# Supplementary material for: Enhancement of Nicotiana tabacum Resistance Against Dehydration-Induced Leaf Senescence via Metabolite/Phytohormone-Gene Regulatory Networks Modulated by Melatonin
Source: Front Plant Sci. 2021 Jul 6;12:686062. doi: 10.3389/fpls.2021.686062 (PMC8291779; doi:10.3389/fpls.2021.686062)
Supplement: Supplementary file 1 [file Table_1.XLSX]

## Sheet: Sheet1
Table S1. List of differentially expressed metabolites in MEL-treated leaves compared with CK
ID	Name_des	Formula	Molecular Weight	RT [min]	FC	log2FC	Pvalue	ROC	VIP	Up.Down
Com_3767_neg	Methylphenobarbital	C13 H14 N2 O3	246.099	8.973	2.8907	1.53142	2.77776e-11	1	3.30159	up
Com_1768_neg	4-(4-Nitrophenyl)-1H-1,2,3-triazole	C8 H6 N4 O2	190.05	8.776	15.6832	3.97115	1.52207e-10	1	8.56715	up
Com_768_neg	5-Methoxyindoleacetic acid	C11 H11 N O3	205.073	8.776	49.3327	5.62447	2.31559e-09	1	12.1684	up
Com_5621_neg	Tirapazamine	C7 H6 N4 O2	178.05	8.789	1.97629	0.982798	2.28362e-08	1	2.11819	up
Com_3476_neg	Betamipron	C10 H11 N O3	193.073	8.778	2.05215	1.03714	1.04757e-05	1	2.27054	up
Com_1839_neg	Dichloroisocyanuric acid	C3 H Cl2 N3 O3	196.94	1.29	1.7138	0.777201	3.55975e-05	1	1.73665	up
Com_4020_neg	Pardoprunox	C12 H15 N3 O2	233.117	9.25	4.45399	2.1551	9.62674e-05	1	4.46025	up
Com_5411_neg	OJV-V	C44 H70 O16	854.468	14.21	0.577931	-0.791031	0.000127882	1	1.65358	down
Com_4496_neg	3alpha,7alpha,12alpha-trihydroxy-5beta-cholestan-26-al	C27 H46 O4	434.34	15.021	0.655204	-0.609984	0.00013051	1	1.2941	down
Com_871_neg	2-hydroxyquinoline	C9 H7 N O	145.052	9.246	1.87076	0.903621	0.000136378	1	1.98692	up
Com_1945_neg	Methyl 5-hydroxy-2-iodobenzoate	C8 H7 I O3	277.943	1.241	0.646422	-0.629453	0.000140261	1	1.3252	down
Com_624_neg	1-Chloro-6-iodohexane	C6 H12 Cl I	245.967	1.215	1.81688	0.861466	0.000217197	1	1.87408	up
Com_694_neg	oxalacetate	C4 H2 O5	129.992	1.224	1.83981	0.879553	0.000544033	1	1.94706	up
Com_3543_neg	Vernadigin	C30 H44 O10	564.296	14.754	0.631548	-0.663035	0.00057519	1	1.38762	down
Com_3549_neg	7beta-hydroxytaxusin	C28 H40 O9	520.269	14.752	0.630458	-0.665528	0.000588079	1	1.4018	down
Com_3682_neg	1-hydroxy-3-oxobenziodoxole	C7 H5 I O3	263.927	1.256	0.663522	-0.591785	0.000597799	1	1.25803	down
Com_4513_neg	2-Isocapryloyl-3R-hydroxymethyl-gamma-butyrolactone	C13 H22 O4	242.151	14.978	0.666343	-0.585664	0.000598541	1	1.24301	down
Com_1611_neg	Zaltoprofen	C17 H14 O3 S	298.067	13.506	0.532716	-0.90856	0.000816893	1	1.89466	down
Com_2086_neg	Kanokoside D	C27 H44 O16	624.262	14.296	0.518661	-0.947136	0.000977267	1	1.94524	down
Com_1350_neg	Asparagine	C4 H8 N2 O3	132.053	1.282	0.549577	-0.863606	0.00110724	1	1.91202	down
Com_960_neg	(-)-Prostaglandin E1	C20 H34 O5	354.239	11.169	1.55368	0.635689	0.00128147	1	1.46577	up
Com_4832_neg	Toxiferine I	C40 H46 N4 O2	614.358	14.447	1.7943	0.84342	0.00147918	0.944444	1.85382	up
Com_531_neg	D-(+)-Glucose	C6 H12 O6	226.068	1.337	2.18023	1.12448	0.00226203	0.972222	2.59232	up
Com_4186_neg	Obeticholic acid	C26 H44 O4	420.324	14.772	0.657449	-0.60505	0.00269515	1	1.24082	down
Com_4030_neg	dihydroalbocycline	C18 H30 O4	310.213	13.604	0.65513	-0.610147	0.00347623	1	1.23543	down
Com_4231_neg	Arsenic acid	H3 As O4	141.925	1.283	1.53208	0.615488	0.00537005	0.972222	1.32345	up
Com_166_neg	Metaphit	C18 H24 N2 S	300.166	13.402	1.82431	0.867349	0.00671147	0.944444	2.04752	up
Com_4141_neg	Megestrol	C22 H30 O3	342.218	12.705	0.600099	-0.736727	0.0107948	0.916667	1.45711	down
Com_5886_neg	tert-Butyl(hexyloxy)diphenylsilane	C22 H32 O Si	340.224	11.028	5.0204	2.3278	0.0124814	0.972222	4.0288	up
Com_2602_neg	Juniperic acid	C16 H32 O3	272.234	14.22	1.57902	0.659033	0.0258531	0.972222	1.67688	up
Com_3130_neg	Epitiostanol	C19 H30 O S	306.202	14.327	11.011	3.46088	0.0293187	1	5.01788	up
Com_2711_neg	6,6',7',12'-Tetramethoxy-2,2,2',2'-tetramethyltubocuraran-2,2'-diium	C40 H48 N2 O6	652.348	14.732	0.646479	-0.629325	0.0492264	1	1.19667	down
Com_2458_neg	Setipiprant	C24 H19 F N2 O3	402.139	1.393	0.660886	-0.597527	0.0496069	0.805556	1.1987	down
Com_559_pos	6-[6-(2-Pyrimidinyl)-1,2-dihydro-1,2,4,5-tetrazin-3-yl]-3-pyridinamine	C11 H10 N8	254.103	9.279	778.87	9.60524	1.29141e-14	1	14.4498	up
Com_254_pos	NL8513000	C11 H13 N O2	191.094	9.284	525.04	9.03628	2.98389e-14	1	13.5919	up
Com_1071_pos	6-Hydroxymelatonin	C13 H16 N2 O3	248.116	8.618	54.6601	5.77242	1.33525e-13	1	8.68494	up
Com_570_pos	Acetyl-N-formyl-5-methoxykynurenamine	C13 H16 N2 O4	264.111	8.798	59.8856	5.90414	1.77021e-13	1	8.8786	up
Com_8338_pos	Ethyl 1-(4-ethoxyphenyl)-4-hydroxy-1H-pyrazole-3-carboxylate	C14 H16 N2 O4	276.111	9.112	8.84749	3.14527	1.68562e-12	1	4.72711	up
Com_191_pos	Melatonin	C13 H16 N2 O2	232.121	9.279	311.579	8.28345	7.03014e-12	1	12.4311	up
Com_5414_pos	N-acetyltryptophan	C13 H14 N2 O3	246.1	8.78	14.7883	3.88639	6.29965e-09	1	5.82428	up
Com_550_pos	trimethylsilylethynylbenzene	C11 H14 Si	174.087	6.898	187.946	7.55417	1.00972e-07	1	11.4797	up
Com_8497_pos	Semustine	C10 H18 Cl N3 O2	247.108	8.118	12.0843	3.59507	3.92718e-07	1	5.34358	up
Com_8080_pos	Indole-3-butyric acid	C12 H13 N O2	203.094	9.279	9.78751	3.29094	4.23456e-07	1	4.90469	up
Com_8644_pos	3-Carboxy-1-(beta-D-glucopyranosyl)pyridinium	C12 H16 N O7	286.092	10.205	6.45758	2.69099	4.36027e-07	1	4.0124	up
Com_2038_pos	Methomidate	C13 H14 N2 O2	230.105	9.332	35.4146	5.14627	5.30186e-07	1	7.68134	up
Com_4960_pos	Acetanilide	C8 H9 N O	135.068	8.793	2.72897	1.44836	1.09026e-06	1	2.16552	up
Com_6552_pos	Tryptophol	C10 H11 N O	161.084	6.684	4.71002	2.23573	1.53012e-06	1	3.39035	up
Com_10765_pos	3-Carboxyindole	C9 H7 N O2	161.047	8.616	2.439	1.28629	1.74755e-06	1	1.92885	up
Com_10772_pos	Thymine	C5 H6 N2 O2	126.042	6.906	2.9971	1.58357	1.7659e-06	1	2.39354	up
Com_5674_pos	trans-N-p-coumaroyl tyramine	C17 H17 N O3	283.12	9.791	2.71923	1.4432	5.87163e-06	1	2.20696	up
Com_5617_pos	coformycin	C11 H16 N4 O5	284.113	9.338	10.4991	3.39219	6.98567e-06	1	5.04348	up
Com_6608_pos	Spicatin	C27 H32 O10	516.198	9.852	2.19528	1.13441	7.73393e-06	1	1.71669	up
Com_5890_pos	6'-Methoxycinchonan-3,9-diol	C20 H24 N2 O3	340.178	13.055	4.72022	2.23886	1.01017e-05	1	3.28047	up
Com_8803_pos	Harmaline	C13 H14 N2 O	214.11	9.284	5.63266	2.49382	1.15019e-05	1	3.67315	up
Com_6344_pos	MFCD00550130	C13 H10 N4 O5	302.066	8.802	5.8851	2.55707	1.42625e-05	1	3.75652	up
Com_2201_pos	3-Methoxybenzaldehyde	C8 H8 O2	136.052	8.819	2.6797	1.42207	8.99227e-05	1	2.13826	up
Com_16074_pos	glaucarubinone	C25 H34 O10	494.215	10.517	3.12947	1.64592	0.000100954	1	2.43119	up
Com_9161_pos	2-Ethyl-2-phenylmalonamide	C11 H14 N2 O2	206.105	8.12	3.60684	1.85073	0.000108189	1	2.68188	up
Com_4450_pos	1-Benzylpiperidine	C12 H17 N	175.136	8.856	0.554024	-0.851981	0.000117238	1	1.2698	down
Com_10535_pos	Allyl[2-furyl(1-methyl-2-oxocyclohexyl)methyl]malononitrile	C18 H20 N2 O2	296.152	13.061	2.66111	1.41203	0.000157353	1	2.06426	up
Com_3389_pos	7-Bromo-3a-methyl-2,3,3a,4,5,6-hexahydro-8H-naphtho[8a,1-b]furan-8-one	C13 H15 Br O2	282.026	1.333	1.70143	0.766744	0.000267823	1	1.14373	up
Com_14665_pos	2-(2',4'-dibromophenoxy)-3,5-dibromophen	C12 H6 Br4 O2	497.708	1.315	0.621094	-0.687116	0.000350757	1	1.04419	down
Com_78_pos	Polidocanol	C30 H62 O10	582.433	14.494	0.391853	-1.35161	0.000392586	1	2.03227	down
Com_4876_pos	2-(2,4-Diphenyl-4-penten-1-yl)-4,4,5,5-tetramethyl-1,3,2-dioxaborolane	C23 H29 B O2	348.227	11.922	1.65721	0.728758	0.00100291	1	1.12753	up
Com_2529_pos	Indole-3-lactic acid	C11 H11 N O3	205.073	6.209	2.03929	1.02807	0.00114631	0.972222	1.5833	up
Com_8579_pos	3-[4-[[4-(aminomethyl)cyclohexyl]-oxomethoxy]phenyl]propanoic acid	C17 H23 N O4	305.162	9.697	0.558564	-0.840205	0.00122237	0.972222	1.25691	down
Com_2532_pos	N-Phenyl-L-glutamine	C11 H14 N2 O3	222.1	6.186	2.06523	1.0463	0.00138667	1	1.62182	up
Com_4910_pos	URB597	C20 H22 N2 O3	338.163	11.345	3.17955	1.66882	0.00157687	1	2.32199	up
Com_2531_pos	L-(+)-Aspartic acid	C4 H7 N O4	133.037	1.349	0.550717	-0.860617	0.00239652	1	1.29282	down
Com_19067_pos	2-[2-(Dimethylamino)ethoxy]benzohydrazide	C11 H17 N3 O2	223.132	10.899	0.616768	-0.6972	0.00254073	0.972222	1.04493	down
Com_11239_pos	Febrifugine	C16 H19 N3 O3	301.142	7.36	1.64761	0.720378	0.00276025	0.972222	1.12427	up
Com_2013_pos	DA9185000	C12 H10 O S	202.045	1.345	1.64657	0.71946	0.00418218	0.944444	1.15026	up
Com_553_pos	THTC	C5 H8 O2 S	132.024	1.698	1.62354	0.699139	0.00572378	0.972222	1.02476	up
Com_13254_pos	N~6~-Ornithyllysine	C11 H24 N4 O3	260.186	12.29	0.495323	-1.01356	0.00581453	1	1.5563	down
Com_4446_pos	(-)-Nupharamine	C15 H25 N O2	251.188	8.849	0.463237	-1.11018	0.00655896	0.916667	1.59528	down
Com_4717_pos	Gamfexine	C17 H27 N	245.214	10.491	0.420618	-1.24942	0.00827764	0.888889	1.71095	down
Com_16443_pos	disobutamide	C23 H38 Cl N3 O	407.269	15.544	1.62051	0.696448	0.0120147	0.861111	1.12768	up
Com_2423_pos	sedamine	C14 H21 N O	219.162	8.816	0.469895	-1.08959	0.013931	0.888889	1.71646	down
Com_7176_pos	tilisolol	C17 H24 N2 O3	304.178	9.3	0.628851	-0.669209	0.0175383	0.916667	1.0875	down
Com_13215_pos	Dalcetrapib	C23 H35 N O2 S	389.241	9.304	1.56695	0.647959	0.0202085	0.861111	1.08109	up
Com_13647_pos	2-Undecylpyrrole	C15 H27 N	221.214	9.545	0.508581	-0.975449	0.0204035	0.944444	1.29106	down
Com_14860_pos	1-(2-Hydroxyethyl)-8-propyl-1-azaspiro[4.5]decan-2-one	C14 H25 N O2	239.188	11.592	0.465479	-1.10321	0.0226087	0.888889	1.46943	down
Com_30_pos	Cinnamic acid 肉桂酸	C9 H8 O2	148.052	4.848	1.74603	0.804079	0.0244204	0.944444	1.07755	up
Com_21534_pos	Daidzein	C15 H10 O4	254.059	7.652	1.67832	0.747017	0.0286739	0.888889	1.0667	up
Com_13344_pos	Midodrine	C12 H18 N2 O4	254.126	6.183	1.62653	0.701798	0.0298272	0.888889	1.19095	up
Com_10074_pos	Mycalamide A	C24 H41 N O10	503.272	10.427	1.78463	0.835628	0.0301733	1	1.44785	up
Com_12639_pos	Bacterio-pheophytins	C56 H78 N4 O6	902.59	15.515	1.59402	0.672672	0.0305298	0.861111	1.12642	up
Com_1820_pos	Fenpiprane	C20 H25 N	279.198	10.64	0.335663	-1.57491	0.0306364	0.833333	2.01621	down
Com_2806_pos	Tetranor-12(S)-HETE	C16 H26 O3	248.177	12.981	0.630848	-0.664635	0.0325522	0.861111	1.09841	down
Com_16126_pos	Parishin B	C32 H40 O19	728.213	10.747	0.585017	-0.77345	0.0332884	0.916667	1.36288	down
Com_3038_pos	Allyl 1-methyl-2-oxocyclohexanecarboxylate	C11 H16 O3	196.11	9.319	0.547565	-0.868898	0.0334449	0.888889	1.14094	down
Com_3864_pos	epothilone C	C26 H39 N O5 S	477.257	13.371	0.60061	-0.735499	0.0339716	0.888889	1.01143	down
Com_3402_pos	Orvepitant	C31 H35 F7 N4 O2	628.265	15.819	1.66356	0.734272	0.0360384	0.805556	1.04023	up
Com_181_pos	8-Hydroxyquinoline	C9 H7 N O	145.053	6.438	1.50627	0.590977	0.0374474	0.944444	1.00009	up
Com_964_pos	TOBORINONE	C21 H24 N2 O5	384.17	13.952	0.0362701	-4.78508	0.041618	0.888889	4.3959	down
Com_4223_pos	dimefadane	C17 H19 N	237.151	9.363	0.477905	-1.0652	0.0430818	0.833333	1.33761	down
Com_4193_pos	17,21-Epoxy-9-fluoro-11beta-hydroxyprogesterone	C21 H27 F O4	362.189	14.139	0.082951	-3.5916	0.0439179	0.888889	3.4593	down
Com_3589_pos	oxymesterone	C20 H30 O3	318.219	13.106	0.593026	-0.753832	0.0464903	0.833333	1.40353	down
Com_5470_pos	Laninamivir	C13 H22 N4 O7	346.15	9.508	0.647451	-0.627157	0.046576	0.861111	1.07202	down
Com_10057_pos	Estriol	C18 H24 O3	288.172	11.681	0.448219	-1.15772	0.0493421	0.777778	2.05259	down
