# Supplementary material for: Enhancement of Nicotiana tabacum Resistance Against Dehydration-Induced Leaf Senescence via Metabolite/Phytohormone-Gene Regulatory Networks Modulated by Melatonin
Source: Front Plant Sci. 2021 Jul 6;12:686062. doi: 10.3389/fpls.2021.686062 (PMC8291779; doi:10.3389/fpls.2021.686062)
Supplement: Supplementary file 2 [file Table_2.XLSX]

## Sheet: Sheet1
Table S2. List of differentially expressed metabolites in D-treated leaves compared with CK
ID	Name_des	Formula	Molecular Weight	RT [min]	FC	log2FC	Pvalue	ROC	VIP	Up.Down
Com_18_neg	DL-β-Leucine	C6 H13 N O2	131.094	1.929	34.2228	5.09688	3.64646e-16	1	2.3784	up
Com_294_neg	4-Chloro-7-methoxyquinoline	C10 H8 Cl N O	193.03	1.152	0.0195211	-5.67882	4.06127e-16	1	2.64934	down
Com_575_neg	6-Methyl-1-[(4-methylphenyl)sulfonyl]-4-azepanecarbaldehyde	C15 H21 N O3 S	295.125	1.357	43.7328	5.45065	2.86204e-14	1	2.54191	up
Com_5197_neg	GN6370000	C14 H17 N O2	231.125	9.022	9.97335	3.31808	7.70214e-14	1	1.54865	up
Com_104_neg	alpha-Ketoglutaric acid	C5 H6 O5	146.021	1.223	0.0108072	-6.53187	8.00396e-14	1	3.04547	down
Com_1586_neg	Fenclofenac	C14 H10 Cl2 O3	295.999	1.123	0.0456578	-4.453	1.23655e-13	1	2.07698	down
Com_619_neg	3-phosphoglyceric acid	C3 H7 O7 P	185.992	1.185	0.0189458	-5.72198	1.74355e-13	1	2.66798	down
Com_272_neg	(2,3,4-Trimethoxy-6-octanoylphenyl)acetic acid	C19 H28 O6	352.187	9.264	9.81418	3.29487	2.02129e-13	1	1.53783	up
Com_4786_neg	3-(4-(Trifluoromethyl)phenyl)-1,4-oxazocane	C13 H16 F3 N O	259.119	8.867	16.3578	4.03191	3.09084e-13	1	1.88019	up
Com_3619_neg	lymecycline	C29 H38 N4 O10	602.256	9.328	7.52848	2.91236	3.18278e-13	1	1.35937	up
Com_225_neg	3-Furoic acid	C5 H4 O3	112.016	1.15	0.0155636	-6.00568	5.04456e-13	1	2.80413	down
Com_756_neg	2-(tert-Butyl)-4,5-dichloropyridazin-3(2H)-one	C8 H10 Cl2 N2 O	220.018	1.132	0.0172338	-5.85862	7.40066e-13	1	2.73646	down
Com_1674_neg	Delanzomib	C21 H28 B N3 O5	413.211	9.562	11.4769	3.52066	7.85319e-13	1	1.64184	up
Com_145_neg	L-Tyrosine	C9 H11 N O3	181.073	1.64	42.9048	5.42307	8.76101e-13	1	2.53275	up
Com_6857_neg	Epithienamycin B	C13 H16 N2 O5 S	312.077	6.779	8.44523	3.07814	1.08432e-12	1	1.43658	up
Com_335_neg	Buclizine	C28 H33 Cl N2	432.235	10.16	5.02245	2.32839	1.21629e-12	1	1.08683	up
Com_2285_neg	BDT	C12 H10 S2	218.022	1.13	0.0628234	-3.99255	1.45111e-12	1	1.86167	down
Com_899_neg	4-Methoxyaniline	C7 H9 N O	123.068	9.095	37.0115	5.2099	1.8877e-12	1	2.42975	up
Com_5009_neg	3-((4,5-dichloro-6-oxopyridazin-1(6H)-yl)methyl)benzamide	C12 H9 Cl2 N3 O2	297.008	1.291	0.153479	-2.70388	2.04265e-12	1	1.26149	down
Com_447_neg	5-(3,4-diacetoxybut-1-ynyl)-2,2'-bithiophene	C16 H14 O4 S2	334.033	1.157	0.0360616	-4.79339	2.3516e-12	1	2.2345	down
Com_4718_neg	1-(4-Pyridinyl)-4-piperidinecarboxamide	C11 H15 N3 O	205.122	8.745	15.645	3.96763	2.492e-12	1	1.85009	up
Com_195_neg	2-Methyl-1-phenyl-1-propanethiol	C10 H14 S	166.082	3.863	13.3256	3.73613	2.62684e-12	1	1.74397	up
Com_543_neg	α-D-Glucose-1,6-bisphosphate	C6 H14 O12 P2	339.995	1.156	0.0207264	-5.59239	3.003e-12	1	2.60669	down
Com_1182_neg	Clopidol	C7 H7 Cl2 N O	190.991	1.293	0.101318	-3.30304	3.26123e-12	1	1.54111	down
Com_348_neg	L-Aspartic acid	C4 H7 N O4	133.037	1.24	0.098627	-3.34187	4.43993e-12	1	1.56063	down
Com_3257_neg	3-Bromo-2-methyl-2-(trifluoromethoxy)butane	C6 H10 Br F3 O	233.988	1.294	0.0971112	-3.36422	4.69325e-12	1	1.57048	down
Com_621_neg	Deferiprone	C7 H9 N O2	139.063	7.748	9.18995	3.20006	4.78204e-12	1	1.4922	up
Com_967_neg	Eterobarb	C16 H20 N2 O5	320.136	7.869	9.71723	3.28055	5.4743e-12	1	1.52949	up
Com_774_neg	4-Bromo-2,7-naphthyridin-1(2H)-one	C8 H5 Br N2 O	223.958	1.303	0.0492528	-4.34365	5.50442e-12	1	2.02905	down
Com_3464_neg	Candoxatril	C29 H41 N O7	515.288	9.48	21.214	4.40694	6.7818e-12	1	2.05392	up
Com_215_neg	Mesaconic acid	C5 H6 O4	130.026	1.151	0.0177816	-5.81347	6.79412e-12	1	2.71547	down
Com_2353_neg	N,N,N',N'-Tetrabenzyl-1,2-diphenyl-1,2-ethanediamine	C42 H40 N2	572.318	12.862	0.00564194	-7.46959	7.00709e-12	1	3.4898	down
Com_1237_neg	(+)-neocarzinostatin chromophore aglycone	C28 H20 O9	500.113	1.384	0.107947	-3.2116	7.58708e-12	1	1.4996	down
Com_4401_neg	cyclo(dehydrophenylalanyl-L-leucyl)	C15 H18 N2 O2	258.136	10.048	18.1641	4.18301	9.61987e-12	1	1.95286	up
Com_357_neg	Orcinol gentiobioside 苔黑酚龙胆二糖苷	C19 H28 O12	448.157	8.111	34.5732	5.11158	9.89722e-12	1	2.3827	up
Com_1117_neg	Axitinib	C22 H18 N4 O S	386.12	1.366	0.175761	-2.50831	1.01554e-11	1	1.17016	down
Com_966_neg	Picrocrocin	C16 H26 O7	330.167	5.96	36.6527	5.19585	1.22653e-11	1	2.42801	up
Com_4448_neg	Diethyl 2-butyrylsuccinate	C12 H20 O5	244.13	6.655	5.63888	2.49541	1.28089e-11	1	1.1648	up
Com_2434_neg	8-Epideoxyloganic acid	C16 H24 O9	360.141	7.222	11.5507	3.5299	1.67281e-11	1	1.64915	up
Com_3648_neg	Agavoside A	C33 H52 O9	592.361	11.881	29.6237	4.88868	1.80363e-11	1	2.28532	up
Com_1743_neg	2-(2-Chlorophenyl)-5-(5-methyl-2-thienyl)-1,3,4-oxadiazole	C13 H9 Cl N2 O S	276.014	1.232	0.0292642	-5.09472	2.92127e-11	1	2.38137	down
Com_954_neg	Ribulose 1,5-diphosphate	C5 H12 O11 P2	309.984	1.158	0.054251	-4.20421	3.90121e-11	1	1.96559	down
Com_2613_neg	Notoamide E	C26 H31 N3 O3	433.238	9.803	8.129	3.02308	5.11702e-11	1	1.41244	up
Com_1086_neg	(+)-abscisic acid beta-D-glucopyranosyl ester	C21 H30 O9	426.188	9.197	12.5512	3.64975	5.61186e-11	1	1.70446	up
Com_1982_neg	Aldrithiol	C10 H8 N2 S2	220.014	1.58	0.200012	-2.32184	5.95417e-11	1	1.08431	down
Com_824_neg	Aconitic Acid	C6 H6 O6	174.016	1.188	0.0603565	-4.05035	7.38078e-11	1	1.88587	down
Com_3107_neg	Cediranib	C25 H27 F N4 O3	450.208	8.305	9.90075	3.30754	7.51128e-11	1	1.54134	up
Com_6513_neg	3-(Benzyloxy)-4-(trimethylsilyl)-2-pyridinyl dimethylsulfamate	C17 H24 N2 O4 S Si	380.121	7.382	8.09786	3.01754	9.49027e-11	1	1.40913	up
Com_5075_neg	5-acetamido-6-formamido-3-methyluracil	C8 H10 N4 O4	226.071	6.002	9.25534	3.21029	9.82725e-11	1	1.5003	up
Com_2325_neg	2,3,5,8-Tetrahydroxy-6-methyl-1,4-naphthoquinone	C11 H8 O6	236.033	1.121	0.081026	-3.62547	1.01678e-10	1	1.68824	down
Com_1750_neg	3-(4-Hydroxybenzyl)-6-isobutyl-2,5-piperazinedione	C15 H20 N2 O3	276.146	7.747	9.13554	3.19149	1.07251e-10	1	1.49066	up
Com_3614_neg	noradrenaline	C8 H11 N O3	169.073	8.896	7.4176	2.89095	1.07418e-10	1	1.34809	up
Com_3152_neg	Dehydrovomifoliol	C13 H18 O3	222.125	8.525	6.26858	2.64814	1.20352e-10	1	1.23711	up
Com_6393_neg	Paucin	C23 H32 O10	468.198	8.825	6.11715	2.61286	1.31551e-10	1	1.22097	up
Com_1195_neg	6-O-acetyl-beta-D-glucose	C8 H14 O7	222.073	9.262	6.47004	2.69378	1.54187e-10	1	1.25608	up
Com_4778_neg	(4-Amino-2-methyl-5-pyrimidinyl)methyl phosphate	C6 H8 N3 O4 P	217.026	1.121	0.0837331	-3.57806	1.59911e-10	1	1.66572	down
Com_5408_neg	7-deoxyloganin	C17 H26 O9	374.156	5.957	14.3101	3.83896	1.60497e-10	1	1.79327	up
Com_606_neg	6-Benzylthioguanine	C12 H11 N5 S	257.074	1.435	14.9106	3.89827	2.08141e-10	1	1.8195	up
Com_890_neg	Harpagoside	C24 H30 O11	494.181	11.123	6.77014	2.75918	2.25567e-10	1	1.28962	up
Com_2703_neg	Perfluorooctanesulfonic acid	C8 H F17 O3 S	499.935	1.232	5.50597	2.461	2.47354e-10	1	1.14698	up
Com_2931_neg	Matricin	C17 H22 O5	306.145	9.197	19.3291	4.2727	2.85643e-10	1	1.99633	up
Com_6563_neg	DEHYDROCOSTUS LACTONE	C15 H18 O2	230.13	7.547	9.91353	3.3094	2.91881e-10	1	1.54141	up
Com_3920_neg	Ethyl 2-(bromomethyl)acrylate	C6 H9 Br O2	191.978	1.143	0.0103329	-6.59661	3.08348e-10	1	3.07559	down
Com_827_neg	Suvorexant	C23 H23 Cl N6 O2	450.155	9.509	28.9869	4.85733	3.33717e-10	1	2.27147	up
Com_1009_neg	Tazarotene	C21 H21 N O2 S	351.13	8.558	0.0775172	-3.68934	3.64852e-10	1	1.72347	down
Com_55_neg	L-Proline	C5 H9 N O2	115.063	1.944	47.243	5.56203	3.8705e-10	1	2.58717	up
Com_3066_neg	Tyrosol	C8 H10 O2	138.068	7.75	4.83368	2.27312	4.03477e-10	1	1.05897	up
Com_721_neg	Etofamide	C19 H20 Cl2 N2 O5	426.076	1.366	0.165014	-2.59934	4.32224e-10	1	1.21169	down
Com_3168_neg	3-(4-Hydroxyphenyl)-1-propanol	C9 H12 O2	152.083	8.746	8.22963	3.04083	4.38093e-10	1	1.42175	up
Com_2084_neg	Dutasteride	C27 H30 F6 N2 O2	528.219	9.117	40.4662	5.33864	4.51293e-10	1	2.49755	up
Com_3529_neg	(-)-pinellic acid	C18 H34 O5	330.239	10.932	0.149038	-2.74625	5.8111e-10	1	1.28011	down
Com_2540_neg	Cloprostenol	C22 H29 Cl O6	424.167	8.421	21.2506	4.40943	5.99015e-10	1	2.0645	up
Com_356_neg	L-Glutathione (reduced)	C10 H17 N3 O6 S	307.083	7.477	5.30112	2.4063	6.61402e-10	1	1.12119	up
Com_1150_neg	N-(3-Bromophenyl)-7-fluoro-6-nitro-4-quinazolinamine	C14 H8 Br F N4 O2	361.982	2.066	0.0948157	-3.39873	6.67186e-10	1	1.58519	down
Com_2679_neg	Rotigotine	C19 H25 N O S	315.167	8.007	27.5271	4.78278	8.9087e-10	1	2.23716	up
Com_1945_neg	Methyl 5-hydroxy-2-iodobenzoate	C8 H7 I O3	277.943	1.241	0.0656328	-3.92944	1.11699e-09	1	1.83979	down
Com_3962_neg	Probucol	C31 H48 O2 S2	516.308	9.659	11.2396	3.49052	1.21989e-09	1	1.62586	up
Com_4580_neg	Diethyl (3-oxo-2-octanyl)malonate	C15 H26 O5	286.177	8.678	13.1551	3.71755	1.22874e-09	1	1.74063	up
Com_4513_neg	2-Isocapryloyl-3R-hydroxymethyl-gamma-butyrolactone	C13 H22 O4	242.151	14.978	5.33611	2.41579	1.25131e-09	1	1.12752	up
Com_1194_neg	(2Z)-5-(4-Bromo-2-fluorophenyl)-3-phenyl-2-pentenoic acid	C17 H14 Br F O2	348.016	1.209	0.0385729	-4.69627	1.32549e-09	1	2.20098	down
Com_2347_neg	Azosemide	C12 H11 Cl N6 O2 S2	370.006	1.134	0.0427106	-4.54926	1.40264e-09	1	2.11738	down
Com_5064_neg	Diethyl [(7-chloro-1H-indol-3-yl)methyl](formamido)malonate	C17 H19 Cl N2 O5	366.098	6.338	4.96943	2.31308	1.56979e-09	1	1.08173	up
Com_2936_neg	PYRIDOXINE	C8 H11 N O3	169.073	8.157	5.34802	2.419	1.56994e-09	1	1.13131	up
Com_287_neg	Trepibutone	C16 H22 O6	310.141	6.331	7.29009	2.86594	1.6502e-09	1	1.34021	up
Com_1166_neg	Myxochlin A	C20 H26 N2 O7	406.175	9.851	63.3159	5.9845	1.80934e-09	1	2.80056	up
Com_1701_neg	D-Raffinose	C18 H32 O16	504.173	8.653	11.1209	3.47521	1.94744e-09	1	1.61506	up
Com_711_neg	Glucosamine 6-sulfate	C6 H13 N O8 S	259.036	1.427	14.9953	3.90644	1.95897e-09	1	1.82954	up
Com_2426_neg	compound 30 [PMID: 16455256]	C26 H28 N4 O4 S	492.182	6.735	7.07191	2.8221	2.35828e-09	1	1.32056	up
Com_1014_neg	Arabinosylhypoxanthine	C10 H12 N4 O5	268.081	1.373	24.939	4.64033	2.65956e-09	1	2.15845	up
Com_3007_neg	5-(Dimethylsulfamoyl)-N-(3-pyridinyl)-2-(1-pyrrolidinyl)benzamide	C18 H22 N4 O3 S	374.14	10.966	4.51361	2.17428	2.72632e-09	1	1.01704	up
Com_743_neg	N-Acetyl-DL-tryptophan	C13 H14 N2 O3	246.099	3.385	79.223	6.30785	2.74824e-09	1	2.95482	up
Com_1342_neg	3-Methyl-5-[(1-methyl-1H-indol-3-yl)methyl]-2-thioxo-4-imidazolidinone	C14 H15 N3 O S	273.095	7.483	5.19251	2.37643	2.80579e-09	1	1.11191	up
Com_1399_neg	Toosendanin 川楝素	C30 H38 O11	574.244	8.489	10.1578	3.34451	2.81029e-09	1	1.56641	up
Com_1662_neg	(3E)-4-[(2R,4S)-2,4-Dihydroxy-2,6,6-trimethylcyclohexyl]-3-buten-2-one	C13 H22 O3	226.156	8.494	6.28225	2.65128	2.83084e-09	1	1.2409	up
Com_1297_neg	alpha,alpha'-Diethyl-4,4'-bis(2-propynyloxy)stilbene	C24 H24 O2	344.178	1.907	16.586	4.05189	3.39994e-09	1	1.88565	up
Com_3816_neg	1-[2-Bromo-1-(trifluoromethoxy)ethyl]-4-(trifluoromethoxy)benzene	C10 H7 Br F6 O2	351.954	1.302	0.0516804	-4.27424	3.4185e-09	1	1.98792	down
Com_5549_neg	Tafluprost	C25 H34 F2 O5	452.239	11.441	4.6382	2.21356	3.57979e-09	1	1.03279	up
Com_5251_neg	Protoporphyrin IX zinc(II)	C34 H32 N4 O4 Zn	624.172	11.274	8.06578	3.01181	4.10187e-09	1	1.40155	up
Com_1223_neg	2-(4-Boc-piperazino)-2-phenylacetic acid	C17 H24 N2 O4	320.172	9.962	17.5606	4.13427	4.42711e-09	1	1.93705	up
Com_7097_neg	ASPARANIN B	C45 H74 O17	886.494	14.821	5.43079	2.44116	4.78078e-09	1	1.14306	up
Com_859_neg	D-α-Hydroxyglutaric acid	C5 H8 O5	88.0155	1.226	0.185442	-2.43096	6.07137e-09	1	1.13118	down
Com_3227_neg	HBD	C24 H54 O Sn2	598.224	8.392	5.19711	2.37771	6.22109e-09	1	1.10573	up
Com_109_neg	Auriculoside	C22 H26 O10	450.151	8.222	30.6134	4.93609	6.59783e-09	1	2.31745	up
Com_130_neg	moniliformin	C4 H2 O3	97.9999	1.395	0.203417	-2.29749	6.92584e-09	1	1.06848	down
Com_234_neg	Ophiopogonin B	C39 H62 O12	722.425	14.591	16.7199	4.06349	6.93909e-09	1	1.89413	up
Com_4489_neg	fructoselysine 6-phosphate	C12 H25 N2 O10 P	388.123	8.805	14.755	3.88314	7.32123e-09	1	1.80704	up
Com_981_neg	Glucozaluzanin C	C21 H28 O8	408.178	5.797	162.542	7.34467	8.03143e-09	1	3.40929	up
Com_4223_neg	Methylprednisolone Hemisuccinate	C26 H34 O8	474.225	8.05	8.10572	3.01894	8.25867e-09	1	1.41205	up
Com_895_neg	KM5480000	C5 H14 O Si	118.082	1.528	11.6031	3.53644	8.55808e-09	1	1.6601	up
Com_5582_neg	clindamycin-2-phosphate	C18 H34 Cl N2 O8 P S	504.146	6.475	12.4598	3.63921	9.7187e-09	1	1.70926	up
Com_3926_neg	Elacytarabine	C27 H45 N3 O6	507.331	14.783	0.0860635	-3.53846	1.05904e-08	1	1.65965	down
Com_4686_neg	S-(2-Fluorophenyl) 2-fluoro-3-hydroxy-3-(3-thienyl)propanethioate	C13 H10 F2 O2 S2	300.008	1.262	0.177843	-2.49132	1.06667e-08	1	1.15902	down
Com_1432_neg	4-hydroxyamino-2,6-dinitrotoluene	C7 H7 N3 O5	213.038	1.37	0.110173	-3.18216	1.12335e-08	1	1.49072	down
Com_1650_neg	[(4-amino-2-methyl-pyrimidin-5-yl)methoxy-oxido-phosphoryl] phosphate	C6 H8 N3 O7 P2	295.985	1.236	0.0578235	-4.1122	1.1646e-08	1	1.91131	down
Com_523_neg	L-(-)-methionine	C5 H11 N O2 S	149.05	1.685	5.63914	2.49548	1.20372e-08	1	1.16758	up
Com_124_neg	2-Oxoglutarate dianion	C5 H4 O5	144.005	1.385	0.22014	-2.18351	1.33336e-08	1	1.01499	down
Com_3913_neg	N-(4-Chlorobenzyl)-N-ethyl-2-pyridinamine	C14 H15 Cl N2	246.091	7.16	12.5323	3.64758	1.33928e-08	1	1.71005	up
Com_4418_neg	Ocaperidone	C24 H25 F N4 O2	420.198	9.833	4.70533	2.2343	1.39057e-08	1	1.03976	up
Com_5476_neg	Peldesine	C12 H11 N5 O	241.097	9.135	11.584	3.53406	1.40273e-08	1	1.6446	up
Com_3096_neg	merimepodib	C23 H24 N4 O6	452.17	9.723	23.9584	4.58246	1.4234e-08	1	2.15553	up
Com_4252_neg	Tetraneurin A	C17 H22 O6	322.141	9.564	11.8105	3.56199	1.4538e-08	1	1.65231	up
Com_951_neg	2-Hydroxy-4-oxo-1,2,4-butanetricarboxylic acid	C7 H8 O8	220.021	1.382	0.201515	-2.31104	1.63255e-08	1	1.0753	down
Com_1859_neg	3-[3-(3,5-Dimethyl-1H-pyrazol-4-yl)propoxy]benzoic acid	C15 H18 N2 O3	274.13	9.024	21.9127	4.4537	1.88609e-08	1	2.08788	up
Com_5358_neg	Racecadotril	C21 H23 N O4 S	385.136	7.202	16.4286	4.03814	2.28758e-08	1	1.87651	up
Com_4298_neg	2-(2-(((Tributylstannyl)methoxy)methyl)benzyl)isoindoline-1,3-dione	C29 H41 N O3 Sn	571.208	9.265	13.4558	3.75016	2.36879e-08	1	1.75972	up
Com_3768_neg	Ginsenoside Rg1 人参皂苷 Rg1	C42 H72 O14	846.5	14.803	10.0527	3.32951	2.42919e-08	1	1.56305	up
Com_6302_neg	(-)-Brevianamide B	C21 H23 N3 O3	365.174	7.518	5.67534	2.50471	2.58783e-08	1	1.16429	up
Com_2656_neg	2,2'-DIBROMO-1,1'-BINAPHTHYL	C20 H12 Br2	409.93	1.198	0.0531169	-4.23469	2.66618e-08	1	1.9669	down
Com_5951_neg	15,23-Dihydroxyspirost-5-en-3-yl 4-O-hexopyranosylhexopyranoside	C39 H62 O15	770.411	12.549	7.6185	2.92951	2.82013e-08	1	1.37368	up
Com_2792_neg	O(6)-Methyl-2'-deoxyguanosine	C11 H15 N5 O4	281.113	7.482	6.9819	2.80362	3.38612e-08	1	1.31477	up
Com_3780_neg	Acetyl-CoA	C23 H38 N7 O17 P3 S	809.123	5.931	0.0471196	-4.40753	3.49037e-08	1	2.03841	down
Com_5249_neg	lafutidine	C22 H29 N3 O4 S	431.186	9.343	8.38983	3.06864	3.49567e-08	1	1.44072	up
Com_1149_neg	Traumatic Acid	C12 H20 O4	228.135	14.59	5.88662	2.55744	3.69077e-08	1	1.19984	up
Com_1941_neg	Benzamide	C7 H7 N O	121.052	7.746	5.61969	2.49049	4.0439e-08	1	1.1566	up
Com_7200_neg	Vorapaxar	C29 H33 F N2 O4	492.245	14.786	0.218659	-2.19324	4.27331e-08	1	1.02398	down
Com_1682_neg	Biacetyl	C4 H6 O2	86.0364	1.225	0.0500506	-4.32047	4.43735e-08	1	2.02403	down
Com_3145_neg	Picfeltarraenin IA 苦玄参苷IA	C41 H62 O13	808.41	12.03	8.31497	3.05571	4.64022e-08	1	1.43504	up
Com_467_neg	Hex-1-enylbenzene	C12 H16	160.125	6.341	8.54028	3.09428	4.97545e-08	1	1.44693	up
Com_3452_neg	Fluticasone furoate	C27 H29 F3 O6 S	538.164	7.541	22.6846	4.50364	5.06528e-08	1	2.12296	up
Com_3362_neg	Trimethylolpropane triacrylate	C15 H20 O6	296.125	5.348	5.29981	2.40594	5.3532e-08	1	1.11577	up
Com_5701_neg	met-enkephalin	C27 H35 N5 O7 S	573.224	9.575	7.26934	2.86183	5.58528e-08	1	1.34458	up
Com_4679_neg	Karwinaphthol B	C17 H20 O4	288.135	9.204	16.785	4.0691	5.83915e-08	1	1.89014	up
Com_3682_neg	1-hydroxy-3-oxobenziodoxole	C7 H5 I O3	263.927	1.256	0.109323	-3.19333	6.20032e-08	1	1.48564	down
Com_5953_neg	leucascandrolide A	C38 H56 N2 O10	700.394	14.502	0.210998	-2.2447	6.51538e-08	1	1.0517	down
Com_668_neg	tetrahydropteroyltri-L-glutamic acid	C29 H37 N9 O12	703.259	8.247	37.7099	5.23687	6.72808e-08	1	2.46512	up
Com_5126_neg	Aucubin	C15 H22 O9	346.125	7.392	7.72472	2.94948	6.98395e-08	1	1.38221	up
Com_847_neg	(+)-dihydromethysticin	C15 H16 O5	276.098	8.675	36.2781	5.18103	7.49178e-08	1	2.44323	up
Com_2475_neg	7-Hydroxy-1-methyl-8-methylene-3-oxogibb-4-ene-1,10-dicarboxylate	C19 H20 O6	344.128	9.903	20.5281	4.35953	8.0873e-08	1	2.0519	up
Com_3094_neg	Acetylhistamine	C7 H11 N3 O	153.091	8.746	23.991	4.58442	8.59577e-08	1	2.15339	up
Com_142_neg	Correolide	C40 H52 O16	788.328	9.877	187.626	7.55172	8.60463e-08	1	3.59062	up
Com_5944_neg	Sacubitril	C24 H29 N O5	411.207	10.584	7.09914	2.82764	8.74351e-08	1	1.31	up
Com_1214_neg	Dibenzyl tartarate	C18 H18 O6	330.109	1.444	8.95061	3.16199	9.58879e-08	1	1.46768	up
Com_7414_neg	1-Octen-3-yl 6-O-beta-D-xylopyranosyl-beta-D-glucopyranoside	C19 H34 O10	422.216	7.284	5.48932	2.45663	1.00539e-07	1	1.14132	up
Com_1873_neg	alpha-Acetyldigitoxin	C43 H66 O14	806.443	14.593	10.6071	3.40695	1.1566e-07	1	1.59694	up
Com_4742_neg	Taprenepag isopropyl	C27 H28 N4 O5 S	520.177	11.119	7.94735	2.99047	1.39024e-07	1	1.40508	up
Com_6136_neg	Diethyl (2-cyclohexyl-1-ethoxy-2-oxoethyl)malonate	C17 H28 O6	328.189	10.921	6.85642	2.77746	1.43984e-07	1	1.28953	up
Com_5703_neg	Gracillin	C45 H72 O17	884.477	15.185	5.98483	2.58131	1.4464e-07	1	1.21161	up
Com_4434_neg	4-(4-Amino-3-iodo-1H-pyrazolo[3,4-d]pyrimidin-1-yl)cyclohexan-1-one	C11 H12 I N5 O	357.008	1.241	0.160603	-2.63843	1.4859e-07	1	1.22586	down
Com_768_neg	5-Methoxyindoleacetic acid	C11 H11 N O3	205.073	8.776	5.16151	2.36779	1.76654e-07	1	1.10529	up
Com_1043_neg	encecalin	C14 H16 O3	232.109	8.233	21.3031	4.41299	1.81332e-07	1	2.0853	up
Com_946_neg	Officinalisnin I	C45 H76 O19	920.498	14.096	17.4705	4.12685	1.83896e-07	1	1.90833	up
Com_541_neg	Torvoside H	C45 H74 O18	902.488	14.332	53.6659	5.74593	1.87556e-07	1	2.64225	up
Com_8267_neg	all-cis-icosa-8,11,14-trienoyl-CoA	C41 H68 N7 O17 P3 S	1055.36	8.871	4.84374	2.27612	2.15072e-07	1	1.05594	up
Com_6331_neg	Chartreusin	C32 H32 O14	640.182	10.843	5.8103	2.53861	2.3966e-07	1	1.17714	up
Com_7343_neg	Deferitazole	C18 H25 N O7 S	399.134	9.035	5.15876	2.36702	2.67407e-07	1	1.09613	up
Com_2864_neg	Guanosine	C10 H13 N5 O5	283.09	1.373	0.134985	-2.88912	2.78853e-07	1	1.3511	down
Com_3664_neg	lythidathion	C7 H13 N2 O4 P S3	315.977	1.297	0.0811325	-3.62358	2.88269e-07	1	1.67762	down
Com_616_neg	Epithienamycin F	C13 H18 N2 O8 S2	394.051	8.176	0.137427	-2.86326	3.00087e-07	1	1.34362	down
Com_3251_neg	2'-Hydroxy-2-biphenylsulfinic acid	C12 H10 O3 S	234.036	1.158	0.209191	-2.25711	3.09694e-07	1	1.04558	down
Com_6308_neg	4-Bromo-1,2-benzoquinone	C6 H3 Br O2	185.932	1.316	0.16994	-2.5569	3.16186e-07	1	1.18343	down
Com_6762_neg	2,6-Diisopropyl-4-trifluoroacetyl anisole	C15 H19 F3 O2	288.133	6.354	4.41775	2.14331	3.40964e-07	1	1.00737	up
Com_6831_neg	Norathyriol	C13 H8 O6	260.033	1.119	0.0693769	-3.8494	3.42605e-07	1	1.8223	down
Com_6148_neg	nebramycin 5'	C19 H38 N6 O10	510.266	11.449	7.02974	2.81347	3.71408e-07	1	1.32402	up
Com_5004_neg	Tandutinib	C31 H42 N6 O4	562.325	14.455	4.71385	2.23691	4.30499e-07	1	1.03566	up
Com_6337_neg	1-O-[4-(1H-Indol-3-yl)butanoyl]-D-glucopyranose	C18 H23 N O7	365.146	6.98	8.15486	3.02766	4.93562e-07	1	1.42287	up
Com_4011_neg	Mequitazine	C20 H22 N2 S	322.151	7.935	6.18084	2.6278	5.63918e-07	1	1.23858	up
Com_3631_neg	5-Allyl-9-methyl-2,4,10,12-tetraoxatridecan-7-one	C13 H24 O5	260.161	9.217	7.45464	2.89814	5.75076e-07	1	1.34041	up
Com_5687_neg	(3-Iodophenyl)acetyl chloride	C8 H6 Cl I O	279.914	1.291	0.182	-2.45799	6.27243e-07	1	1.13635	down
Com_375_neg	Succinic anhydride	C4 H4 O3	100.016	1.395	0.179642	-2.4768	6.64538e-07	1	1.14841	down
Com_6257_neg	Methylphenidate	C14 H19 N O2	233.14	11.07	4.71247	2.23648	7.30877e-07	1	1.03422	up
Com_6957_neg	(3beta)-20-Oxopregna-5,7,9(11)-triene-3,21-diyl diacetate	C25 H32 O5	412.225	10.131	4.82973	2.27194	7.34168e-07	1	1.07034	up
Com_3325_neg	Astragaloside IV	C41 H68 O14	784.462	14.712	4.70634	2.23461	7.91389e-07	1	1.03265	up
Com_4783_neg	Sunitinib	C22 H27 F N4 O2	398.21	10.158	5.98007	2.58016	8.2209e-07	1	1.21645	up
Com_1509_neg	Acorafloxacin	C21 H23 F2 N3 O4	419.164	8.984	6.73329	2.75131	8.48325e-07	1	1.3002	up
Com_5283_neg	2-methylcitric acid	C7 H10 O7	206.042	1.13	0.215968	-2.21111	8.9253e-07	1	1.02268	down
Com_2458_neg	Setipiprant	C24 H19 F N2 O3	402.139	1.393	0.126897	-2.97827	9.71309e-07	1	1.38974	down
Com_361_neg	trans-Cinnamic acid	C9 H8 O2	148.052	4.109	10.8508	3.43973	9.81526e-07	1	1.62459	up
Com_1312_neg	Penicillin F	C14 H20 N2 O4 S	312.116	1.411	12.5601	3.65078	1.05463e-06	1	1.68646	up
Com_2712_neg	Niceritrol	C29 H24 N4 O8	556.16	8.514	8.17219	3.03072	1.07077e-06	1	1.4269	up
Com_2273_neg	5,6,7,8,3',4',5'-heptamethoxyflavone	C22 H24 O9	432.141	8.471	12.5138	3.64544	1.14142e-06	1	1.72502	up
Com_1899_neg	PS-5	C13 H18 N2 O4 S	298.1	1.381	7.14317	2.83656	1.15861e-06	1	1.31146	up
Com_3881_neg	(3R)-3-Methyl-4-{[(2-methyl-2-propanyl)(diphenyl)silyl]oxy}-1-butanol	C21 H30 O2 Si	342.203	9.899	7.18221	2.84443	1.16188e-06	1	1.34071	up
Com_1730_neg	Diffutin	C23 H28 O10	464.17	10.033	7.92365	2.98616	1.22834e-06	1	1.40528	up
Com_2384_neg	chelirubine	C21 H16 N O5	362.102	1.456	8.47292	3.08286	1.29021e-06	1	1.42271	up
Com_2906_neg	precorrin-4	C44 H52 N4 O17	908.333	10.132	23.3439	4.54497	1.38906e-06	1	2.09508	up
Com_3668_neg	VER A	C27 H34 O9	502.218	8.507	4.80792	2.26541	1.42286e-06	1	1.06977	up
Com_5034_neg	Marini	C26 H30 O6	438.203	9.276	7.51831	2.91041	1.4447e-06	1	1.34597	up
Com_4091_neg	Carmine	C22 H20 O13	492.092	10.54	9.839	3.29851	1.5136e-06	1	1.55977	up
Com_5001_neg	Simetride	C28 H38 N2 O6	498.272	10.831	4.80077	2.26326	1.81985e-06	1	1.06771	up
Com_7933_neg	temurtide	C20 H34 N4 O12	522.219	10.403	5.49749	2.45877	1.86337e-06	1	1.13635	up
Com_3952_neg	carbazeran	C18 H24 N4 O4	360.178	11.019	12.633	3.65913	2.15113e-06	1	1.6769	up
Com_973_neg	ALLANTOIN	C4 H6 N4 O3	158.043	1.351	7.46611	2.90036	2.48235e-06	1	1.37598	up
Com_2821_neg	6,8,9-Tris(benzyloxy)-2,4,10-trioxatricyclo[3.3.1.1~3,7~]decane	C28 H28 O6	460.191	11.211	0.224153	-2.15745	2.50919e-06	1	1.01924	down
Com_6111_neg	L-alpha-Glycerylphosphorylcholine	C8 H20 N O6 P	257.104	8.98	8.548	3.09559	4.04754e-06	1	1.428	up
Com_782_neg	(1R,2S,3R,4S,5R)-8-Azabicyclo[3.2.1]octane-1,2,3,4-tetrol	C7 H13 N O4	175.084	1.359	5.46092	2.44914	4.11813e-06	1	1.16006	up
Com_5327_neg	N,N'-Bis(1-pyrenylmethyl)isophthalamide	C42 H28 N2 O2	592.217	8.267	5.60064	2.48559	4.21947e-06	1	1.14849	up
Com_1289_neg	Monocerin	C16 H20 O6	308.125	9.718	17.0944	4.09546	5.355e-06	1	1.95091	up
Com_3522_neg	Sofalcone	C27 H30 O6	450.204	11.874	5.69611	2.50998	6.49282e-06	1	1.19471	up
Com_1367_neg	Dioscin	C45 H72 O16	868.483	14.419	12.7645	3.67406	7.09234e-06	1	1.74942	up
Com_6484_neg	5''-phosphoribostamycin	C17 H35 N4 O13 P	534.193	5.634	4.52939	2.17932	8.49596e-06	1	1.03404	up
Com_7725_neg	Cyclomorusin A	C25 H22 O6	418.141	9.02	4.82157	2.2695	1.25031e-05	1	1.04514	up
Com_918_neg	MFCD00069578	C4 H10 N O6 P	199.024	1.369	7.92582	2.98656	1.32317e-05	1	1.42214	up
Com_2846_neg	5-O-methyl embelin	C18 H28 O4	308.198	12.127	4.52739	2.17868	1.52208e-05	1	1.03898	up
Com_2360_neg	1-{3,5-Bis[(tritylsulfanyl)methyl]phenyl}methanamine	C47 H41 N S2	683.269	10.466	11.3468	3.50421	1.81407e-05	1	1.64849	up
Com_39_neg	Citric acid	C6 H8 O7	192.026	1.145	0.0110069	-6.50545	2.01678e-05	1	3.13894	down
Com_468_neg	Diginatin	C41 H64 O15	796.428	14.354	35.6342	5.15519	2.52748e-05	1	2.52465	up
Com_4990_neg	kurarinol	C26 H32 O7	456.215	10.079	9.05205	3.17824	3.14358e-05	1	1.44224	up
Com_6322_neg	Sotrastaurin	C25 H22 N6 O2	438.182	11.218	0.227242	-2.1377	3.34354e-05	1	1.02507	down
Com_3602_neg	Lankamycin	C42 H72 O16	832.482	14.605	7.02087	2.81165	3.53583e-05	1	1.28272	up
Com_3293_neg	(Z)-Carumonam	C12 H14 N6 O10 S2	466.022	5.883	4.63029	2.2111	4.11681e-05	1	1.06145	up
Com_534_neg	5-methyltetrahydropteroyltri-L-glutamic acid	C30 H39 N9 O12	717.274	8.54	40.8687	5.35292	5.41167e-05	1	2.67499	up
Com_1048_neg	2-(Benzyloxy)-4-bromobenzaldehyde	C14 H11 Br O2	289.994	1.239	0.0314576	-4.99045	5.68461e-05	1	2.23723	down
Com_3205_neg	Ethosuximide	C7 H11 N O2	141.079	7.732	5.96087	2.57552	6.87604e-05	1	1.15309	up
Com_7368_neg	Vibriobactin	C35 H39 N5 O11	705.264	8.085	6.25398	2.64477	7.88756e-05	1	1.19187	up
Com_4036_neg	macarpine	C22 H18 N O6	392.113	11.878	7.27421	2.86279	9.12547e-05	1	1.39118	up
Com_2373_neg	Emicerfont	C22 H24 N6 O2	404.195	13.413	6.75003	2.75489	9.27302e-05	1	1.33137	up
Com_2511_neg	VV4325500	C18 H16 O Si	276.098	7.979	12.4906	3.64277	9.45621e-05	1	1.78137	up
Com_1524_neg	3-O-Feruloylquinic acid	C17 H20 O9	368.109	6.687	0.139249	-2.84426	0.000105721	1	1.27082	down
Com_2418_neg	3-Hydroxy-4-{[(4-methylphenyl)sulfonyl]oxy}butyl 4-heptylbenzoate	C25 H34 O6 S	462.209	9.498	5.30678	2.40784	0.000116249	1	1.17362	up
Com_4135_neg	Sumarotene	C24 H30 O2 S	382.197	11.878	7.78622	2.96092	0.000117411	1	1.44986	up
Com_1778_neg	Podorhizol beta-D-glucoside	C28 H34 O13	578.199	9.138	4.24269	2.08498	0.000148706	1	1.01585	up
Com_2644_neg	Adenosine monophosphate	C10 H14 N5 O7 P	347.062	1.374	0.16429	-2.60568	0.000153093	1	1.26881	down
Com_1666_neg	Eglumetad	C8 H11 N O4	185.068	7.712	9.27565	3.21345	0.000161084	1	1.4365	up
Com_2011_neg	Difethialone	C31 H23 Br O2 S	538.059	1.426	0.150893	-2.7284	0.000166494	1	1.33382	down
Com_882_neg	chlorbenzoxamine	C27 H31 Cl N2 O	434.214	8.485	5.42338	2.43919	0.000168624	1	1.19137	up
Com_19_neg	3-Hydroxyvaline	C5 H11 N O3	133.073	1.368	36.5869	5.19325	0.000199882	1	2.25281	up
Com_2231_neg	MFCD00210535	C47 H80 O18	932.534	14.445	4.42939	2.14711	0.00022003	1	1.04283	up
Com_5825_neg	17beta-estradiol 17-glucosiduronic acid	C24 H32 O8	448.211	11.875	5.6605	2.50093	0.000281901	1	1.25131	up
Com_581_neg	Dacomitinib anhydrous	C24 H25 Cl F N5 O2	469.169	7.38	10.9014	3.44644	0.000512986	1	1.51432	up
Com_1040_neg	2-Isopropylmalic acid	C7 H12 O5	176.068	2.107	0.169426	-2.56127	0.000540097	1	1.136	down
Com_3440_neg	MFCD00273304	C21 H30 O6	378.204	11.888	6.24866	2.64355	0.000914985	1	1.11601	up
Com_4879_neg	nostocyclopeptide A2	C40 H54 N8 O9	790.398	12.095	6.73618	2.75193	0.00101411	1	1.19446	up
Com_1427_neg	melicopicine	C18 H19 N O5	329.125	8.914	9.79861	3.29258	0.00106215	1	1.33691	up
Com_3_neg	1-(cis-4-Azidocyclohexyl)-3-[2-(4-morpholinyl)ethyl]thiourea	C13 H24 N6 O S	312.175	13.781	0.205636	-2.28183	0.00122158	1	1.19118	down
Com_3197_neg	Prednicarbate	C27 H36 O8	488.242	8.515	8.89831	3.15353	0.00124297	1	1.36345	up
Com_3860_neg	4beta-Phorbol	C20 H28 O6	364.189	11.871	11.6628	3.54385	0.00154334	1	1.39224	up
Com_76_neg	5-Aminovaleric acid	C5 H11 N O2	117.079	1.421	22.8586	4.51466	0.00157767	1	2.34386	up
Com_957_neg	δ-Ribono-1,4-lactone	C5 H8 O5	148.037	1.139	0.2012	-2.3133	0.00396832	0.972222	1.63216	down
Com_7356_neg	Fludrocortisone acetate	C23 H31 F O6	422.209	0.547	0.0998188	-3.32455	0.0222266	1	1.03159	down
Com_4893_neg	rolitetracycline	C27 H33 N3 O8	527.228	12.478	0.0495602	-4.33467	0.0229532	0.944444	1.47349	down
Com_2057_pos	feprazone	C20 H20 N2 O2	320.152	9.921	167.068	7.38429	1.12344e-14	1	3.92193	up
Com_959_pos	2,5-Furandicarboxylic acid	C6 H4 O5	156.006	1.85	0.0145996	-6.09793	1.68877e-14	1	3.24026	down
Com_1464_pos	Santonin	C15 H18 O3	246.125	9.227	42.966	5.42512	1.01534e-13	1	2.88397	up
Com_1693_pos	Dimetofrine	C11 H17 N O4	227.115	8.327	38.2494	5.25736	1.94404e-13	1	2.79156	up
Com_295_pos	Tetralin	C10 H12	132.094	10.137	12.5436	3.64888	4.13084e-13	1	1.93763	up
Com_1250_pos	BINAP	C44 H32 P2	622.2	9.098	96.0704	6.58602	6.3062e-13	1	3.49887	up
Com_13026_pos	(-)-Vindoline	C25 H32 N2 O6	456.224	14.451	0.153355	-2.70505	7.60549e-13	1	1.43714	down
Com_2904_pos	Acetophenone	C8 H8 O	120.057	9.986	7.84206	2.97123	7.70451e-13	1	1.57794	up
Com_2595_pos	N-Benzyl-3-(2,5-dimethoxyphenyl)-4,5-dihydro-1,2-oxazole-5-carboxamide	C19 H20 N2 O4	340.142	1.335	0.0471489	-4.40663	1.07259e-12	1	2.34334	down
Com_2881_pos	MFCD00053614	C14 H11 N O2	225.078	10.429	31.9912	4.99961	1.19542e-12	1	2.65855	up
Com_2391_pos	3-Allyl-1-benzoyl-3-[4-(trifluoromethyl)benzyl]-2-pyrrolidinone	C22 H20 F3 N O2	387.146	8.254	6.15399	2.62152	1.2775e-12	1	1.39229	up
Com_8696_pos	5-Methoxydimethyltryptamine	C13 H18 N2 O	218.142	8.363	0.0260165	-5.26443	2.52462e-12	1	2.79682	down
Com_10181_pos	Haemocorin	C32 H34 O14	642.192	10.03	17.6211	4.13923	3.11234e-12	1	2.19713	up
Com_1858_pos	1-HEPTENYLBENZENE	C13 H18	174.141	8.522	9.65683	3.27155	3.28871e-12	1	1.73755	up
Com_2366_pos	Mps1-IN-1	C28 H33 N5 O4 S	535.225	10.366	11.0452	3.46535	3.68165e-12	1	1.84012	up
Com_2581_pos	MFCD07777099	C11 H12	144.094	9.985	16.4332	4.03854	4.53382e-12	1	2.14802	up
Com_6337_pos	1-Naphthylmethanol	C11 H10 O	158.073	9.988	5.31425	2.40987	4.80393e-12	1	1.28121	up
Com_5706_pos	Delamanid	C25 H25 F3 N4 O6	534.17	9.716	54.541	5.76927	5.65706e-12	1	3.06177	up
Com_1497_pos	ERYTHROMYCIN PROPIONATE	C40 H71 N O14	789.485	14.631	123.718	6.95091	6.08659e-12	1	3.68724	up
Com_1752_pos	(-)-Rhododendrin	C16 H24 O7	328.151	10.903	12.0109	3.58627	6.42634e-12	1	1.90719	up
Com_7219_pos	spiperone	C23 H26 F N3 O2	395.199	9.836	7.39769	2.88707	8.1829e-12	1	1.53406	up
Com_11262_pos	Simenepag isopropyl	C26 H35 N O5 S	473.225	9.92	10.6633	3.41458	9.77738e-12	1	1.81282	up
Com_9677_pos	ISOCROMADURINE	C16 H23 N O5	309.157	11.203	10.6032	3.40643	9.88779e-12	1	1.80797	up
Com_100_pos	(+/-)-6-Acetonyldihydrochelerythrine	C24 H23 N O5	405.156	8.286	7.16997	2.84197	9.96956e-12	1	1.51108	up
Com_4939_pos	Portulacaxanthin I	C14 H16 N2 O7	324.097	9.639	32.817	5.03637	1.0278e-11	1	2.67227	up
Com_1093_pos	beta-D-Glcp-(1->4)-alpha-L-Rhap-(1->3)-beta-D-Glcp	C18 H32 O15	488.176	8.911	32.6369	5.02843	1.24e-11	1	2.66932	up
Com_6392_pos	4,4'-azodianisole	C14 H14 N2 O2	242.105	10.023	26.4132	4.72319	1.24562e-11	1	2.51309	up
Com_284_pos	thiopropazate	C23 H28 Cl N3 O2 S	445.16	10.873	172.32	7.42895	1.3598e-11	1	3.95697	up
Com_5344_pos	carbocromen	C20 H27 N O5	361.188	8.555	49.2679	5.62258	1.36325e-11	1	2.98314	up
Com_2049_pos	1-linoleoyl-sn-glycero-3-phosphoethanolamine	C23 H44 N O7 P	477.285	14.451	0.0727125	-3.78165	1.39901e-11	1	2.00681	down
Com_11885_pos	Foretinib	C34 H34 F2 N4 O6	632.246	10.43	9.16303	3.19583	1.69002e-11	1	1.69628	up
Com_5284_pos	eriojaposide B	C25 H40 O11	516.256	9.88	18.6434	4.2206	1.76874e-11	1	2.23987	up
Com_191_pos	Melatonin	C13 H16 N2 O2	232.121	9.279	6.18459	2.62868	1.82005e-11	1	1.39767	up
Com_978_pos	4-Benzoylbiphenyl	C19 H14 O	258.103	8.262	7.78809	2.96127	2.3712e-11	1	1.57516	up
Com_6684_pos	Astringin	C20 H22 O9	406.126	9.164	16.1892	4.01696	2.61265e-11	1	2.13738	up
Com_1237_pos	1-Linoleoyl-sn-glycero-3-phosphocholine	C26 H50 N O7 P	519.332	14.618	0.0990184	-3.33616	3.03025e-11	1	1.77035	down
Com_1489_pos	2BP70L44PR	C22 H30 F O8 P	472.164	11.384	54.4986	5.76815	3.17454e-11	1	3.06792	up
Com_4032_pos	2-Acetylpyridine	C7 H7 N O	121.053	9.044	5.42409	2.43938	3.48543e-11	1	1.29663	up
Com_14216_pos	2-(4-Methoxyphenyl)-1-methyl-1H-pyrrole	C12 H13 N O	187.099	10.106	5.51379	2.46304	4.15397e-11	1	1.30829	up
Com_2185_pos	Asiatic acid 积雪草酸	C30 H48 O5	488.349	14.417	11.1395	3.47761	4.96189e-11	1	1.84654	up
Com_435_pos	L-Glutamic acid	C5 H9 N O4	147.053	1.354	0.0903773	-3.4679	5.39457e-11	1	1.84468	down
Com_2825_pos	Benzetimide	C23 H26 N2 O2	362.199	11.294	39.5027	5.30388	6.07272e-11	1	2.82539	up
Com_559_pos	6-[6-(2-Pyrimidinyl)-1,2-dihydro-1,2,4,5-tetrazin-3-yl]-3-pyridinamine	C11 H10 N8	254.103	9.279	18.8623	4.23743	6.62437e-11	1	2.25649	up
Com_2808_pos	1-Naphthaleneacetic acid	C12 H10 O2	186.068	9.191	10.672	3.41576	6.70623e-11	1	1.81261	up
Com_455_pos	Coumarone	C8 H6 O	118.042	1.878	34.882	5.12441	6.80277e-11	1	2.71686	up
Com_1787_pos	Quinoline	C9 H7 N	129.058	8.595	0.215128	-2.21673	7.1938e-11	1	1.17851	down
Com_3465_pos	2,4-Bis[(E)-(4-nitrophenyl)diazenyl]-1,3-benzenediol	C18 H12 N6 O6	408.082	9.748	9.40951	3.23412	7.34491e-11	1	1.72092	up
Com_4840_pos	UC2976000	C12 H16 O4	224.105	9.344	5.96828	2.57731	7.35708e-11	1	1.37066	up
Com_14787_pos	1,2,3,4,7,8-Hexachlorooxanthrene	C12 H2 Cl6 O2	387.819	1.334	0.0489113	-4.35369	8.11353e-11	1	2.30814	down
Com_8746_pos	N'-[(1E)-1-(2-Furyl)ethylidene]-2-(3-methylphenoxy)acetohydrazide	C15 H16 N2 O3	272.116	8.691	6.59373	2.7211	8.75678e-11	1	1.44461	up
Com_311_pos	FLUMEZAPINE	C17 H19 F N4 S	330.131	10.69	8.87563	3.14985	8.83285e-11	1	1.67573	up
Com_6109_pos	Estra-1,3,5(10)-trien-3-ol	C18 H24 O	256.182	11.371	12.0668	3.59297	8.96892e-11	1	1.90798	up
Com_763_pos	4-Methylcarbostyril	C10 H9 N O	159.068	6.436	45.8582	5.51911	9.00441e-11	1	2.93955	up
Com_12676_pos	Moxaverine	C20 H21 N O2	307.157	10.954	4.63096	2.21131	9.4835e-11	1	1.17429	up
Com_1523_pos	Mycocyclosin	C18 H16 N2 O4	324.11	8.685	15.1755	3.92367	1.12399e-10	1	2.08837	up
Com_5025_pos	Solvent Brown 1	C16 H14 N4	262.123	9.654	35.0004	5.1293	1.12939e-10	1	2.72929	up
Com_4425_pos	(4Z)-4-Methyl-3,6,7,8-tetrahydro-2H-1-benzoxecin-10-ol	C14 H18 O2	218.13	10.518	6.56051	2.71381	1.28777e-10	1	1.44394	up
Com_2421_pos	8-Azaadenosine	C9 H12 N6 O4	268.093	9.196	27.9661	4.80561	1.30175e-10	1	2.5553	up
Com_2406_pos	N-[(1S)-4-Carbamimidamido-1-carboxybutyl]asparaginylaspartic acid	C14 H24 N6 O8	404.165	8.797	0.157868	-2.66321	1.32008e-10	1	1.41438	down
Com_2768_pos	4-Acetylbiphenyl	C14 H12 O	196.089	10.984	4.6447	2.21558	1.56816e-10	1	1.17865	up
Com_7707_pos	Pumiloside	C26 H28 N2 O9	512.179	9.147	7.56039	2.91846	1.90534e-10	1	1.55208	up
Com_13871_pos	PIVOPRIL	C16 H27 N O4 S	329.165	9.492	5.29311	2.40412	1.99922e-10	1	1.27554	up
Com_4960_pos	Acetanilide	C8 H9 N O	135.068	8.793	6.44238	2.68759	2.29367e-10	1	1.42554	up
Com_10216_pos	Niguldipine	C36 H39 N3 O6	609.283	9.784	7.56776	2.91987	2.35564e-10	1	1.55407	up
Com_12422_pos	Hemibrevetoxin B	C28 H42 O7	490.291	11.718	8.36516	3.06439	2.47143e-10	1	1.62485	up
Com_12034_pos	1-Hydroxy-1-(octanoyloxy)-2-propanyl nonanoate	C20 H38 O5	358.271	11.022	9.05709	3.17905	2.49079e-10	1	1.69204	up
Com_2700_pos	ANETHOLE	C10 H12 O	116.062	10.151	4.43021	2.14737	2.54262e-10	1	1.13943	up
Com_1696_pos	Ethyl 1-(benzoylamino)-3-(2-furyl)-5-oxoprolinate	C18 H18 N2 O5	342.121	8.683	10.7434	3.42538	2.61905e-10	1	1.82313	up
Com_8960_pos	5,10,15,20-tetrakis(N-methylpyridinium-4-yl)porphyrin	C44 H38 N8	678.321	13.004	4.39329	2.1353	2.68564e-10	1	1.13538	up
Com_3389_pos	7-Bromo-3a-methyl-2,3,3a,4,5,6-hexahydro-8H-naphtho[8a,1-b]furan-8-one	C13 H15 Br O2	282.026	1.333	5.86428	2.55195	2.978e-10	1	1.35812	up
Com_5021_pos	Glutathionylaminopropylcadaverine	C18 H36 N6 O5 S	448.245	11.108	17.1916	4.10363	3.73112e-10	1	2.18734	up
Com_562_pos	5-Benzylidene-2,2-dimethyl-1,3-dioxane-4,6-dione	C13 H12 O4	232.073	9.195	40.11	5.32589	3.75205e-10	1	2.8346	up
Com_1223_pos	L-(-)-Serine	C3 H7 N O3	105.042	1.346	0.129475	-2.94925	3.76573e-10	1	1.56962	down
Com_531_pos	Phenyl salicylate	C13 H10 O3	214.063	9.2	38.3516	5.26121	3.82701e-10	1	2.7993	up
Com_887_pos	4-[2-Ethyl-7-(trifluoromethyl)-2H-indazol-3-yl]-1,3-benzenediol	C16 H13 F3 N2 O2	322.092	10.437	17.667	4.14298	3.8574e-10	1	2.20757	up
Com_30_pos	Cinnamic acid 肉桂酸	C9 H8 O2	148.052	4.848	11.4994	3.52348	4.31077e-10	1	1.8709	up
Com_10014_pos	Ascorbyl glucoside	C12 H18 O11	338.085	8.01	0.241396	-2.05053	4.36695e-10	1	1.09089	down
Com_10017_pos	{[(2E)-2-Decen-1-yloxy]methyl}benzene	C17 H26 O	246.198	11.362	5.38678	2.42942	4.48726e-10	1	1.28938	up
Com_1737_pos	Arglabin 阿格拉宾	C15 H18 O3	246.125	10.517	20.0035	4.32218	4.64628e-10	1	2.29872	up
Com_7975_pos	(2E,4E)-4-Methyl-5-phenyl-1-(2-thienyl)-2,4-pentadien-1-one	C16 H14 O S	254.076	10.227	0.144274	-2.79312	4.95625e-10	1	1.48682	down
Com_12404_pos	axitirome	C25 H24 F N O6	453.157	10.576	10.9106	3.44766	5.70799e-10	1	1.83015	up
Com_1427_pos	Haplodimerine	C28 H26 N2 O6	486.178	8.907	34.1278	5.09287	5.7237e-10	1	2.71346	up
Com_2042_pos	L-Histidine	C6 H9 N3 O2	155.069	1.349	15.3674	3.9418	5.98223e-10	1	2.09145	up
Com_4089_pos	3,4-Dimethoxybenzonitrile	C9 H9 N O2	163.063	9.435	8.54889	3.09574	6.35779e-10	1	1.64881	up
Com_1048_pos	precorrin-5	C45 H54 N4 O17	922.346	11.381	76.7791	6.26264	7.92464e-10	1	3.31142	up
Com_6638_pos	carazolol	C18 H22 N2 O2	298.168	11.218	5.99472	2.58369	1.09872e-09	1	1.37027	up
Com_1410_pos	4-Hydroxybenzaldehyde	C7 H6 O2	122.037	1.844	16.5634	4.04992	1.10681e-09	1	2.14492	up
Com_2431_pos	3-Carboxy-1-(beta-D-ribofuranosyl)pyridinium	C11 H14 N O6	256.083	8.931	13.4977	3.75465	1.16807e-09	1	2.00125	up
Com_4655_pos	fosfocreatinine	C4 H8 N3 O4 P	193.025	1.342	11.6864	3.54676	1.34381e-09	1	1.87855	up
Com_5900_pos	bromchlorenone	C7 H3 Br Cl N O2	246.905	1.314	0.107323	-3.21997	1.37084e-09	1	1.71359	down
Com_7667_pos	1D-myo-Inositol 1,2-cyclic phosphate	C6 H11 O8 P	242.019	1.471	0.145861	-2.77734	1.49818e-09	1	1.47164	down
Com_29_pos	Indoline	C8 H9 N	119.073	3.795	13.8611	3.79297	1.54933e-09	1	2.0186	up
Com_3646_pos	Avizafone	C22 H27 Cl N4 O3	430.179	12.108	0.220094	-2.18381	1.55394e-09	1	1.16288	down
Com_1526_pos	(2-(t-Butylthio)ethyl)diphenylphosphine	C18 H23 P S	302.126	10.427	22.344	4.48182	1.56615e-09	1	2.38798	up
Com_816_pos	N-Benzylformamide	C8 H9 N O	135.068	9.046	10.8832	3.44403	1.61891e-09	1	1.82438	up
Com_4675_pos	Myxochlin C	C27 H31 N3 O9	541.205	8.787	36.0865	5.17339	1.66296e-09	1	2.73747	up
Com_548_pos	Fraxinellone 梣酮	C14 H16 O3	232.11	10.984	5.04767	2.33562	1.66717e-09	1	1.24373	up
Com_13309_pos	Aganepag isopropyl	C27 H37 N O4 S	471.246	9.23	12.3877	3.63084	1.7406e-09	1	1.92315	up
Com_23_pos	D-(+)-Proline	C5 H9 N O2	115.063	1.683	41.8905	5.38855	1.87782e-09	1	2.87026	up
Com_5887_pos	Brilacidin	C40 H50 F6 N14 O6	936.395	10.401	36.4916	5.18949	1.91024e-09	1	2.74594	up
Com_10457_pos	Grepafloxacin glucuronide	C25 H30 F N3 O9	535.194	10.225	12.1126	3.59844	1.97983e-09	1	1.90896	up
Com_3824_pos	2-Phenyl-5,6-dihydro-2H-benzo[h]chromen-4(3H)-one	C19 H16 O2	276.114	8.342	5.95587	2.57431	1.98475e-09	1	1.37083	up
Com_8375_pos	Sarcostin	C21 H34 O6	382.235	11.706	5.63399	2.49416	2.01859e-09	1	1.32455	up
Com_940_pos	2-Amino-1,3,4-octadecanetriol	C18 H39 N O3	317.292	13.155	0.143662	-2.79925	2.05168e-09	1	1.49158	down
Com_10414_pos	N-2-Ethylhexyl bicycloheptenedicarboximide	C17 H25 N O2	275.188	10.812	9.46617	3.24278	2.07945e-09	1	1.72219	up
Com_2489_pos	Phenylethyl 2-Glucoside	C14 H20 O6	301.152	9.044	3.71251	1.8924	2.10154e-09	1	1.00736	up
Com_10614_pos	Cefepime	C19 H24 N6 O5 S2	480.124	8.012	14.1618	3.82393	2.10937e-09	1	2.04188	up
Com_10766_pos	Pefurazoate	C18 H23 N3 O4	345.17	11.592	13.9206	3.79915	2.30122e-09	1	2.01303	up
Com_14010_pos	Triisopropyl 3-benzyl-2-phenyl-1,1,3-indanetricarboxylate	C34 H38 O6	542.269	12.369	0.137065	-2.86706	2.43279e-09	1	1.52385	down
Com_15087_pos	Nonactin	C40 H64 O12	736.438	14.414	8.11157	3.01998	2.48331e-09	1	1.59959	up
Com_6186_pos	4-(2-Phenylethyl)-4-heptanamine	C15 H25 N	219.198	10.929	0.181444	-2.4624	2.52486e-09	1	1.31084	down
Com_9586_pos	Metyrapone	C14 H14 N2 O	226.11	10.425	16.2457	4.02198	2.64353e-09	1	2.12885	up
Com_254_pos	NL8513000	C11 H13 N O2	191.094	9.284	9.06455	3.18023	2.69764e-09	1	1.69605	up
Com_5093_pos	(+)-Marmesin	C14 H14 O4	246.089	10.628	15.3012	3.93557	2.76901e-09	1	2.09864	up
Com_15435_pos	5-Formiminotetrahydrofolic acid	C20 H24 N8 O6	472.181	11.434	0.157296	-2.66845	3.16496e-09	1	1.42181	down
Com_218_pos	SL4860000	C13 H20 O2	208.146	8.514	6.87914	2.78223	3.24265e-09	1	1.48219	up
Com_2213_pos	Bromocriptine	C32 H40 Br N5 O5	653.221	9.645	26.758	4.7419	3.33422e-09	1	2.50567	up
Com_586_pos	Maleamic acid	C4 H5 N O3	115.027	1.354	0.0779203	-3.68186	3.47625e-09	1	1.96555	down
Com_7662_pos	Methyl diazo(2-naphthyl)acetate	C13 H10 N2 O2	226.074	8.964	12.3831	3.63031	3.66844e-09	1	1.93681	up
Com_3826_pos	8-Quinolinecarbaldehyde	C10 H7 N O	157.053	6.057	19.2694	4.26824	3.73481e-09	1	2.28208	up
Com_3549_pos	Acetyldigoxin	C43 H66 O15	822.442	11.776	17.8138	4.15492	3.85192e-09	1	2.21248	up
Com_2715_pos	Bendazac	C16 H14 N2 O3	282.1	10.436	21.8806	4.45158	3.99734e-09	1	2.37506	up
Com_2531_pos	L-(+)-Aspartic acid	C4 H7 N O4	133.037	1.349	0.0306497	-5.02798	4.03723e-09	1	2.6828	down
Com_588_pos	Itaconic acid	C5 H6 O4	130.026	1.36	0.0760242	-3.7174	4.11224e-09	1	1.98502	down
Com_873_pos	(±)-Abscisic acid	C15 H20 O4	264.136	10.518	21.0226	4.39387	4.55893e-09	1	2.33841	up
Com_4627_pos	3,4-Diaminopyridine	C5 H7 N3	109.064	1.352	16.7129	4.06289	4.57413e-09	1	2.16945	up
Com_2638_pos	Eslicarbazepine	C15 H14 N2 O2	254.105	10.429	28.3182	4.82366	5.06015e-09	1	2.57204	up
Com_120_pos	1-(2-Naphthyl)ethanethiol	C12 H12 S	188.066	6.439	87.5673	6.45232	5.08791e-09	1	3.43953	up
Com_1348_pos	19-Nortestosterone	C18 H26 O2	274.193	11.366	21.5583	4.43017	5.09188e-09	1	2.36276	up
Com_5396_pos	Chivosazole C	C47 H67 N O12	837.47	11.074	12.048	3.59072	5.19006e-09	1	1.91594	up
Com_1775_pos	α-Asarone α-细辛醚	C12 H16 O3	208.11	10.691	6.2092	2.63441	5.23846e-09	1	1.40302	up
Com_5906_pos	propionylcarnitine	C10 H19 N O4	217.131	9.453	0.204282	-2.29137	5.29633e-09	1	1.22139	down
Com_3651_pos	D-(+)-Maltose	C12 H22 O11	364.098	1.377	0.224849	-2.15297	5.46258e-09	1	1.14076	down
Com_1591_pos	5,5',6,6',7,7',8,8'-Octahydro-1,1'-bi-2-naphthol	C20 H22 O2	294.161	11.558	21.1037	4.39943	5.57736e-09	1	2.3278	up
Com_6765_pos	Nootkatone	C15 H22 O	218.167	12.042	0.0916275	-3.44808	5.60699e-09	1	1.82347	down
Com_7480_pos	4-Amino-5-[2-(dihydroxyboryl)-1-pyrrolidinyl]-5-thioxopentanoic acid	C9 H17 B N2 O4 S	260.099	8.261	5.88879	2.55797	5.81542e-09	1	1.36358	up
Com_7709_pos	Ginsenoside B2	C48 H82 O18	946.547	15.263	15.7303	3.97548	6.22266e-09	1	2.10113	up
Com_1740_pos	(E)-p-coumaric acid	C9 H8 O3	164.047	1.406	10.3264	3.36826	6.37891e-09	1	1.78267	up
Com_9005_pos	Aethusin	C13 H14	170.109	10.523	5.45524	2.44764	6.48384e-09	1	1.3047	up
Com_2586_pos	N~6~-Acryloyl-N~2~-[(benzyloxy)carbonyl]lysine	C17 H22 N2 O5	334.152	9.605	19.3539	4.27455	6.52435e-09	1	2.25996	up
Com_854_pos	3,7-Dihydroxy-5,5-dimethyldibenzo[b,e]silin-10(5H)-one	C15 H14 O3 Si	270.071	8.888	0.221034	-2.17766	6.80516e-09	1	1.1604	down
Com_3305_pos	5-O-Methylvisammioside 5-O-甲基维斯阿米醇苷	C22 H28 O10	452.165	9.671	29.1161	4.86375	7.30279e-09	1	2.59308	up
Com_8669_pos	MFCD00075980	C11 H12 O4	208.073	9.227	3.815	1.93168	7.6473e-09	1	1.02876	up
Com_9404_pos	Telmisartan	C33 H30 N4 O2	514.238	12.494	0.116101	-3.10654	7.82286e-09	1	1.65856	down
Com_916_pos	[2-(3-Fluorophenyl)-5-propyl-pyrazol-3-yl] 2-fluorobenzoate	C19 H16 F2 N2 O2	342.119	9.142	11.7624	3.55612	7.9977e-09	1	1.88113	up
Com_2650_pos	Benzonitrile	C7 H5 N	103.042	1.411	4.78815	2.25947	8.46679e-09	1	1.20438	up
Com_7508_pos	Dronedarone	C31 H44 N2 O5 S	556.3	9.303	4.74555	2.24658	8.56611e-09	1	1.19004	up
Com_1588_pos	Araloside A	C47 H74 O18	926.483	14.146	20.2558	4.34026	8.582e-09	1	2.32048	up
Com_1789_pos	hernanol	C22 H26 O7	402.166	10.155	11.139	3.47754	8.61352e-09	1	1.85614	up
Com_13537_pos	2-Phenylpyrrolidine	C10 H13 N	147.105	11.236	0.18319	-2.44859	9.16716e-09	1	1.30577	down
Com_570_pos	Acetyl-N-formyl-5-methoxykynurenamine	C13 H16 N2 O4	264.111	8.798	4.46249	2.15785	9.39782e-09	1	1.14514	up
Com_6203_pos	(-)-Notoamide B	C26 H29 N3 O4	447.215	11.794	0.269483	-1.89173	9.44495e-09	1	1.00293	down
Com_8034_pos	Oleoylethanolamide	C20 H39 N O2	325.297	15.013	0.231837	-2.10882	1.06093e-08	1	1.12405	down
Com_5772_pos	FB1	C34 H59 N O15	721.386	11.817	8.88869	3.15197	1.0726e-08	1	1.66751	up
Com_6925_pos	Pristinamycin IIA	C28 H35 N3 O7	525.25	12.115	0.099915	-3.32315	1.21739e-08	1	1.7744	down
Com_15398_pos	N-Acetylleucylleucyltyrosinamide	C23 H36 N4 O5	448.268	9.659	3.84944	1.94465	1.23322e-08	1	1.02998	up
Com_19389_pos	Fructoselysine	C12 H24 N2 O7	308.157	10.86	4.47377	2.16149	1.36683e-08	1	1.14431	up
Com_15485_pos	cryptopleurine	C24 H27 N O3	377.198	6.62	0.0846656	-3.56208	1.41071e-08	1	1.90313	down
Com_7501_pos	Octane-1,8-diol	C8 H18 O2	146.13	9.243	5.9644	2.57638	1.42965e-08	1	1.37464	up
Com_7565_pos	2-Octanone	C8 H16 O	128.12	9.246	7.09106	2.826	1.4463e-08	1	1.50812	up
Com_5016_pos	2-Deoxy-2-[(7-nitro-2,1,3-benzoxadiazol-4-yl)amino]-D-glucopyranose	C12 H14 N4 O8	342.082	9.053	56.0448	5.80851	1.44648e-08	1	3.10223	up
Com_263_pos	2-Hydroxycinnamic acid	C9 H8 O3	164.047	1.912	38.8141	5.27851	1.55052e-08	1	2.8257	up
Com_716_pos	Dehydrosoyasaponin I	C48 H76 O18	940.498	14.438	23.879	4.57767	1.55744e-08	1	2.45206	up
Com_14665_pos	2-(2',4'-dibromophenoxy)-3,5-dibromophen	C12 H6 Br4 O2	497.708	1.315	0.0505803	-4.30528	1.67067e-08	1	2.30159	down
Com_6219_pos	Chlorhexidine	C22 H30 Cl2 N10	504.203	11.425	13.7072	3.77686	1.69062e-08	1	2.0226	up
Com_15147_pos	1-Tryptophyl-2-pyrrolidinecarbonitrile	C16 H18 N4 O	282.149	9.725	4.75182	2.24848	1.73772e-08	1	1.19935	up
Com_15608_pos	PACA	C12 H11 N O3	217.074	6.065	9.11594	3.18839	1.95904e-08	1	1.68819	up
Com_15595_pos	GW-409544	C31 H30 N2 O5	510.215	9.805	6.26401	2.64709	1.98909e-08	1	1.40138	up
Com_11987_pos	Gemfibrozil	C15 H22 O3	250.157	11.832	0.181084	-2.46527	1.99895e-08	1	1.3088	down
Com_11821_pos	Macrozamin	C13 H24 N2 O11	384.139	9.506	5.01939	2.32751	2.21029e-08	1	1.23839	up
Com_2992_pos	(Z)-3-butylidenephthalide	C12 H12 O2	188.083	8.865	8.72918	3.12585	2.34044e-08	1	1.66542	up
Com_3267_pos	12-deoxyphorbol 20-acetate 13-(2-methylbutanoate)	C27 H38 O7	474.261	11.831	43.7078	5.44982	2.36047e-08	1	2.91877	up
Com_10190_pos	Fluocortolone caproate	C28 H39 F O5	474.28	10.844	7.02766	2.81304	2.42685e-08	1	1.48962	up
Com_6649_pos	LAPPAOL B	C31 H34 O9	550.223	9.89	5.18478	2.37428	2.77625e-08	1	1.26675	up
Com_1240_pos	N(2)-malonyl-D-tryptophan	C14 H14 N2 O5	290.09	8.956	62.3177	5.96157	2.78176e-08	1	3.18784	up
Com_8132_pos	CldU	C9 H11 Cl N2 O5	262.035	1.331	0.182209	-2.45633	3.0795e-08	1	1.30342	down
Com_7499_pos	7-Dechlorogriseofulvin	C17 H18 O6	318.11	10.982	4.69076	2.22982	3.0835e-08	1	1.19006	up
Com_8709_pos	9,10-dihydroxystearate	C18 H35 O4	315.253	15.01	0.249031	-2.0056	3.28038e-08	1	1.06237	down
Com_9130_pos	Methyl 4-iodobenzoate	C8 H7 I O2	261.948	1.258	0.237822	-2.07204	3.38194e-08	1	1.09966	down
Com_14471_pos	MFCD00065806	C20 H28 O3	316.204	10.054	3.83761	1.94021	3.40332e-08	1	1.03465	up
Com_11466_pos	Phenylisocyanate	C7 H5 N O	119.037	8.205	0.17238	-2.53633	3.98162e-08	1	1.35475	down
Com_3443_pos	Phthalocyanine	C32 H18 N8	514.165	10.015	91.3402	6.51318	4.13416e-08	1	3.48376	up
Com_3320_pos	2-Phenyl-2-pentenal	C11 H12 O	160.089	9.348	6.32307	2.66063	4.31482e-08	1	1.40656	up
Com_4340_pos	Gallic acid	C7 H6 O5	170.021	1.911	0.0580039	-4.10771	4.374e-08	1	2.17109	down
Com_3815_pos	2-Hydroxy-3-oxobutyl phosphate	C4 H7 O6 P	181.997	1.394	0.0864331	-3.53227	4.5708e-08	1	1.86651	down
Com_9523_pos	Plumbagin	C11 H8 O3	188.047	9.343	4.29958	2.1042	4.63259e-08	1	1.12343	up
Com_4391_pos	Kinetin	C10 H9 N5 O	232.11	9.262	4.77414	2.25524	4.66586e-08	1	1.20399	up
Com_3395_pos	Dihydrojasmone	C11 H18 O	166.135	8.931	9.50527	3.24873	5.04253e-08	1	1.73323	up
Com_5472_pos	Hex-2-ulofuranosyl hexopyranosyl-(1->6)hexopyranoside	C18 H32 O16	504.171	8.485	10.0495	3.32905	5.16123e-08	1	1.78286	up
Com_4111_pos	valeramide	C5 H11 N O	101.084	1.382	0.15888	-2.65399	5.19267e-08	1	1.41719	down
Com_5667_pos	Calenduloside E	C36 H56 O9	632.391	14.61	4.31744	2.11018	5.20021e-08	1	1.12262	up
Com_15682_pos	Butyl 3-carbamimidoyl-N-(2-naphthylsulfonyl)phenylalaninate	C24 H27 N3 O4 S	453.171	10.292	0.15837	-2.65863	5.25848e-08	1	1.41617	down
Com_2708_pos	Heteropeucenin, Methyl Ether	C16 H18 O4	312.072	8.957	43.4685	5.4419	5.26936e-08	1	2.91274	up
Com_7042_pos	lecimibide	C34 H40 F2 N4 O S	590.29	11.802	8.52538	3.09176	5.53492e-08	1	1.65412	up
Com_8719_pos	1-{[(1s,3R,5S)-Adamantan-1-ylcarbonyl]oxy}-2,5-pyrrolidinedione	C15 H19 N O4	277.131	11.192	11.9064	3.57366	5.76945e-08	1	1.88916	up
Com_9417_pos	Triacetin	C9 H14 O6	218.08	9.496	0.174901	-2.51539	5.8099e-08	1	1.32824	down
Com_4226_pos	sym-homospermidine	C8 H21 N3	159.173	1.243	3.96787	1.98836	5.87075e-08	1	1.05403	up
Com_9906_pos	13(2)-carboxypyropheophorbide a	C34 H34 N4 O5	578.254	11.141	5.91306	2.5639	6.01755e-08	1	1.3697	up
Com_291_pos	Phosphoric acid	H3 O4 P	97.9768	1.471	0.150613	-2.73108	6.15209e-08	1	1.44353	down
Com_4504_pos	Fluprednidene acetate	C24 H29 F O6	432.196	11.107	0.266729	-1.90656	6.57704e-08	1	1.01718	down
Com_12591_pos	2-[3-(3-Phenylpropyl)-1-oxa-4-azaspiro[4.5]dec-3-yl]ethyl acetate	C21 H31 N O3	345.23	9.222	10.5086	3.3935	6.58077e-08	1	1.79177	up
Com_4611_pos	3,3'-Dibromobiphenyl	C12 H8 Br2	309.9	1.333	0.0450919	-4.47099	6.61144e-08	1	2.39241	down
Com_5470_pos	Laninamivir	C13 H22 N4 O7	346.15	9.508	7.67348	2.93988	6.71969e-08	1	1.57065	up
Com_3048_pos	Ligustilide 藁本内酯	C12 H14 O2	190.099	10.692	5.16372	2.36841	6.74838e-08	1	1.26436	up
Com_4021_pos	Medicagenic acid 3-O-triglucoside	C48 H76 O21	988.483	13.486	27.2377	4.76753	6.85012e-08	1	2.51883	up
Com_11336_pos	N-feruloylglycine	C12 H13 N O5	251.079	8.418	0.226748	-2.14084	7.00011e-08	1	1.13455	down
Com_3852_pos	L-5-Hydroxytryptophan	C11 H12 N2 O3	220.084	6.179	19.9828	4.32068	7.2142e-08	1	2.30387	up
Com_18452_pos	Diftalone	C16 H12 N2 O2	264.089	10.334	3.93992	1.97817	7.72929e-08	1	1.05476	up
Com_1790_pos	α-Linolenic acid α-亚麻酸	C18 H30 O2	278.224	13.529	0.195504	-2.35473	7.82399e-08	1	1.24797	down
Com_4944_pos	1-Bromo-2-(trifluoromethoxy)cycloheptane	C8 H12 Br F3 O	260.001	1.396	0.0953039	-3.39132	7.86899e-08	1	1.79058	down
Com_1475_pos	gamma-Glutamyl-gamma-glutamylglutamic acid	C15 H23 N3 O10	405.139	8.733	0.0810084	-3.62578	8.4608e-08	1	1.91668	down
Com_16553_pos	2-[p-Chlorophenyl]pyrolidine	C10 H12 Cl N	181.065	10.001	7.42257	2.89192	8.6514e-08	1	1.52795	up
Com_13890_pos	bruceine D	C20 H26 O9	410.156	7.911	0.227055	-2.13889	8.96703e-08	1	1.14106	down
Com_1576_pos	16,16-Dimethyl prostaglandin A1	C22 H36 O4	772.491	14.662	0.226309	-2.14364	9.28569e-08	1	1.1329	down
Com_10201_pos	Nilotinib	C28 H22 F3 N7 O	529.183	6.985	13.434	3.74781	1.03197e-07	1	1.99497	up
Com_1317_pos	Ethylenediaminetetraacetic acid	C10 H16 N2 O8	292.092	8.008	0.174166	-2.52146	1.05355e-07	1	1.35	down
Com_2055_pos	Deoxyshikonin	C16 H16 O4	272.104	11.071	9.45711	3.2414	1.05453e-07	1	1.73781	up
Com_7046_pos	Budesonide	C25 H34 O6	430.235	11.35	10.4534	3.38591	1.2227e-07	1	1.80684	up
Com_8469_pos	Hydroxyacetylaminofluorene	C15 H13 N O2	239.094	10.424	7.72287	2.94914	1.37872e-07	1	1.57968	up
Com_8408_pos	4.beta.-Phorbol 12,13-dibutyrate	C28 H40 O8	504.272	13.177	6.57029	2.71596	1.3917e-07	1	1.43086	up
Com_16609_pos	Indole-3-pyrubate	C11 H9 N O3	203.058	9.94	8.07399	3.01328	1.40556e-07	1	1.58765	up
Com_7373_pos	Dimethyl 1,4-cyclohexanedicarboxylate	C10 H16 O4	200.104	9.451	0.219611	-2.18697	1.50259e-07	1	1.16888	down
Com_8720_pos	triflubazam	C17 H13 F3 N2 O2	334.094	8.952	0.265051	-1.91566	1.52613e-07	1	1.01862	down
Com_57_pos	1-benzoylimidazole	C10 H8 N2 O	172.063	6.082	64.5006	6.01124	1.54345e-07	1	3.15431	up
Com_3281_pos	4-Chloro-4-(2,2,2-trichloroethyl)-2-oxetanone	C5 H4 Cl4 O2	235.897	1.273	0.266725	-1.90658	1.73586e-07	1	1.01829	down
Com_1171_pos	2-Hydroxyphenylalanine	C9 H11 N O3	181.074	9.142	11.2258	3.48875	1.74588e-07	1	1.86504	up
Com_5058_pos	Fenclonine	C9 H10 Cl N O2	199.039	9.233	23.6795	4.56556	1.77712e-07	1	2.45437	up
Com_6185_pos	valganciclovir	C14 H22 N6 O5	354.165	12.565	5.75243	2.52417	1.88777e-07	1	1.34332	up
Com_6967_pos	TRIAMCINOLONE DIACETATE	C25 H31 F O8	478.202	9.324	5.78877	2.53326	2.03537e-07	1	1.35493	up
Com_8938_pos	1-Methyl-9-phenyl-9,10-dihydrochromeno[3,4-f]isoindol-8(6H)-one	C22 H17 N O2	327.127	9.188	10.1795	3.34759	2.05033e-07	1	1.79403	up
Com_8228_pos	Desoxymycin	C21 H41 N7 O11	567.288	7.38	6.65852	2.7352	2.09563e-07	1	1.44191	up
Com_12935_pos	Strictosidine	C27 H34 N2 O9	530.229	11.017	9.47973	3.24485	2.159e-07	1	1.71354	up
Com_5364_pos	Bacancosin	C16 H23 N O8	357.141	9.501	7.44172	2.89564	2.30137e-07	1	1.5498	up
Com_8043_pos	Pridopidine	C15 H23 N O2 S	281.144	9.589	10.5899	3.40462	2.31336e-07	1	1.82143	up
Com_6431_pos	MePhos	C25 H33 P	364.233	14.683	0.222101	-2.17071	2.37329e-07	1	1.16099	down
Com_568_pos	DL-Glutamine	C5 H10 N2 O3	146.069	1.354	0.165851	-2.59204	2.61404e-07	1	1.36873	down
Com_6561_pos	Azukisaponin III	C42 H66 O15	810.437	14.396	8.20136	3.03586	2.63047e-07	1	1.63229	up
Com_11859_pos	precorrin-1	C41 H46 N4 O16	850.29	10.301	10.2781	3.3615	2.66783e-07	1	1.77238	up
Com_6680_pos	Mazaticol	C21 H27 N O3 S2	405.142	10.598	6.4838	2.69684	2.71345e-07	1	1.44631	up
Com_9180_pos	Cyclohexane-1,2-diaminetetraacetic acid	C14 H22 N2 O8	346.139	9.246	5.23785	2.38897	2.76284e-07	1	1.26264	up
Com_11199_pos	Diethyl 1-(4-pentenoyl)-2,3-piperidinedicarboxylate	C16 H25 N O5	311.173	7.053	8.91826	3.15676	2.78422e-07	1	1.69703	up
Com_19877_pos	Asperlicin C	C25 H18 N4 O2	406.142	7.537	0.184189	-2.44074	2.84143e-07	1	1.28935	down
Com_168_pos	Indole	C8 H7 N	117.058	6.184	35.8691	5.16467	3.13677e-07	1	2.70296	up
Com_9616_pos	Ifenprodil	C21 H27 N O2	325.203	11.359	9.6813	3.2752	3.26554e-07	1	1.72317	up
Com_4108_pos	4-Nitrophenyl 3-(4-methoxyphenyl)propanoate	C16 H15 N O5	301.094	10.193	11.1629	3.48064	3.41085e-07	1	1.86713	up
Com_174_pos	6-Methylquinoline	C10 H9 N	143.073	6.454	3.91467	1.96889	3.53334e-07	1	1.05283	up
Com_10378_pos	Forskolin	C22 H34 O7	410.229	10.987	4.05357	2.01919	3.73636e-07	1	1.07946	up
Com_2177_pos	2-(3,4,5-Trimethoxyphenyl)-4-pentenoic acid	C14 H18 O5	266.115	12.113	0.270889	-1.88423	3.82586e-07	1	1.00206	down
Com_1856_pos	aclacinomycin N	C42 H55 N O15	813.354	8.429	4.11381	2.04047	4.02627e-07	1	1.08913	up
Com_7574_pos	(+/-)-Methoprene	C19 H34 O3	310.25	13.75	0.214856	-2.21856	4.08299e-07	1	1.18929	down
Com_8281_pos	glaucarubolone	C20 H26 O8	394.162	10.162	7.45836	2.89886	4.2162e-07	1	1.55634	up
Com_551_pos	Yangonin	C15 H14 O4	258.089	9.206	30.2371	4.91825	4.23418e-07	1	2.6512	up
Com_6451_pos	hydroxyprogesterone caproate	C27 H40 O4	428.292	13.881	3.91904	1.9705	4.26445e-07	1	1.05359	up
Com_8345_pos	Diphenadione	C23 H16 O3	340.109	9.207	18.771	4.23044	4.36264e-07	1	2.21604	up
Com_5653_pos	Citicoline	C14 H26 N4 O11 P2	488.108	8.88	10.4571	3.38641	4.37275e-07	1	1.77649	up
Com_9153_pos	MFCD00674434	C20 H37 N O2	323.282	14.688	0.169196	-2.56324	4.39302e-07	1	1.37534	down
Com_5334_pos	dopamine	C8 H11 N O2	153.079	8.348	4.67163	2.22393	4.59642e-07	1	1.19123	up
Com_175_pos	Rehmaionoside C	C19 H32 O8	388.209	8.517	4.62147	2.20835	4.65229e-07	1	1.1834	up
Com_4575_pos	Catheduline E2	C38 H40 N2 O11	700.266	9.586	14.4191	3.84991	4.87784e-07	1	2.07122	up
Com_5858_pos	9-Thiocyanato-androst-4-ene-3,11,17-trione	C20 H23 N O3 S	357.14	9.164	9.25777	3.21067	4.93712e-07	1	1.72123	up
Com_17089_pos	Cascarillin	C22 H32 O7	408.214	11.286	5.52355	2.4656	5.312e-07	1	1.32228	up
Com_4798_pos	MFCD00099455	C23 H26 N2 O5 S2	474.128	11.199	16.9994	4.08741	5.61837e-07	1	2.20721	up
Com_2570_pos	DL-Citrulline	C6 H13 N3 O3	175.095	1.361	0.0491689	-4.34611	5.66989e-07	1	2.28429	down
Com_17251_pos	Busulfan	C6 H14 O6 S2	246.022	1.79	0.211315	-2.24253	5.85797e-07	1	1.20352	down
Com_6661_pos	Torcetrapib	C26 H25 F9 N2 O4	600.165	9.386	8.46545	3.08159	5.90296e-07	1	1.65008	up
Com_3365_pos	trans-Cinnamaldehyde	C9 H8 O	132.057	10.983	4.39329	2.1353	6.05525e-07	1	1.14338	up
Com_8607_pos	Conivaptan	C32 H26 N4 O2	498.207	10.971	4.28497	2.09928	6.07223e-07	1	1.12485	up
Com_181_pos	8-Hydroxyquinoline	C9 H7 N O	145.053	6.438	101.661	6.66763	6.3392e-07	1	3.58613	up
Com_2392_pos	Sular	C20 H24 N2 O6	388.163	9.22	18.85	4.23649	6.50846e-07	1	2.27356	up
Com_5883_pos	THREO-SPHINGOSINE, (-)-	C18 H37 N O2	299.282	13.341	0.0783218	-3.67444	6.6968e-07	1	1.92824	down
Com_11000_pos	aspoquinolone A	C27 H31 N O6	465.214	12.112	0.175657	-2.50917	7.00964e-07	1	1.31932	down
Com_13086_pos	(+)-Abscisic acid	C15 H20 O4	264.136	7.071	7.89058	2.98013	7.3524e-07	1	1.60388	up
Com_663_pos	5-O-Methylvisamminol	C16 H18 O5	290.115	10.633	25.8958	4.69464	7.40623e-07	1	2.52699	up
Com_13442_pos	Nonivamide	C17 H27 N O3	293.199	9.648	5.59192	2.48334	7.59556e-07	1	1.30905	up
Com_14533_pos	Epelsiban	C30 H38 N4 O4	518.288	13.891	0.152613	-2.71205	7.87564e-07	1	1.43204	down
Com_1562_pos	N-{[(4-Nitrobenzyl)oxy]carbonyl}phenylalanylphenylalanine	C26 H25 N3 O7	491.168	9.079	34.7483	5.11887	7.92289e-07	1	2.77918	up
Com_3772_pos	pyritinol	C16 H20 N2 O4 S2	368.087	10.689	18.1295	4.18026	7.97545e-07	1	2.24459	up
Com_2418_pos	Cenicriviroc	C41 H52 N4 O4 S	696.368	13.122	0.170709	-2.55039	8.31841e-07	1	1.34043	down
Com_14801_pos	Rilapladib	C40 H38 F5 N3 O3 S	735.259	11.27	5.90037	2.56081	8.3494e-07	1	1.34512	up
Com_10968_pos	Nandrolone benzoate	C25 H30 O3	378.218	8.001	3.82054	1.93378	8.53999e-07	1	1.02211	up
Com_6140_pos	Phytolaccoside B	C36 H56 O11	664.379	14.486	16.5303	4.04704	9.15593e-07	1	2.19082	up
Com_78_pos	Polidocanol	C30 H62 O10	582.433	14.494	0.122393	-3.03041	1.0279e-06	1	1.58732	down
Com_6438_pos	3-(2,6-Dibutyl-3-fluoro-4-methylbenzyl)-1-benzofuran	C24 H29 F O	352.222	12.008	0.121423	-3.04189	1.04384e-06	1	1.59434	down
Com_3348_pos	D-benzylpenicilloic acid	C16 H20 N2 O5 S	352.109	9.586	14.0025	3.80762	1.08137e-06	1	2.04553	up
Com_5963_pos	Soyasaponin I	C48 H78 O18	942.514	14.68	9.195	3.20085	1.08658e-06	1	1.68395	up
Com_1657_pos	L-Ethionine	C6 H13 N O2 S	163.066	1.791	6.26133	2.64647	1.12005e-06	1	1.42521	up
Com_9020_pos	Phenanthrene	C14 H10	178.078	10.98	4.0667	2.02386	1.13385e-06	1	1.08391	up
Com_3404_pos	(25S)-5beta-spirostan-3beta-yl beta-D-glucoside	C33 H54 O8	578.381	14.434	8.13853	3.02477	1.19076e-06	1	1.63176	up
Com_9406_pos	AY7710000	C22 H21 N O2 S	363.129	6.35	0.160991	-2.63495	1.36308e-06	1	1.38263	down
Com_10250_pos	2-(4-Chlorophenyl)-N-[3-(1-piperidinyl)propyl]-4-quinolinamine	C23 H26 Cl N3	379.183	9.66	4.35419	2.12241	1.53922e-06	1	1.14058	up
Com_16814_pos	3-(2-naphthyl)-1-(1-phenylallyl)pyrazolo[3,4-d]pyrimidin-4-amine	C24 H19 N5	377.163	11.731	0.264899	-1.91648	1.59434e-06	1	1.01269	down
Com_2609_pos	Kinoprene	C18 H28 O2	276.209	13.361	0.245336	-2.02717	1.61768e-06	1	1.06716	down
Com_9407_pos	Tipranavir	C31 H33 F3 N2 O5 S	602.207	9.377	10.4124	3.38023	1.67092e-06	1	1.82622	up
Com_18666_pos	Xanthone	C13 H8 O2	196.052	8.5	4.30014	2.10438	1.69002e-06	1	1.10612	up
Com_1234_pos	L-Pyroglutamic acid	C5 H7 N O3	129.042	1.411	0.235352	-2.08711	1.69273e-06	1	1.09848	down
Com_3328_pos	veratrylglycerol beta-guaiacyl ether	C18 H22 O6	334.14	9.667	117.042	6.87089	1.72957e-06	1	3.76168	up
Com_3202_pos	4,4-Didodecyl-4H-thieno[2',3':4,5]silolo[3,2-b]thiophene	C32 H54 S2 Si	530.342	14.53	3.86836	1.95172	1.94235e-06	1	1.04918	up
Com_1413_pos	p-t-Butylbenzaldehyde	C11 H14 O	162.104	10.692	5.42105	2.43857	1.95939e-06	1	1.3081	up
Com_6622_pos	N-(tert-Butoxycarbonyl)-L-leucine	C11 H21 N O4	231.147	6.458	5.0483	2.3358	2.04822e-06	1	1.22628	up
Com_3010_pos	Doronine	C21 H30 Cl N O8	459.164	8.276	4.25515	2.08921	2.09469e-06	1	1.12021	up
Com_9431_pos	3-[2-(Methylsulfanyl)-1,2-diphenylethyl]-1H-indole	C23 H21 N S	343.139	9.496	10.7881	3.43137	2.24345e-06	1	1.85268	up
Com_4280_pos	7-Methoxycoumarin 甲氧基香豆素	C10 H8 O3	176.047	9.897	17.6111	4.13841	2.31048e-06	1	2.14577	up
Com_3675_pos	Vigabatrin	C6 H11 N O2	129.079	1.221	3.9838	1.99415	2.32362e-06	1	1.07079	up
Com_10336_pos	4-Bromo-2,5-bis(hexyloxy)benzaldehyde	C19 H29 Br O3	384.13	9.784	11.2597	3.4931	2.41563e-06	1	1.81641	up
Com_13409_pos	5,6,7,8-tetrahydrosarcinapterin	C35 H52 N7 O19 P	905.304	11.171	11.3788	3.50828	2.42821e-06	1	1.87586	up
Com_11651_pos	UNII:V9Q7UUZ15U	C16 H24 O4	280.167	10.898	4.287	2.09997	2.44001e-06	1	1.12957	up
Com_3482_pos	4-Amino-3-[(1-carboxyvinyl)oxy]-1,5-cyclohexadiene-1-carboxylic acid	C10 H11 N O5	225.063	1.459	0.183833	-2.44353	2.65022e-06	1	1.31975	down
Com_2805_pos	Guvacoline	C7 H11 N O2	141.079	1.678	8.13159	3.02354	2.65693e-06	1	1.58409	up
Com_7588_pos	3,5-Di(4-pyridinyl)benzyl 4-(1-pyrenyl)butanoate	C37 H28 N2 O2	532.212	11.943	0.227306	-2.13729	2.92872e-06	1	1.13546	down
Com_10406_pos	Olopatadine	C21 H23 N O3	337.167	10.947	5.06574	2.34077	3.04669e-06	1	1.26362	up
Com_3291_pos	1-(2-Hydroxyethyl)-1-azaspiro[4.5]decan-2-one	C11 H19 N O2	197.141	10.274	0.145994	-2.77602	3.30453e-06	1	1.47283	down
Com_16748_pos	MI-1	C19 H25 N5 S2	387.157	11.598	0.236806	-2.07822	3.32177e-06	1	1.11953	down
Com_1669_pos	Oseltamivir	C16 H28 N2 O4	312.203	14.172	7.59291	2.92465	3.49775e-06	1	1.58997	up
Com_4788_pos	gliflumide	C25 H29 F N4 O4 S	500.188	10.493	8.97597	3.16607	3.54036e-06	1	1.7114	up
Com_3023_pos	ANGIOTENSIN 1-7	C41 H62 N12 O11	898.465	8.588	17.5616	4.13436	3.57726e-06	1	2.24333	up
Com_17579_pos	Methyl Arachidonyl Fluorophosphonate	C21 H36 F O3 P	386.239	13.079	3.80259	1.92698	3.58556e-06	1	1.03716	up
Com_11561_pos	Proacacipetalin	C11 H17 N O6	259.105	6.755	4.54886	2.18551	3.60804e-06	1	1.17972	up
Com_15194_pos	Fortimicin AO	C13 H27 N3 O8	353.179	14.638	5.83962	2.54587	3.67139e-06	1	1.33248	up
Com_8129_pos	Landomycin J	C43 H54 O17	842.332	11.127	6.13001	2.61589	3.68455e-06	1	1.41216	up
Com_6946_pos	Flurithromycin	C37 H66 F N O13	751.449	13.61	5.84871	2.54812	3.7782e-06	1	1.33467	up
Com_1522_pos	Soyasaponin II	C47 H76 O17	912.504	14.72	12.1254	3.59996	3.84529e-06	1	1.95197	up
Com_4696_pos	N,N,N',N'-Tetrakis[4-(allyloxy)phenyl]-4,4'-biphenyldiamine	C48 H44 N2 O4	712.327	11.764	19.8637	4.31206	4.00489e-06	1	2.34232	up
Com_4223_pos	dimefadane	C17 H19 N	237.151	9.363	41.1377	5.36239	4.03439e-06	1	2.93828	up
Com_11237_pos	Ticagrelor	C23 H28 F2 N6 O4 S	522.188	11.752	6.6199	2.72681	4.05787e-06	1	1.4708	up
Com_10273_pos	Aminolevulinic acid	C5 H9 N O3	131.058	1.352	0.201169	-2.31352	4.07726e-06	1	1.21143	down
Com_11869_pos	2-beta-D-glucosyle anthranilate	C13 H17 N O7	299.101	9.493	4.87382	2.28505	4.39761e-06	1	1.19901	up
Com_9273_pos	Nedocromil	C19 H17 N O7	371.1	9.897	13.9432	3.80149	4.78511e-06	1	1.98412	up
Com_11986_pos	promolate	C16 H23 N O4	293.162	9.975	7.62105	2.92999	5.03429e-06	1	1.52964	up
Com_1564_pos	10-formyldihydrofolic acid	C20 H21 N7 O7	471.15	14.661	0.272426	-1.87606	5.24413e-06	1	1.00885	down
Com_812_pos	hydrobenzoin	C14 H14 O2	214.099	9.983	32.4523	5.02025	5.35981e-06	1	2.6126	up
Com_1559_pos	2-(4-Ethylbenzyl)furan	C13 H14 O	186.104	9.984	30.7037	4.94034	5.43423e-06	1	2.56891	up
Com_1304_pos	Pumiliotoxin 251D	C16 H29 N O	251.224	14.318	0.239796	-2.06012	5.45198e-06	1	1.10927	down
Com_5722_pos	3-Indoleacetonitrile	C10 H8 N2	156.068	6.089	7.51418	2.90962	5.54383e-06	1	1.52062	up
Com_17417_pos	3-epi-3-hydroxymugineic acid	C12 H20 N2 O9	336.118	10.331	7.87244	2.97681	5.64157e-06	1	1.61873	up
Com_5541_pos	[2-(Dimethylammonio)phenyl](hydrido)bis(pentafluorophenyl)borate(1-)	C20 H12 B F10 N	467.088	7.292	14.6275	3.87061	5.7327e-06	1	2.11063	up
Com_17909_pos	(6Z,9Z,12Z,15Z)-octadecatetraenoyl-CoA	C39 H62 N7 O17 P3 S	1025.31	10.589	4.80543	2.26467	5.85237e-06	1	1.19472	up
Com_10564_pos	quifenadine	C20 H23 N O	293.178	9.962	8.16323	3.02914	6.15577e-06	1	1.57855	up
Com_10584_pos	Ilexolide A	C35 H54 O7	586.386	14.625	3.75988	1.91069	6.46545e-06	1	1.00347	up
Com_15784_pos	UDP-3-O-[(3R)-3-hydroxytetradecanoyl]-alpha-D-glucosamine	C29 H51 N3 O18 P2	791.263	9.112	6.93339	2.79356	6.83328e-06	1	1.45966	up
Com_9500_pos	picrasin B	C21 H28 O6	376.188	10.144	5.15301	2.36542	6.86915e-06	1	1.28601	up
Com_3266_pos	S-Aminoethyl-L-cysteine	C5 H12 N2 O2 S	164.062	9.799	54.0825	5.75709	7.03175e-06	1	3.15761	up
Com_655_pos	Methionine	C5 H11 N O2 S	149.051	1.732	6.31431	2.65862	7.14678e-06	1	1.44137	up
Com_9307_pos	bluensomycin	C21 H39 N5 O14	585.249	8.599	17.0185	4.08903	7.60753e-06	1	2.22843	up
Com_12173_pos	Ceritinib	C28 H36 Cl N5 O3 S	557.225	6.652	7.06731	2.82116	8.23042e-06	1	1.46204	up
Com_7008_pos	N-(2-Carbamoylphenyl)-2-(2,5-dimethoxyphenyl)-4-quinolinecarboxamide	C25 H21 N3 O4	427.152	8.585	5.05924	2.33892	8.32514e-06	1	1.26034	up
Com_15009_pos	eledoisin	C54 H85 N13 O15 S	1187.6	8.512	10.3671	3.37394	8.32965e-06	1	1.85351	up
Com_20302_pos	2-Amino-3-(1H-imidazol-4-yl)propan-1-ol	C6 H11 N3 O	141.09	1.295	0.235521	-2.08607	8.55853e-06	1	1.0914	down
Com_2875_pos	Indole-3-pyruvic acid	C11 H9 N O3	203.058	8.674	11.7074	3.54935	8.6928e-06	1	1.85192	up
Com_4417_pos	DL-Lysine	C6 H14 N2 O2	146.105	1.23	3.78173	1.91904	9.28024e-06	1	1.03526	up
Com_5068_pos	Podecdysone B	C27 H42 O6	462.297	13.129	0.183594	-2.44541	9.41248e-06	1	1.27103	down
Com_15842_pos	Coumermic acid	C27 H21 N3 O10	547.12	13.448	3.62162	1.85663	9.48235e-06	1	1.00505	up
Com_16176_pos	Bradykinin	C50 H73 N15 O11	1059.56	8.759	5.27628	2.39952	9.48605e-06	1	1.2544	up
Com_2423_pos	sedamine	C14 H21 N O	219.162	8.816	9.69178	3.27676	9.48784e-06	1	1.7848	up
Com_2677_pos	Deoxycorticosterone 21-glucoside	C27 H40 O8	492.271	11.589	10.0665	3.3315	9.97089e-06	1	1.81036	up
Com_15008_pos	Bis(glutathionyl)spermine disulfide	C30 H54 N10 O10 S2	778.344	10.097	11.0678	3.46829	1.00153e-05	1	1.80366	up
Com_6052_pos	11-Aminoundecanoic acid	C11 H23 N O2	201.173	10.874	0.265867	-1.91122	1.07721e-05	1	1.00855	down
Com_353_pos	L-Leucine L-亮氨酸	C6 H13 N O2	131.094	2.758	16.4792	4.04257	1.12076e-05	1	2.13236	up
Com_8378_pos	3,3'-Bis(triphenylsilyl)-1,1'-binaphthalene-2,2'-dicarboxylic acid	C58 H42 O4 Si2	858.262	10.423	4.47255	2.1611	1.17219e-05	1	1.17543	up
Com_1594_pos	Biphenyl	C12 H10	154.078	9.983	26.7283	4.74029	1.19719e-05	1	2.45644	up
Com_8557_pos	TELLIMAGRANDIN I	C34 H26 O22	786.091	1.392	0.213781	-2.22579	1.23338e-05	1	1.16686	down
Com_2342_pos	L-3-hydroxykynurenine	C10 H12 N2 O4	224.079	1.343	0.066011	-3.92115	1.25289e-05	1	2.01764	down
Com_19667_pos	HEPTACHLOR	C10 H5 Cl7	369.82	1.317	0.154828	-2.69126	1.35608e-05	1	1.40176	down
Com_1829_pos	Coumarin	C9 H6 O2	146.037	8.121	0.225265	-2.1503	1.37658e-05	1	1.15199	down
Com_3429_pos	4-Benzyl-3-propionyl-1,3-oxazolidin-2-one	C13 H15 N O3	233.105	8.238	3.80803	1.92905	1.59323e-05	1	1.04273	up
Com_4912_pos	tak-475	C33 H41 Cl N2 O9	644.247	11.528	9.64157	3.26927	1.70998e-05	1	1.80142	up
Com_9152_pos	(4E)-4-[Hydroxy(phenyl)methylene]-5-phenyldihydro-2,3-furandione	C17 H12 O4	280.074	9.993	5.06651	2.34099	1.84315e-05	1	1.26902	up
Com_1843_pos	Pheophorbide A	C35 H36 N4 O5	592.268	15.462	4.11188	2.0398	1.94358e-05	1	1.0762	up
Com_15676_pos	Aurantimycin	C38 H64 N8 O14	856.456	13.88	0.209974	-2.25172	1.94914e-05	1	1.21551	down
Com_10812_pos	4-Benzoyl-N-(6-methoxy-1,3-benzothiazol-2-yl)benzamide	C22 H16 N2 O3 S	388.09	8.892	0.252727	-1.98435	2.1683e-05	1	1.03107	down
Com_13828_pos	2,4-Dimethyl-3-pentanyl 3-(benzylamino)-3-cyclohexylpropanoate	C23 H37 N O2	359.283	12.985	0.210775	-2.24623	2.2564e-05	1	1.17007	down
Com_5028_pos	methyl chlorogenate	C17 H20 O9	368.11	8.339	0.0941269	-3.40925	2.29765e-05	1	1.76126	down
Com_16803_pos	Prednisolone tebutate	C27 H38 O6	458.267	10.843	4.27464	2.0958	2.42408e-05	1	1.09347	up
Com_497_pos	Valine	C5 H11 N O2	117.079	1.598	10.7816	3.43051	2.44528e-05	1	1.87592	up
Com_17212_pos	Lumacaftor	C24 H18 F2 N2 O5	452.118	10.078	0.240154	-2.05797	2.60234e-05	1	1.07516	down
Com_15901_pos	5'-(3-Thienyl)-5'H-spiro[1-benzofuran-3,2'-furan]	C15 H12 O2 S	256.056	6.237	0.196356	-2.34846	2.61384e-05	1	1.21552	down
Com_11650_pos	(+)-Prosopinine	C18 H35 N O3	313.261	12.322	0.11933	-3.06697	2.67819e-05	1	1.68687	down
Com_2816_pos	8-Methyl-8-azabicyclo[3.2.1]octan-3-ol	C8 H15 N O	141.115	8.904	0.251719	-1.99012	2.98374e-05	1	1.05397	down
Com_5769_pos	Rhodoxanthin	C40 H50 O2	562.384	15.193	9.10154	3.18611	3.07154e-05	1	1.79296	up
Com_8147_pos	Fasiglifam	C29 H32 O7 S	524.187	10.583	3.88383	1.95748	3.12289e-05	1	1.06775	up
Com_2108_pos	Trigonelline	C7 H7 N O2	137.047	1.518	0.214925	-2.2181	3.31979e-05	1	1.20664	down
Com_3695_pos	Premithramycin A3	C41 H52 O18	832.314	11.416	10.5711	3.40206	3.52629e-05	1	1.72332	up
Com_8552_pos	Loperamide	C29 H33 Cl N2 O2	476.221	11.574	4.42922	2.14705	3.5353e-05	1	1.11057	up
Com_3928_pos	ACPC	C4 H7 N O2	101.048	1.352	0.142293	-2.81307	4.65682e-05	1	1.44647	down
Com_2782_pos	Tetrahydrodeoxycorticosterone	C21 H34 O3	334.25	14.552	4.0776	2.02772	5.6141e-05	1	1.10832	up
Com_5463_pos	N-(3-Carboxypropanoyl)-5-hydroxynorvaline	C9 H15 N O6	233.089	7.438	7.21476	2.85095	5.77145e-05	1	1.57263	up
Com_3172_pos	Methyl indole-3-acetate	C11 H11 N O2	189.079	8.73	0.106654	-3.22899	6.111e-05	1	1.66354	down
Com_8536_pos	2'-(Benzyloxy)-2,7-dimethoxy-1,1'-binaphthalene	C29 H24 O3	420.173	11.3	7.8381	2.9705	6.17933e-05	1	1.66062	up
Com_19314_pos	Radezolid	C22 H23 F N6 O3	438.184	11.152	5.12611	2.35786	6.58484e-05	1	1.21901	up
Com_4646_pos	7,8-dimethylalloxazine (lumichrome)	C12 H10 N4 O2	242.08	10.039	0.262778	-1.92808	6.59726e-05	1	1.05622	down
Com_3000_pos	N~6~-[(Allyloxy)carbonyl]lysine	C10 H18 N2 O4	230.126	1.385	11.5175	3.52575	7.15875e-05	1	1.8031	up
Com_4982_pos	UV Absorber-4	C14 H20 O	204.151	8.593	16.3545	4.03162	8.58359e-05	1	2.23622	up
Com_4481_pos	Testosterone glucuronide	C25 H36 O8	464.24	10.964	4.35793	2.12364	8.92761e-05	1	1.17037	up
Com_4284_pos	Abietin	C16 H22 O8	342.131	9.349	18.0526	4.17414	9.86649e-05	1	2.34813	up
Com_553_pos	THTC	C5 H8 O2 S	132.024	1.698	6.63142	2.72932	0.000115053	1	1.39851	up
Com_6171_pos	demecycline	C21 H22 N2 O8	430.139	10.322	3.75909	1.91038	0.00012076	1	1.0529	up
Com_3133_pos	2-(3-Hydroxypropyl)-8-methyl-2-azaspiro[4.5]decan-1-one	C13 H23 N O2	225.172	11.678	0.179189	-2.48045	0.000122316	1	1.29638	down
Com_3937_pos	3-[(2,4,6-TRIMETHOXY-PHENYL)-METHYLENE]-INDOLIN-2-ONE	C18 H17 N O4	311.115	8.95	23.2495	4.53913	0.000130418	1	2.21953	up
Com_5735_pos	beta-D-glucosyl crocetin	C26 H34 O9	490.219	11.538	5.18486	2.3743	0.000149431	1	1.30165	up
Com_3662_pos	Temoporfin	C44 H32 N4 O4	680.244	11.583	10.1046	3.33694	0.000156243	1	1.87154	up
Com_745_pos	Alatrofloxacin	C26 H25 F3 N6 O5	558.184	6.188	61.9815	5.95377	0.000157574	1	3.45768	up
Com_15658_pos	4-[1-Propyl-7-(trifluoromethyl)-1H-indazol-3-yl]-1,3-benzenediol	C17 H15 F3 N2 O2	336.108	10.588	8.45294	3.07945	0.000179979	1	1.53199	up
Com_15733_pos	[4-(2-methoxyphenyl)piperazino](3-nitrophenyl)methanone	C18 H19 N3 O4	341.136	9.559	6.14617	2.61969	0.000188361	1	1.45366	up
Com_8340_pos	Mulberrofuran C	C34 H28 O9	580.176	10.11	10.5095	3.39362	0.000192643	1	1.99116	up
Com_18806_pos	CUCURBITACIN C	C32 H48 O8	560.334	8.031	6.73278	2.7512	0.000200128	1	1.39223	up
Com_14682_pos	BILA 2185BS	C35 H46 N4 O4 S	618.321	11.213	5.11269	2.35408	0.000202959	1	1.33129	up
Com_8028_pos	Tylvalosin	C53 H87 N O19	1041.58	13.842	7.5489	2.91627	0.000214559	1	1.48658	up
Com_8981_pos	Hymenocardine	C37 H50 N6 O6	674.382	13.087	0.170263	-2.55416	0.000219275	1	1.28215	down
Com_5836_pos	5-Hydroxyindole-3-acetic acid	C10 H9 N O3	191.058	6.186	0.236421	-2.08057	0.000243656	1	1.05924	down
Com_3510_pos	Panthenol	C9 H19 N O4	205.131	8.906	0.233959	-2.09567	0.000258583	1	1.14862	down
Com_10352_pos	Dihexyverine	C20 H35 N O2	321.266	14.394	0.174514	-2.51859	0.000305667	1	1.40823	down
Com_10057_pos	Estriol	C18 H24 O3	288.172	11.681	0.199998	-2.32194	0.000331957	1	1.17109	down
Com_3289_pos	Elaeokanine C	C12 H21 N O2	211.157	11.041	0.150391	-2.73321	0.000353842	1	1.43914	down
Com_6625_pos	Artemisinin	C15 H22 O5	282.146	9.531	5.39296	2.43108	0.000358676	1	1.2566	up
Com_1720_pos	Nicotinic acid	C6 H5 N O2	123.032	1.391	0.251326	-1.99237	0.000360829	1	1.00775	down
Com_7188_pos	Leonurine	C14 H21 N3 O5	311.147	6.691	3.89976	1.96338	0.000377279	1	1.10074	up
Com_6436_pos	Benzo[h]quinolin-10-yl (~2~H_3_)acetate	C15 H8 D3 N O2	240.098	10.424	0.188052	-2.41079	0.000397282	0.972222	1.33389	down
Com_11789_pos	1-(2,4-Diisopropyl-3-methoxyphenyl)-2,2,2-trifluoroethanol	C15 H21 F3 O2	290.149	10.093	0.158353	-2.65879	0.000417888	1	1.333	down
Com_6039_pos	4-Tritylphenyl 5,7,9,11,13,15-octacosahexaynoate	C53 H50 O2	718.38	14.144	3.50082	1.80769	0.000724847	1	1.02691	up
Com_13548_pos	IN00106	C25 H22 O10	482.121	9.428	0.214461	-2.22121	0.00078239	1	1.10634	down
Com_3980_pos	Almitrine	C26 H29 F2 N7	477.247	10.071	134.755	7.07419	0.000890129	1	3.41164	up
Com_1640_pos	Istamycin C1	C19 H37 N5 O6	431.272	8.493	3.98037	1.9929	0.000982539	1	1.16388	up
Com_10159_pos	Ziziphin	C51 H80 O18	980.53	13.159	4.0571	2.02045	0.00113194	1	1.1834	up
Com_7605_pos	dyclonine	C18 H27 N O2	289.203	11.435	5.43633	2.44263	0.00116992	1	1.52709	up
Com_5845_pos	trilobolide	C27 H38 O10	522.244	11.554	7.50642	2.90813	0.00120647	1	1.69	up
Com_4114_pos	MFCD00035791	C12 H22 O3	214.157	10.76	0.158662	-2.65597	0.00123685	1	1.32109	down
Com_8233_pos	Barnidipine	C27 H29 N3 O6	491.205	11.082	4.59558	2.20025	0.00139963	1	1.29576	up
Com_7131_pos	1-Butyl-4-piperidinone	C9 H17 N O	155.131	9.896	0.176892	-2.49906	0.00150199	1	1.23316	down
Com_12382_pos	Ustiloxin	C28 H43 N5 O12 S	673.263	12.67	3.38887	1.76081	0.00166313	0.972222	1.06796	up
Com_1860_pos	Butopyronoxyl	C12 H18 O4	226.12	11.241	96.1615	6.58739	0.00175349	1	2.60639	up
Com_5547_pos	methyprylon	C10 H17 N O2	183.126	9.895	0.208462	-2.26214	0.00229555	1	1.14964	down
Com_9318_pos	arclofenin	C19 H17 Cl N2 O6	404.076	10.838	0.208438	-2.26231	0.00263693	1	1.07934	down
Com_9361_pos	Amantadine	C10 H17 N	151.136	10.703	0.198943	-2.32957	0.00289077	1	1.15981	down
Com_13523_pos	Guanadrel	C10 H19 N3 O2	213.147	8.279	0.247481	-2.01461	0.00308515	0.944444	1.02977	down
Com_767_pos	2-Acetylcycloheptanone	C9 H14 O2	154.099	8.936	0.205174	-2.28508	0.00308517	0.972222	1.25053	down
Com_5054_pos	Ethyl (2E)-8-hydroxy-2-nonenoate	C11 H20 O3	200.141	9.945	0.166911	-2.58285	0.00331359	0.972222	1.32828	down
Com_14400_pos	amogastrin	C35 H46 N6 O8 S	710.311	11.484	3.67911	1.87935	0.00362551	1	1.25164	up
Com_12172_pos	Prednisolone valerate acetate	C28 H38 O7	486.263	14.155	16.4475	4.0398	0.00413733	1	1.82768	up
Com_1820_pos	Fenpiprane	C20 H25 N	279.198	10.64	3.8532	1.94606	0.00429177	1	1.15049	up
Com_2841_pos	1-[(Benzyloxy)(phenyl)methyl]-4-(trifluoromethyl)benzene	C21 H17 F3 O	342.123	0.577	0.00459616	-7.76535	0.00461992	1	3.09676	down
Com_9051_pos	codeinone	C18 H19 N O3	297.136	11.272	4.88051	2.28703	0.00485007	1	1.04208	up
Com_1084_pos	DL-Arginine	C6 H14 N4 O2	157.085	1.348	6.79585	2.76465	0.00541921	1	1.28511	up
Com_1389_pos	Dicloralurea	C5 H6 Cl6 N2 O3	351.849	1.283	0.110287	-3.18066	0.00596556	1	2.06476	down
Com_6162_pos	1-Diazo-5-(dodecyloxy)-2-methyl-2,3-dihydro-1H-benzo[f]thiochromene	C26 H36 N2 O S	424.256	14.898	3.13962	1.65059	0.00641759	1	1.01067	up
Com_9983_pos	Tri-2,5-cyclohexadien-1-yl(octyl)silane	C26 H38 Si	378.274	14.879	0.196757	-2.34552	0.00812189	1	1.03684	down
Com_566_pos	phellopterin	C25 H24 O12	538.108	8.989	0.119192	-3.06864	0.00819502	0.972222	1.35698	down
Com_9602_pos	Candesartan cilexetil	C33 H34 N6 O6	610.257	10.584	15.0657	3.9132	0.0089161	0.833333	1.79176	up
Com_8899_pos	N(6)-(dimethylallyl)adenosine 5'-monophosphate	C15 H22 N5 O7 P	415.124	0.579	0.123233	-3.02053	0.00901647	0.944444	1.43122	down
Com_1200_pos	dihydrozeatin riboside	C15 H23 N5 O5	353.17	11.868	3.91308	1.96831	0.0115073	1	1.12787	up
Com_4514_pos	2,6-Diisopropyl-4-((dimethylamino)methyl)phenol	C15 H25 N O	235.193	12.59	0.244063	-2.03468	0.0123314	0.833333	1.07696	down
Com_13144_pos	6-O-Phosphonatohex-2-ulofuranosyl hexopyranoside	C12 H21 O14 P	420.066	0.579	0.123565	-3.01665	0.01259	1	1.26176	down
Com_1546_pos	Alisol C 23-acetate 泽泻醇C-23-醋酸酯	C32 H48 O6	528.342	14.907	23.1554	4.53328	0.0127754	1	1.58354	up
Com_3418_pos	Methyl (9Z)-12-hydroxy-9-dodecenoate	C13 H24 O3	228.172	11.436	0.222068	-2.17093	0.0146334	0.833333	1.092	down
Com_14084_pos	Onapristone	C29 H39 N O3	449.293	14.889	0.164307	-2.60553	0.0148619	1	1.07949	down
Com_9756_pos	Kynurenic acid	C10 H7 N O3	189.042	8.217	13.5701	3.76236	0.0186626	1	1.49156	up
Com_12508_pos	Aderbasib	C21 H28 N4 O5	416.208	0.575	0.0629155	-3.99044	0.0188269	1	1.59175	down
Com_5285_pos	Oleic acid	C18 H34 O2	282.255	14.351	0.161704	-2.62857	0.0189861	0.888889	1.67482	down
Com_585_pos	Deoxyandrographolide 去氧穿心莲内酯	C20 H30 O4	334.211	14.382	0.27683	-1.85293	0.0197586	0.861111	1.03526	down
Com_8837_pos	3-(4-Methoxyphenyl)-2,2-dimethyl-4-propyl-2H-chromen-7-yl acetate	C23 H26 O4	366.184	14.888	0.171778	-2.54138	0.0205931	1	1.00811	down
Com_289_pos	3,5-Dicaffeoylquinic acid 异绿原酸A	C25 H24 O12	516.126	8.995	0.161358	-2.63166	0.0223295	0.888889	1.10896	down
Com_15780_pos	Benfotiamine	C19 H23 N4 O6 P S	466.108	0.58	0.065486	-3.93267	0.0233636	0.972222	1.36722	down
Com_16898_pos	1-[(E)-1,2-Bis(4-methoxyphenyl)vinyl]-3-methoxybenzene	C23 H22 O3	346.157	0.58	0.142693	-2.80902	0.0240692	1	1.05565	down
Com_208_pos	Pittoside A	C41 H68 O13	768.464	14.634	87.7421	6.4552	0.0258361	0.777778	2.60412	up
Com_4822_pos	9-Fluoro-16alpha-hydroxyandrost-4-ene-3,11,17-trione	C19 H23 F O4	334.157	13.899	0.0226719	-5.46295	0.0282985	1	1.98472	down
