# Supplementary material for: Enhancement of Nicotiana tabacum Resistance Against Dehydration-Induced Leaf Senescence via Metabolite/Phytohormone-Gene Regulatory Networks Modulated by Melatonin
Source: Front Plant Sci. 2021 Jul 6;12:686062. doi: 10.3389/fpls.2021.686062 (PMC8291779; doi:10.3389/fpls.2021.686062)
Supplement: Supplementary file 3 [file Table_3.XLSX]

## Sheet: Sheet1
Table S3. List of differentially expressed metabolites in MEL_D-treated leaves compared with CK
ID	Name_des	Formula	Molecular Weight	RT [min]	FC	log2FC	Pvalue	ROC	VIP	Up.Down
Com_294_neg	4-Chloro-7-methoxyquinoline	C10 H8 Cl N O	193.03	1.152	0.0289942	-5.10809	1.4213e-15	1	3.10818	down
Com_447_neg	5-(3,4-diacetoxybut-1-ynyl)-2,2'-bithiophene	C16 H14 O4 S2	334.033	1.157	0.0582589	-4.10138	5.61595e-14	1	2.49467	down
Com_1586_neg	Fenclofenac	C14 H10 Cl2 O3	295.999	1.123	0.0963994	-3.37483	6.34056e-14	1	2.05291	down
Com_265_neg	(2R)-2,3-Dihydroxypropanoic acid	C3 H6 O4	106.026	1.387	8.44002	3.07725	4.23323e-13	1	1.87223	up
Com_1743_neg	2-(2-Chlorophenyl)-5-(5-methyl-2-thienyl)-1,3,4-oxadiazole	C13 H9 Cl N2 O S	276.014	1.232	0.0332314	-4.91131	1.27881e-12	1	2.98569	down
Com_1403_neg	epsilon-Caprolactone	C6 H10 O2	114.068	6.719	8.09308	3.01669	1.42558e-12	1	1.83584	up
Com_3168_neg	3-(4-Hydroxyphenyl)-1-propanol	C9 H12 O2	152.083	8.746	6.15894	2.62268	2.01893e-12	1	1.59478	up
Com_1399_neg	Toosendanin 川楝素	C30 H38 O11	574.244	8.489	7.53991	2.91455	2.31014e-12	1	1.77397	up
Com_3021_neg	Indole-3-acetic acid	C10 H9 N O2	175.063	9.315	13.6487	3.77069	2.43462e-12	1	2.29448	up
Com_1839_neg	Dichloroisocyanuric acid	C3 H Cl2 N3 O3	196.94	1.29	0.0371276	-4.75136	3.06969e-12	1	2.88775	down
Com_966_neg	Picrocrocin	C16 H26 O7	330.167	5.96	10.3609	3.37308	3.30435e-12	1	2.05162	up
Com_2540_neg	Cloprostenol	C22 H29 Cl O6	424.167	8.421	17.8969	4.16163	4.07127e-12	1	2.53355	up
Com_2353_neg	N,N,N',N'-Tetrabenzyl-1,2-diphenyl-1,2-ethanediamine	C42 H40 N2	572.318	12.862	0.0179926	-5.79645	4.36163e-12	1	3.52962	down
Com_5621_neg	Tirapazamine	C7 H6 N4 O2	178.05	8.789	3.84703	1.94375	9.67884e-12	1	1.18282	up
Com_4778_neg	(4-Amino-2-methyl-5-pyrimidinyl)methyl phosphate	C6 H8 N3 O4 P	217.026	1.121	0.0945336	-3.40303	1.00007e-11	1	2.06878	down
Com_188_neg	U0126	C18 H16 N6 S2	380.089	1.363	5.67062	2.50351	2.36754e-11	1	1.5246	up
Com_2434_neg	8-Epideoxyloganic acid	C16 H24 O9	360.141	7.222	5.49204	2.45734	2.51373e-11	1	1.49475	up
Com_1342_neg	3-Methyl-5-[(1-methyl-1H-indol-3-yl)methyl]-2-thioxo-4-imidazolidinone	C14 H15 N3 O S	273.095	7.483	6.72875	2.75034	3.5363e-11	1	1.67132	up
Com_3251_neg	2'-Hydroxy-2-biphenylsulfinic acid	C12 H10 O3 S	234.036	1.158	0.202395	-2.30475	3.97267e-11	1	1.40127	down
Com_768_neg	5-Methoxyindoleacetic acid	C11 H11 N O3	205.073	8.776	5.18746	2.37503	9.58215e-11	1	1.44469	up
Com_3441_neg	Dimedone	C8 H12 O2	140.083	6.97	4.86643	2.28286	1.10308e-10	1	1.39038	up
Com_1650_neg	[(4-amino-2-methyl-pyrimidin-5-yl)methoxy-oxido-phosphoryl] phosphate	C6 H8 N3 O7 P2	295.985	1.236	0.0677394	-3.88386	1.22718e-10	1	2.3583	down
Com_2285_neg	BDT	C12 H10 S2	218.022	1.13	0.0902483	-3.46996	1.65359e-10	1	2.10843	down
Com_382_neg	(6E)-4,6-Dimethyl-5,7-bis(2,4,5-trimethoxyphenyl)-6-hepten-2-yn-1-ol	C27 H34 O7	470.231	9.263	3.24058	1.69625	1.77836e-10	1	1.03162	up
Com_5582_neg	clindamycin-2-phosphate	C18 H34 Cl N2 O8 P S	504.146	6.475	11.5904	3.53485	1.78706e-10	1	2.15536	up
Com_2613_neg	Notoamide E	C26 H31 N3 O3	433.238	9.803	3.32623	1.73389	2.81047e-10	1	1.0548	up
Com_1194_neg	(2Z)-5-(4-Bromo-2-fluorophenyl)-3-phenyl-2-pentenoic acid	C17 H14 Br F O2	348.016	1.209	0.0305498	-5.03269	2.87735e-10	1	3.0671	down
Com_272_neg	(2,3,4-Trimethoxy-6-octanoylphenyl)acetic acid	C19 H28 O6	352.187	9.264	3.32955	1.73533	3.56208e-10	1	1.05444	up
Com_104_neg	alpha-Ketoglutaric acid	C5 H6 O5	146.021	1.223	0.022358	-5.48307	3.68797e-10	1	3.34258	down
Com_575_neg	6-Methyl-1-[(4-methylphenyl)sulfonyl]-4-azepanecarbaldehyde	C15 H21 N O3 S	295.125	1.357	11.8937	3.57213	3.8267e-10	1	2.16739	up
Com_581_neg	Dacomitinib anhydrous	C24 H25 Cl F N5 O2	469.169	7.38	8.64288	3.11151	3.88447e-10	1	1.89653	up
Com_3767_neg	Methylphenobarbital	C13 H14 N2 O3	246.099	8.973	9.23218	3.20667	4.06286e-10	1	1.94728	up
Com_859_neg	D-α-Hydroxyglutaric acid	C5 H8 O5	88.0155	1.226	0.291177	-1.78003	4.45914e-10	1	1.08249	down
Com_1182_neg	Clopidol	C7 H7 Cl2 N O	190.991	1.293	0.022209	-5.49271	5.05905e-10	1	3.35289	down
Com_957_neg	δ-Ribono-1,4-lactone	C5 H8 O5	148.037	1.139	0.100212	-3.31887	6.39893e-10	1	2.01742	down
Com_1150_neg	N-(3-Bromophenyl)-7-fluoro-6-nitro-4-quinazolinamine	C14 H8 Br F N4 O2	361.982	2.066	0.314379	-1.66942	6.99828e-10	1	1.0168	down
Com_1682_neg	Biacetyl	C4 H6 O2	86.0364	1.225	0.100455	-3.31538	7.23051e-10	1	2.01234	down
Com_5408_neg	7-deoxyloganin	C17 H26 O9	374.156	5.957	7.94568	2.99017	8.53929e-10	1	1.81511	up
Com_960_neg	(-)-Prostaglandin E1	C20 H34 O5	354.239	11.169	4.65018	2.21729	1.03083e-09	1	1.35046	up
Com_1976_neg	2-Bromo-2,3-dimethyl-3-(trifluoromethoxy)butane	C7 H12 Br F3 O	248.003	1.299	0.109984	-3.18464	1.34344e-09	1	1.93204	down
Com_616_neg	Epithienamycin F	C13 H18 N2 O8 S2	394.051	8.176	0.313491	-1.6735	1.44022e-09	1	1.01879	down
Com_3476_neg	Betamipron	C10 H11 N O3	193.073	8.778	3.50178	1.80809	1.60269e-09	1	1.09948	up
Com_1768_neg	4-(4-Nitrophenyl)-1H-1,2,3-triazole	C8 H6 N4 O2	190.05	8.776	5.76461	2.52722	2.41519e-09	1	1.53311	up
Com_5879_neg	Methyl 4-[3-(trifluoromethyl)cyclohexyl]benzoate	C15 H17 F3 O2	286.117	8.953	6.85078	2.77627	2.79915e-09	1	1.69319	up
Com_619_neg	3-phosphoglyceric acid	C3 H7 O7 P	185.992	1.185	0.244809	-2.03027	3.07898e-09	1	1.23784	down
Com_2084_neg	Dutasteride	C27 H30 F6 N2 O2	528.219	9.117	9.79251	3.29168	3.19207e-09	1	2.00679	up
Com_782_neg	(1R,2S,3R,4S,5R)-8-Azabicyclo[3.2.1]octane-1,2,3,4-tetrol	C7 H13 N O4	175.084	1.359	4.25823	2.09026	3.35116e-09	1	1.27068	up
Com_774_neg	4-Bromo-2,7-naphthyridin-1(2H)-one	C8 H5 Br N2 O	223.958	1.303	0.0112788	-6.47025	3.66763e-09	1	3.95772	down
Com_4011_neg	Mequitazine	C20 H22 N2 S	322.151	7.935	3.14338	1.65232	3.87893e-09	1	1.00403	up
Com_143_neg	2-Deoxypentose	C5 H10 O4	134.057	1.377	4.21926	2.07699	4.19152e-09	1	1.26659	up
Com_649_neg	Purine	C5 H4 N4	120.042	1.315	9.87677	3.30404	4.21861e-09	1	2.0049	up
Com_606_neg	6-Benzylthioguanine	C12 H11 N5 S	257.074	1.435	4.85989	2.28092	4.54746e-09	1	1.38422	up
Com_1782_neg	(4-Bromophenyl)(2,5-dimethyl-3-furyl)methanone	C13 H11 Br O2	277.994	1.278	0.254229	-1.9758	5.17423e-09	1	1.20446	down
Com_466_neg	2-C-methylerythritol 4-phosphate	C5 H13 O7 P	216.039	1.257	3.42211	1.77489	8.13666e-09	1	1.0807	up
Com_356_neg	L-Glutathione (reduced)	C10 H17 N3 O6 S	307.083	7.477	7.15736	2.83943	8.31063e-09	1	1.72369	up
Com_2325_neg	2,3,5,8-Tetrahydroxy-6-methyl-1,4-naphthoquinone	C11 H8 O6	236.033	1.121	0.102734	-3.28302	8.94959e-09	1	1.98865	down
Com_3362_neg	Trimethylolpropane triacrylate	C15 H20 O6	296.125	5.348	5.0363	2.33236	9.40405e-09	1	1.41781	up
Com_475_neg	CHLORIC ACID	H Cl O3	83.9612	1.472	0.0875675	-3.51346	9.90786e-09	1	2.14805	down
Com_4718_neg	1-(4-Pyridinyl)-4-piperidinecarboxamide	C11 H15 N3 O	205.122	8.745	10.1331	3.341	9.97217e-09	1	2.02871	up
Com_3913_neg	N-(4-Chlorobenzyl)-N-ethyl-2-pyridinamine	C14 H15 Cl N2	246.091	7.16	9.32348	3.22087	1.07696e-08	1	1.9684	up
Com_215_neg	Mesaconic acid	C5 H6 O4	130.026	1.151	0.0222614	-5.48931	1.48006e-08	1	3.35103	down
Com_3961_neg	isoquercetin	C21 H20 O12	464.094	9.056	9.86805	3.30276	1.56762e-08	1	1.99965	up
Com_1009_neg	Tazarotene	C21 H21 N O2 S	351.13	8.558	0.23459	-2.09178	1.80406e-08	1	1.27067	down
Com_3096_neg	merimepodib	C23 H24 N4 O6	452.17	9.723	12.838	3.68234	1.83538e-08	1	2.25409	up
Com_5951_neg	15,23-Dihydroxyspirost-5-en-3-yl 4-O-hexopyranosylhexopyranoside	C39 H62 O15	770.411	12.549	6.34171	2.66487	1.87304e-08	1	1.6194	up
Com_2775_neg	Ascorbic acid	C6 H8 O6	176.032	8.787	4.31369	2.10892	1.88941e-08	1	1.28035	up
Com_1238_neg	Diethyl phthalate	C12 H14 O4	222.089	10.711	4.1929	2.06795	2.00203e-08	1	1.26223	up
Com_473_neg	Crolibulin	C18 H17 Br N4 O3	416.047	1.366	4.72995	2.24182	2.07196e-08	1	1.36738	up
Com_4679_neg	Karwinaphthol B	C17 H20 O4	288.135	9.204	7.09546	2.8269	2.1746e-08	1	1.72522	up
Com_1048_neg	2-(Benzyloxy)-4-bromobenzaldehyde	C14 H11 Br O2	289.994	1.239	0.0353966	-4.82024	2.47043e-08	1	2.95474	down
Com_3682_neg	1-hydroxy-3-oxobenziodoxole	C7 H5 I O3	263.927	1.256	0.201159	-2.31359	2.4724e-08	1	1.41219	down
Com_3257_neg	3-Bromo-2-methyl-2-(trifluoromethoxy)butane	C6 H10 Br F3 O	233.988	1.294	0.102921	-3.28038	2.48474e-08	1	1.98899	down
Com_2426_neg	compound 30 [PMID: 16455256]	C26 H28 N4 O4 S	492.182	6.735	6.99157	2.80562	2.52799e-08	1	1.71398	up
Com_5034_neg	Marini	C26 H30 O6	438.203	9.276	3.94938	1.98163	2.60086e-08	1	1.20794	up
Com_756_neg	2-(tert-Butyl)-4,5-dichloropyridazin-3(2H)-one	C8 H10 Cl2 N2 O	220.018	1.132	0.0489303	-4.35313	3.21506e-08	1	2.66419	down
Com_5251_neg	Protoporphyrin IX zinc(II)	C34 H32 N4 O4 Zn	624.172	11.274	4.17061	2.06026	3.44376e-08	1	1.25463	up
Com_5549_neg	Tafluprost	C25 H34 F2 O5	452.239	11.441	5.26643	2.39682	3.81494e-08	1	1.45846	up
Com_2656_neg	2,2'-DIBROMO-1,1'-BINAPHTHYL	C20 H12 Br2	409.93	1.198	0.07911	-3.66	4.18197e-08	1	2.24401	down
Com_19_neg	3-Hydroxyvaline	C5 H11 N O3	133.073	1.368	13.5864	3.76409	4.2053e-08	1	2.30555	up
Com_225_neg	3-Furoic acid	C5 H4 O3	112.016	1.15	0.0183196	-5.77047	4.20812e-08	1	3.52768	down
Com_3094_neg	Acetylhistamine	C7 H11 N3 O	153.091	8.746	16.8252	4.07256	4.45541e-08	1	2.49155	up
Com_6831_neg	Norathyriol	C13 H8 O6	260.033	1.119	0.182491	-2.4541	4.53512e-08	1	1.48992	down
Com_2347_neg	Azosemide	C12 H11 Cl N6 O2 S2	370.006	1.134	0.228699	-2.12848	4.6589e-08	1	1.30092	down
Com_3816_neg	1-[2-Bromo-1-(trifluoromethoxy)ethyl]-4-(trifluoromethoxy)benzene	C10 H7 Br F6 O2	351.954	1.302	0.0999367	-3.32284	4.95959e-08	1	2.03422	down
Com_2335_neg	6-O-Phosphono-D-gluconic acid	C6 H13 O10 P	276.024	1.288	5.20067	2.3787	5.19849e-08	1	1.44007	up
Com_4448_neg	Diethyl 2-butyrylsuccinate	C12 H20 O5	244.13	6.655	4.0559	2.02002	5.98704e-08	1	1.22646	up
Com_1218_neg	Compound III(S)	C22 H30 N2 O3	370.226	14.19	4.23664	2.08292	6.57321e-08	1	1.26726	up
Com_3780_neg	Acetyl-CoA	C23 H38 N7 O17 P3 S	809.123	5.931	0.0437777	-4.51366	6.71722e-08	1	2.7145	down
Com_5126_neg	Aucubin	C15 H22 O9	346.125	7.392	4.84095	2.27529	6.93187e-08	1	1.39081	up
Com_1166_neg	Myxochlin A	C20 H26 N2 O7	406.175	9.851	30.3382	4.92306	8.07604e-08	1	3.02356	up
Com_39_neg	Citric acid	C6 H8 O7	192.026	1.145	0.0205125	-5.60735	8.08e-08	1	3.43892	down
Com_2661_neg	274NV2A34E	C16 H14 Cl2 N2 O2	336.045	1.287	14.3054	3.83849	8.284e-08	1	2.36135	up
Com_815_neg	Istamycin B3	C18 H36 N6 O5	416.276	12.104	4.09761	2.03478	8.41165e-08	1	1.23723	up
Com_2931_neg	Matricin	C17 H22 O5	306.145	9.197	8.33735	3.05959	8.57314e-08	1	1.86994	up
Com_1086_neg	(+)-abscisic acid beta-D-glucopyranosyl ester	C21 H30 O9	426.188	9.197	6.92788	2.79241	1.00054e-07	1	1.70696	up
Com_3440_neg	MFCD00273304	C21 H30 O6	378.204	11.888	3.17504	1.66678	1.14411e-07	1	1.01063	up
Com_711_neg	Glucosamine 6-sulfate	C6 H13 N O8 S	259.036	1.427	5.1336	2.35997	1.20428e-07	1	1.44483	up
Com_5120_neg	4-Fluorophenyl 3-[(E)-2-(4-hydroxy-3,5-dimethylphenyl)vinyl]benzoate	C23 H19 F O3	362.133	6.958	4.11943	2.04245	1.34946e-07	1	1.25065	up
Com_3619_neg	lymecycline	C29 H38 N4 O10	602.256	9.328	4.05574	2.01997	1.42436e-07	1	1.23706	up
Com_3197_neg	Prednicarbate	C27 H36 O8	488.242	8.515	4.4157	2.14264	1.53253e-07	1	1.31013	up
Com_918_neg	MFCD00069578	C4 H10 N O6 P	199.024	1.369	3.43867	1.78185	1.61061e-07	1	1.07924	up
Com_2270_neg	ARAMITE	C15 H23 Cl O4 S	334.102	1.358	7.27694	2.86333	1.6644e-07	1	1.75509	up
Com_3452_neg	Fluticasone furoate	C27 H29 F3 O6 S	538.164	7.541	6.78685	2.76274	1.73454e-07	1	1.69451	up
Com_4299_neg	Amarogentin	C29 H30 O13	586.17	8.643	4.08105	2.02894	1.85515e-07	1	1.24035	up
Com_6563_neg	DEHYDROCOSTUS LACTONE	C15 H18 O2	230.13	7.547	3.25579	1.70301	2.07271e-07	1	1.03142	up
Com_1662_neg	(3E)-4-[(2R,4S)-2,4-Dihydroxy-2,6,6-trimethylcyclohexyl]-3-buten-2-one	C13 H22 O3	226.156	8.494	4.51069	2.17335	2.08385e-07	1	1.33056	up
Com_5249_neg	lafutidine	C22 H29 N3 O4 S	431.186	9.343	3.92436	1.97246	2.22325e-07	1	1.20809	up
Com_3664_neg	lythidathion	C7 H13 N2 O4 P S3	315.977	1.297	0.133365	-2.90654	2.26292e-07	1	1.75852	down
Com_5334_neg	N-(4-Bromophenyl)-3,4,5,6-tetrahydrophthalimide	C14 H12 Br N O2	305.005	1.251	0.241531	-2.04972	2.46736e-07	1	1.24137	down
Com_5615_neg	gibberellin A8	C19 H24 O7	364.151	8.951	4.07543	2.02695	3.32185e-07	1	1.24291	up
Com_2801_neg	5-(Dimethylsulfamoyl)-2-(1-pyrrolidinyl)-N-(1,3-thiazol-2-yl)benzamide	C16 H20 N4 O3 S2	380.097	1.343	6.32481	2.66102	3.6851e-07	1	1.63273	up
Com_5215_neg	Ramatroban	C21 H21 F N2 O4 S	416.121	6.894	3.32174	1.73194	3.85387e-07	1	1.04816	up
Com_4717_neg	DINP	C26 H42 O4	418.307	13.55	4.36074	2.12457	3.93621e-07	1	1.28505	up
Com_493_neg	2-(Diethoxymethyl)furan	C9 H14 O3	170.094	8.395	3.63669	1.86262	4.23077e-07	1	1.14073	up
Com_304_neg	D-Xylonic acid	C5 H10 O6	166.047	1.317	3.82659	1.93606	4.31745e-07	1	1.17244	up
Com_6148_neg	nebramycin 5'	C19 H38 N6 O10	510.266	11.449	7.86799	2.976	4.64654e-07	1	1.83371	up
Com_4580_neg	Diethyl (3-oxo-2-octanyl)malonate	C15 H26 O5	286.177	8.678	6.97383	2.80195	4.84838e-07	1	1.72446	up
Com_871_neg	2-hydroxyquinoline	C9 H7 N O	145.052	9.246	3.10554	1.63484	5.20438e-07	1	1.0001	up
Com_2792_neg	O(6)-Methyl-2'-deoxyguanosine	C11 H15 N5 O4	281.113	7.482	11.046	3.46545	6.33213e-07	1	2.1286	up
Com_5667_neg	4-Bromo-2-methyl-1(2H)-isoquinolinone	C10 H8 Br N O	236.978	1.299	0.309331	-1.69278	7.44128e-07	1	1.0249	down
Com_541_neg	Torvoside H	C45 H74 O18	902.488	14.332	18.2146	4.18703	7.61535e-07	1	2.49858	up
Com_2679_neg	Rotigotine	C19 H25 N O S	315.167	8.007	4.48058	2.16368	7.81116e-07	1	1.32952	up
Com_1191_neg	4-Oxoproline	C5 H7 N O3	129.042	1.24	0.31297	-1.6759	8.70951e-07	1	1.02641	down
Com_824_neg	Aconitic Acid	C6 H6 O6	174.016	1.188	0.0560802	-4.15636	8.86965e-07	1	2.48574	down
Com_4298_neg	2-(2-(((Tributylstannyl)methoxy)methyl)benzyl)isoindoline-1,3-dione	C29 H41 N O3 Sn	571.208	9.265	5.68778	2.50786	1.00061e-06	1	1.5301	up
Com_5009_neg	3-((4,5-dichloro-6-oxopyridazin-1(6H)-yl)methyl)benzamide	C12 H9 Cl2 N3 O2	297.008	1.291	0.221621	-2.17383	1.01236e-06	1	1.31392	down
Com_833_neg	trans-4-Bromocinnamaldehyde	C9 H7 Br O	209.969	1.286	12.3169	3.62256	1.04151e-06	1	2.23436	up
Com_6666_neg	Schisandrin C	C22 H24 O6	384.157	8.935	3.16799	1.66357	1.22065e-06	1	1.02056	up
Com_604_neg	Salidroside	C14 H20 O7	300.12	6.903	3.67374	1.87725	1.25849e-06	1	1.13249	up
Com_4434_neg	4-(4-Amino-3-iodo-1H-pyrazolo[3,4-d]pyrimidin-1-yl)cyclohexan-1-one	C11 H12 I N5 O	357.008	1.241	0.198603	-2.33204	1.26232e-06	1	1.40788	down
Com_4135_neg	Sumarotene	C24 H30 O2 S	382.197	11.878	6.17963	2.62752	1.392e-06	1	1.6222	up
Com_527_neg	Glutaric anhydride	C5 H6 O3	114.031	1.479	4.14004	2.04964	1.434e-06	1	1.23596	up
Com_3860_neg	4beta-Phorbol	C20 H28 O6	364.189	11.871	4.19609	2.06905	1.51293e-06	1	1.24672	up
Com_3920_neg	Ethyl 2-(bromomethyl)acrylate	C6 H9 Br O2	191.978	1.143	0.0113426	-6.4621	1.71613e-06	1	3.79788	down
Com_4252_neg	Tetraneurin A	C17 H22 O6	322.141	9.564	6.31901	2.6597	1.9914e-06	1	1.6476	up
Com_7613_neg	O-(4,5-Dimethoxy-2-nitrobenzyl)-L-serine	C12 H16 N2 O7	300.097	8.814	7.22882	2.85376	2.00393e-06	1	1.71982	up
Com_3305_neg	protoaphin aglucone	C30 H28 O11	564.162	8.274	4.60577	2.20344	2.01332e-06	1	1.34116	up
Com_4513_neg	2-Isocapryloyl-3R-hydroxymethyl-gamma-butyrolactone	C13 H22 O4	242.151	14.978	3.99844	1.99944	2.34305e-06	1	1.20146	up
Com_4686_neg	S-(2-Fluorophenyl) 2-fluoro-3-hydroxy-3-(3-thienyl)propanethioate	C13 H10 F2 O2 S2	300.008	1.262	0.271725	-1.87978	2.41123e-06	1	1.15934	down
Com_5701_neg	met-enkephalin	C27 H35 N5 O7 S	573.224	9.575	4.01412	2.00509	2.61165e-06	1	1.20621	up
Com_1730_neg	Diffutin	C23 H28 O10	464.17	10.033	3.41963	1.77384	2.68062e-06	1	1.07349	up
Com_2373_neg	Emicerfont	C22 H24 N6 O2	404.195	13.413	5.68639	2.50751	3.7531e-06	1	1.54932	up
Com_827_neg	Suvorexant	C23 H23 Cl N6 O2	450.155	9.509	12.2985	3.62041	3.98091e-06	1	2.16741	up
Com_64_neg	L-Threonic acid	C4 H8 O5	136.037	1.291	5.60392	2.48644	4.63278e-06	1	1.53755	up
Com_6310_neg	Stigmatellin Y	C29 H40 O6	484.28	12.096	7.33186	2.87418	4.94319e-06	1	1.72256	up
Com_3107_neg	Cediranib	C25 H27 F N4 O3	450.208	8.305	3.37237	1.75376	4.94944e-06	1	1.08155	up
Com_3951_neg	Sesamex	C15 H22 O6	298.14	9.68	5.48707	2.45604	5.30053e-06	1	1.51764	up
Com_3227_neg	HBD	C24 H54 O Sn2	598.224	8.392	5.282	2.40109	6.56315e-06	1	1.49389	up
Com_5825_neg	17beta-estradiol 17-glucosiduronic acid	C24 H32 O8	448.211	11.875	6.1929	2.63062	6.77567e-06	1	1.63779	up
Com_3145_neg	Picfeltarraenin IA 苦玄参苷IA	C41 H62 O13	808.41	12.03	7.55534	2.9175	8.27757e-06	1	1.82241	up
Com_55_neg	L-Proline	C5 H9 N O2	115.063	1.944	19.513	4.28636	8.35224e-06	1	2.50644	up
Com_6353_neg	(-)-syringaresinol O,O'-bis(beta-D-glucoside)	C34 H46 O18	742.269	8.786	3.99389	1.99779	8.89387e-06	1	1.23539	up
Com_2066_neg	Mupirocin	C26 H44 O9	500.297	11.33	5.24772	2.39169	1.1565e-05	1	1.47374	up
Com_4783_neg	Sunitinib	C22 H27 F N4 O2	398.21	10.158	4.19152	2.06747	1.15705e-05	1	1.28134	up
Com_6484_neg	5''-phosphoribostamycin	C17 H35 N4 O13 P	534.193	5.634	6.00272	2.58562	1.16593e-05	1	1.60595	up
Com_3464_neg	Candoxatril	C29 H41 N O7	515.288	9.48	5.7558	2.52502	1.30964e-05	1	1.50724	up
Com_2862_neg	Urdamycin G	C37 H46 O14	714.287	13.391	7.09325	2.82645	1.40734e-05	1	1.6589	up
Com_3668_neg	VER A	C27 H34 O9	502.218	8.507	3.16932	1.66418	1.42547e-05	1	1.02279	up
Com_3648_neg	Agavoside A	C33 H52 O9	592.361	11.881	8.10387	3.01861	1.66132e-05	1	1.79583	up
Com_6513_neg	3-(Benzyloxy)-4-(trimethylsilyl)-2-pyridinyl dimethylsulfamate	C17 H24 N2 O4 S Si	380.121	7.382	4.5908	2.19875	2.26092e-05	1	1.37461	up
Com_6857_neg	Epithienamycin B	C13 H16 N2 O5 S	312.077	6.779	4.47282	2.16119	2.37586e-05	1	1.34801	up
Com_2778_neg	N-(4-Phenylazophenyl)chloroacetamide	C14 H12 Cl N3 O	273.068	1.335	0.268158	-1.89884	2.80103e-05	1	1.18109	down
Com_5521_neg	2,2-Bis[(allyloxy)methyl]butyl 4-(benzylsulfanyl)-4-oxobutanoate	C23 H32 O5 S	420.198	9.502	4.13349	2.04736	2.91484e-05	1	1.27879	up
Com_668_neg	tetrahydropteroyltri-L-glutamic acid	C29 H37 N9 O12	703.259	8.247	7.12949	2.8338	3.33974e-05	1	1.75226	up
Com_4879_neg	nostocyclopeptide A2	C40 H54 N8 O9	790.398	12.095	4.17005	2.06006	3.86424e-05	1	1.22667	up
Com_312_neg	Hexose	C6 H12 O6	180.063	1.646	4.37533	2.12939	4.05893e-05	1	1.26788	up
Com_4020_neg	Pardoprunox	C12 H15 N3 O2	233.117	9.25	4.89788	2.29216	4.70092e-05	1	1.43467	up
Com_2821_neg	6,8,9-Tris(benzyloxy)-2,4,10-trioxatricyclo[3.3.1.1~3,7~]decane	C28 H28 O6	460.191	11.211	0.280966	-1.83153	4.98553e-05	1	1.13814	down
Com_7725_neg	Cyclomorusin A	C25 H22 O6	418.141	9.02	3.42892	1.77775	5.1969e-05	1	1.05998	up
Com_7933_neg	temurtide	C20 H34 N4 O12	522.219	10.403	4.15423	2.05458	6.18445e-05	1	1.21799	up
Com_3293_neg	(Z)-Carumonam	C12 H14 N6 O10 S2	466.022	5.883	4.82397	2.27022	6.58167e-05	1	1.33688	up
Com_5129_neg	N~4~-(4-Biphenylyl)-4,6-quinazolinediamine	C20 H16 N4	312.139	11.061	3.97434	1.99071	6.64054e-05	1	1.24541	up
Com_2240_neg	Benzyl 2-methyloctanoate	C16 H24 O2	248.176	12.28	7.84227	2.97127	7.08809e-05	1	1.87092	up
Com_1817_neg	2-{[(2,6-Diisopropylphenyl)sulfanyl]methyl}tetrahydrofuran	C17 H26 O S	278.172	11.151	4.78121	2.25737	7.20468e-05	1	1.4209	up
Com_855_neg	Glycerophospho-N-palmitoyl ethanolamine	C21 H44 N O7 P	453.284	14.707	0.297178	-1.7506	7.85228e-05	1	1.04087	down
Com_1932_neg	Astrasieversianin XVI	C47 H78 O18	930.519	14.731	6.18287	2.62828	8.55452e-05	1	1.66729	up
Com_1043_neg	encecalin	C14 H16 O3	232.109	8.233	10.4991	3.39219	8.62749e-05	1	2.17457	up
Com_1986_neg	Patrinoside	C21 H34 O11	462.209	14.082	4.08607	2.03071	8.85431e-05	1	1.25182	up
Com_6957_neg	(3beta)-20-Oxopregna-5,7,9(11)-triene-3,21-diyl diacetate	C25 H32 O5	412.225	10.131	3.35007	1.74419	9.31799e-05	1	1.10524	up
Com_2273_neg	5,6,7,8,3',4',5'-heptamethoxyflavone	C22 H24 O9	432.141	8.471	12.128	3.60027	0.000107544	1	2.34862	up
Com_1918_neg	D-prephenyl lactate	C13 H14 O8	298.068	6.513	6.43478	2.68589	0.000114563	1	1.72824	up
Com_4036_neg	macarpine	C22 H18 N O6	392.113	11.878	6.31803	2.65947	0.000128714	1	1.69883	up
Com_2377_neg	MFCD03411993	C18 H30 O5	326.208	12.124	3.39123	1.76181	0.000147273	1	1.03489	up
Com_3325_neg	Astragaloside IV	C41 H68 O14	784.462	14.712	3.71447	1.89316	0.000152248	1	1.11144	up
Com_468_neg	Diginatin	C41 H64 O15	796.428	14.354	13.9225	3.79935	0.000153297	1	2.4953	up
Com_1223_neg	2-(4-Boc-piperazino)-2-phenylacetic acid	C17 H24 N2 O4	320.172	9.962	4.12929	2.04589	0.000174608	1	1.29583	up
Com_6267_neg	aloesin	C19 H22 O9	394.125	8.852	5.95333	2.5737	0.000177638	1	1.49115	up
Com_3631_neg	5-Allyl-9-methyl-2,4,10,12-tetraoxatridecan-7-one	C13 H24 O5	260.161	9.217	3.12191	1.64243	0.000181549	1	1.01395	up
Com_1367_neg	Dioscin	C45 H72 O16	868.483	14.419	3.80575	1.92818	0.000220343	1	1.23036	up
Com_2846_neg	5-O-methyl embelin	C18 H28 O4	308.198	12.127	6.93701	2.79431	0.000231632	1	1.79582	up
Com_5620_neg	5,8,11-Trioxododecanoic acid	C12 H18 O5	242.114	6.752	3.32074	1.7315	0.000232277	1	1.01435	up
Com_3248_neg	3-Hydroxycyclohexyl 4-nitrobenzenesulfonate	C12 H15 N O6 S	301.061	6.222	3.20274	1.67931	0.000256858	1	1.06681	up
Com_531_neg	D-(+)-Glucose	C6 H12 O6	226.068	1.337	3.26405	1.70666	0.000319784	1	1.00559	up
Com_6739_neg	Methyl 3-anilino-2,3-diphenyl-2-(1-phenyl-1H-indol-3-yl)propanoate	C36 H30 N2 O2	522.229	9.494	5.09321	2.34858	0.000332407	1	1.35779	up
Com_335_neg	Buclizine	C28 H33 Cl N2	432.235	10.16	5.67164	2.50377	0.000341921	1	1.60362	up
Com_3522_neg	Sofalcone	C27 H30 O6	450.204	11.874	4.10136	2.0361	0.00037685	1	1.29063	up
Com_3881_neg	(3R)-3-Methyl-4-{[(2-methyl-2-propanyl)(diphenyl)silyl]oxy}-1-butanol	C21 H30 O2 Si	342.203	9.899	4.80371	2.26415	0.000417071	1	1.31058	up
Com_6021_neg	Schisandrin	C24 H32 O7	432.214	14.028	0.251325	-1.99237	0.000459885	1	1.14411	down
Com_1289_neg	Monocerin	C16 H20 O6	308.125	9.718	6.58085	2.71827	0.000547554	1	1.83598	up
Com_234_neg	Ophiopogonin B	C39 H62 O12	722.425	14.591	7.13483	2.83488	0.000655547	1	1.88951	up
Com_1040_neg	2-Isopropylmalic acid	C7 H12 O5	176.068	2.107	0.148293	-2.75348	0.000759393	0.972222	1.61563	down
Com_2804_neg	(8S,9Z)-9-Heptadecene-4,6-diyne-1,8-diol	C17 H26 O2	262.192	12.121	4.98188	2.31669	0.000859821	1	1.52879	up
Com_3768_neg	Ginsenoside Rg1 人参皂苷 Rg1	C42 H72 O14	846.5	14.803	3.59141	1.84455	0.00086995	0.972222	1.17775	up
Com_847_neg	(+)-dihydromethysticin	C15 H16 O5	276.098	8.675	15.1067	3.91712	0.000899389	1	2.74771	up
Com_1149_neg	Traumatic Acid	C12 H20 O4	228.135	14.59	3.11646	1.63991	0.000937166	1	1.07073	up
Com_2418_neg	3-Hydroxy-4-{[(4-methylphenyl)sulfonyl]oxy}butyl 4-heptylbenzoate	C25 H34 O6 S	462.209	9.498	5.83459	2.54463	0.000979889	0.972222	1.59164	up
Com_2294_neg	mephenesin	C10 H14 O3	182.094	14.266	3.34943	1.74392	0.00120951	1	1.15154	up
Com_7587_neg	N6-(PYRIDOXAL PHOSPHATE)LYSINE	C14 H22 N3 O7 P	375.121	11.952	0.288941	-1.79115	0.00124305	1	1.0287	down
Com_4091_neg	Carmine	C22 H20 O13	492.092	10.54	3.57556	1.83817	0.00130152	1	1.04474	up
Com_109_neg	Auriculoside	C22 H26 O10	450.151	8.222	18.6983	4.22484	0.0013034	1	3.03361	up
Com_1349_neg	Υ-Aminobutyric acid (GABA)	C4 H9 N O2	103.063	1.246	0.293992	-1.76615	0.0014028	1	1.14623	down
Com_2475_neg	7-Hydroxy-1-methyl-8-methylene-3-oxogibb-4-ene-1,10-dicarboxylate	C19 H20 O6	344.128	9.903	4.55239	2.18662	0.0017105	1	1.45131	up
Com_348_neg	L-Aspartic acid	C4 H7 N O4	133.037	1.24	0.155243	-2.6874	0.00175845	1	1.5181	down
Com_6475_neg	2,2-Dimethyl-8-prenylchromene 6-carboxylic acid	C17 H20 O3	272.142	8.68	3.78444	1.92008	0.00202082	1	1.07386	up
Com_534_neg	5-methyltetrahydropteroyltri-L-glutamic acid	C30 H39 N9 O12	717.274	8.54	6.45477	2.69037	0.00204367	1	1.89942	up
Com_4266_neg	(4-Methoxyphenyl)(3-thienyl)methanone	C12 H10 O2 S	218.04	6.21	3.51369	1.81299	0.00216649	1	1.24732	up
Com_893_neg	Jasmonic acid	C12 H18 O3	210.125	14.451	4.66069	2.22054	0.00221099	1	1.54161	up
Com_8271_neg	Aloenin	C19 H22 O10	410.12	7.393	4.28189	2.09825	0.00225564	1	1.16649	up
Com_564_neg	(9S,13S)-12-Oxophytodienoic acid	C18 H28 O3	292.203	12.848	4.28272	2.09853	0.00311206	1	1.47799	up
Com_570_neg	Methysergide	C21 H27 N3 O2	353.212	11.875	3.09283	1.62893	0.00321123	1	1.116	up
Com_1739_neg	1-indanol	C9 H10 O	134.073	14.331	3.50911	1.81111	0.00446099	1	1.26608	up
Com_95_neg	D-(-)-Fructose	C6 H12 O6	180.063	1.264	6.09291	2.60713	0.00485767	1	1.29405	up
Com_5062_neg	Axisothiocyanate 3	C16 H25 N S	263.172	8.986	0.261198	-1.93678	0.00495794	0.944444	1.12962	down
Com_7414_neg	1-Octen-3-yl 6-O-beta-D-xylopyranosyl-beta-D-glucopyranoside	C19 H34 O10	422.216	7.284	6.12915	2.61569	0.00540309	1	1.28958	up
Com_142_neg	Correolide	C40 H52 O16	788.328	9.877	4.03741	2.01343	0.00585723	0.916667	1.26588	up
Com_1920_neg	Capryloylglycine	C10 H19 N O3	201.136	7.725	0.228741	-2.12821	0.0067001	0.916667	1.17243	down
Com_1778_neg	Podorhizol beta-D-glucoside	C28 H34 O13	578.199	9.138	3.17118	1.66502	0.00801213	1	1.14868	up
Com_2511_neg	VV4325500	C18 H16 O Si	276.098	7.979	3.32956	1.73533	0.00984109	0.916667	1.40803	up
Com_1674_neg	Delanzomib	C21 H28 B N3 O5	413.211	9.562	3.02997	1.5993	0.0132713	1	1.14299	up
Com_2231_neg	MFCD00210535	C47 H80 O18	932.534	14.445	2.91514	1.54357	0.0141001	0.972222	1.15528	up
Com_684_neg	Nonanoic acid	C9 H18 O2	158.13	14.436	0.265298	-1.91431	0.0209443	0.861111	1.13188	down
Com_3130_neg	Epitiostanol	C19 H30 O S	306.202	14.327	0.104688	-3.25584	0.0249399	0.916667	1.51501	down
Com_601_neg	Pivagabine	C9 H17 N O3	187.12	14.433	0.271523	-1.88085	0.0329745	0.861111	1.2196	down
Com_4477_neg	Anecortave	C23 H30 O5	386.209	14.329	0.14315	-2.8044	0.0392879	0.944444	1.22305	down
Com_1820_pos	Fenpiprane	C20 H25 N	279.198	10.64	66.0883	6.04632	8.17662e-14	1	3.97077	up
Com_4611_pos	3,3'-Dibromobiphenyl	C12 H8 Br2	309.9	1.333	0.0236738	-5.40057	1.48512e-13	1	3.54816	down
Com_13247_pos	5,6,7-Trimethoxy-2H-chromen-2-one	C12 H12 O5	236.068	9.14	10.4087	3.37972	6.54918e-13	1	2.21705	up
Com_1559_pos	2-(4-Ethylbenzyl)furan	C13 H14 O	186.104	9.984	13.4621	3.75083	1.12425e-12	1	2.46357	up
Com_1594_pos	Biphenyl	C12 H10	154.078	9.983	12.4492	3.63798	1.50605e-12	1	2.3902	up
Com_15881_pos	valtrate	C22 H30 O8	422.195	8.128	7.42535	2.89246	2.60685e-12	1	1.89901	up
Com_3815_pos	2-Hydroxy-3-oxobutyl phosphate	C4 H7 O6 P	181.997	1.394	0.0918317	-3.44486	3.16266e-12	1	2.26119	down
Com_4717_pos	Gamfexine	C17 H27 N	245.214	10.491	16.9006	4.079	5.90621e-12	1	2.67961	up
Com_311_pos	FLUMEZAPINE	C17 H19 F N4 S	330.131	10.69	6.07305	2.60242	8.22459e-12	1	1.70926	up
Com_3722_pos	sitaxentan	C18 H15 Cl N2 O6 S2	454.004	1.378	14.7178	3.87949	8.37935e-12	1	2.5432	up
Com_3824_pos	2-Phenyl-5,6-dihydro-2H-benzo[h]chromen-4(3H)-one	C19 H16 O2	276.114	8.342	9.64414	3.26965	9.56344e-12	1	2.14796	up
Com_10181_pos	Haemocorin	C32 H34 O14	642.192	10.03	16.1772	4.01589	9.742e-12	1	2.63817	up
Com_5674_pos	trans-N-p-coumaroyl tyramine	C17 H17 N O3	283.12	9.791	0.0796456	-3.65026	1.14943e-11	1	2.39655	down
Com_6661_pos	Torcetrapib	C26 H25 F9 N2 O4	600.165	9.386	13.7521	3.78158	1.27734e-11	1	2.47863	up
Com_1752_pos	(-)-Rhododendrin	C16 H24 O7	328.151	10.903	5.39737	2.43226	1.7197e-11	1	1.59761	up
Com_2581_pos	MFCD07777099	C11 H12	144.094	9.985	6.73291	2.75123	1.89446e-11	1	1.80413	up
Com_4450_pos	1-Benzylpiperidine	C12 H17 N	175.136	8.856	18.4169	4.20296	2.16253e-11	1	2.76248	up
Com_10453_pos	prostratin	C22 H30 O6	390.205	9.541	25.8271	4.69081	2.87516e-11	1	3.07429	up
Com_1693_pos	Dimetofrine	C11 H17 N O4	227.115	8.327	58.0531	5.8593	3.0304e-11	1	3.85139	up
Com_1591_pos	5,5',6,6',7,7',8,8'-Octahydro-1,1'-bi-2-naphthol	C20 H22 O2	294.161	11.558	7.04855	2.81733	3.3074e-11	1	1.85073	up
Com_6638_pos	carazolol	C18 H22 N2 O2	298.168	11.218	17.4663	4.1265	3.85634e-11	1	2.70485	up
Com_14437_pos	Anisessine	C20 H19 N3 O3	349.142	11.308	8.05392	3.00969	3.86581e-11	1	1.97366	up
Com_873_pos	(±)-Abscisic acid	C15 H20 O4	264.136	10.518	31.911	4.99598	5.1745e-11	1	3.28259	up
Com_13086_pos	(+)-Abscisic acid	C15 H20 O4	264.136	7.071	7.21635	2.85127	6.25158e-11	1	1.87421	up
Com_812_pos	hydrobenzoin	C14 H14 O2	214.099	9.983	13.1182	3.7135	6.28275e-11	1	2.44101	up
Com_1464_pos	Santonin	C15 H18 O3	246.125	9.227	17.1993	4.10428	7.32648e-11	1	2.69673	up
Com_1093_pos	beta-D-Glcp-(1->4)-alpha-L-Rhap-(1->3)-beta-D-Glcp	C18 H32 O15	488.176	8.911	9.28971	3.21563	8.70881e-11	1	2.11065	up
Com_8669_pos	MFCD00075980	C11 H12 O4	208.073	9.227	3.52143	1.81616	9.17362e-11	1	1.19208	up
Com_16418_pos	Cryptophorine	C17 H27 N O	261.209	10.13	0.250808	-1.99535	9.87002e-11	1	1.30923	down
Com_1071_pos	6-Hydroxymelatonin	C13 H16 N2 O3	248.116	8.618	5.53032	2.46736	1.16955e-10	1	1.62025	up
Com_550_pos	trimethylsilylethynylbenzene	C11 H14 Si	174.087	6.898	6.42467	2.68362	1.21457e-10	1	1.75947	up
Com_2570_pos	DL-Citrulline	C6 H13 N3 O3	175.095	1.361	0.0578701	-4.11104	1.22028e-10	1	2.70595	down
Com_20302_pos	2-Amino-3-(1H-imidazol-4-yl)propan-1-ol	C6 H11 N3 O	141.09	1.295	0.258895	-1.94956	1.48107e-10	1	1.27955	down
Com_17154_pos	(E)-N-(2,5,8,11,14,17,20-Heptaoxadocosan-22-yl)-1-phenylmethanimine	C22 H37 N O7	427.256	10.831	0.259185	-1.94794	1.69758e-10	1	1.27923	down
Com_5025_pos	Solvent Brown 1	C16 H14 N4	262.123	9.654	19.6485	4.29635	2.38524e-10	1	2.82677	up
Com_100_pos	(+/-)-6-Acetonyldihydrochelerythrine	C24 H23 N O5	405.156	8.286	11.9255	3.57597	3.2427e-10	1	2.35137	up
Com_959_pos	2,5-Furandicarboxylic acid	C6 H4 O5	156.006	1.85	0.0258938	-5.27125	3.3419e-10	1	3.45379	down
Com_3048_pos	Ligustilide 藁本内酯	C12 H14 O2	190.099	10.692	3.75173	1.90756	3.72492e-10	1	1.25368	up
Com_916_pos	[2-(3-Fluorophenyl)-5-propyl-pyrazol-3-yl] 2-fluorobenzoate	C19 H16 F2 N2 O2	342.119	9.142	3.04018	1.60416	4.36804e-10	1	1.05362	up
Com_3010_pos	Doronine	C21 H30 Cl N O8	459.164	8.276	6.64391	2.73203	4.38049e-10	1	1.79115	up
Com_2391_pos	3-Allyl-1-benzoyl-3-[4-(trifluoromethyl)benzyl]-2-pyrrolidinone	C22 H20 F3 N O2	387.146	8.254	9.85714	3.30117	4.57343e-10	1	2.17098	up
Com_2904_pos	Acetophenone	C8 H8 O	120.057	9.986	3.36491	1.75057	4.78521e-10	1	1.14803	up
Com_14109_pos	mazipredone	C26 H38 N2 O4	442.282	10.739	8.16042	3.02864	5.25876e-10	1	1.98637	up
Com_10414_pos	N-2-Ethylhexyl bicycloheptenedicarboximide	C17 H25 N O2	275.188	10.812	9.84706	3.29969	5.77576e-10	1	2.16102	up
Com_2049_pos	1-linoleoyl-sn-glycero-3-phosphoethanolamine	C23 H44 N O7 P	477.285	14.451	0.33547	-1.57574	6.27613e-10	1	1.03425	down
Com_11769_pos	4-(3-Buten-1-ylamino)-2-(trifluoromethyl)benzonitrile	C12 H11 F3 N2	240.087	9.132	20.1958	4.33598	6.45239e-10	1	2.83951	up
Com_4223_pos	dimefadane	C17 H19 N	237.151	9.363	117.339	6.87454	6.66014e-10	1	4.4902	up
Com_763_pos	4-Methylcarbostyril	C10 H9 N O	159.068	6.436	3.55404	1.82946	6.69052e-10	1	1.20198	up
Com_12548_pos	N,N-diacetyllegionaminic acid	C13 H22 N2 O8	334.138	9.652	3.99857	1.99949	7.01479e-10	1	1.31265	up
Com_1858_pos	1-HEPTENYLBENZENE	C13 H18	174.141	8.522	4.8808	2.28712	7.02097e-10	1	1.50202	up
Com_2057_pos	feprazone	C20 H20 N2 O2	320.152	9.921	6.70094	2.74436	7.04832e-10	1	1.79662	up
Com_14861_pos	[(1E,4E)-5,9-Dimethyl-1,4,8-decatrien-1-yl]benzene	C18 H24	240.187	10.314	4.6378	2.21344	7.05036e-10	1	1.45105	up
Com_2366_pos	Mps1-IN-1	C28 H33 N5 O4 S	535.225	10.366	4.89747	2.29204	7.45827e-10	1	1.50205	up
Com_295_pos	Tetralin	C10 H12	132.094	10.137	5.64374	2.49665	8.58752e-10	1	1.64146	up
Com_570_pos	Acetyl-N-formyl-5-methoxykynurenamine	C13 H16 N2 O4	264.111	8.798	5.32095	2.41168	8.64312e-10	1	1.58509	up
Com_2529_pos	Indole-3-lactic acid	C11 H11 N O3	205.073	6.209	36.7136	5.19824	9.08828e-10	1	3.4248	up
Com_181_pos	8-Hydroxyquinoline	C9 H7 N O	145.053	6.438	5.09546	2.34921	1.02243e-09	1	1.54538	up
Com_9536_pos	d-Corlin	C23 H28 O6	400.189	9.643	18.1094	4.17866	1.18053e-09	1	2.75255	up
Com_14390_pos	Ablukast	C28 H34 O8	498.224	10.816	6.43023	2.68487	1.29874e-09	1	1.75833	up
Com_6376_pos	Tremetone	C13 H14 O2	202.099	9.237	3.56076	1.83219	1.32735e-09	1	1.20372	up
Com_23_pos	D-(+)-Proline	C5 H9 N O2	115.063	1.683	13.8452	3.79131	1.4769e-09	1	2.47769	up
Com_2013_pos	DA9185000	C12 H10 O S	202.045	1.345	6.97243	2.80166	1.51214e-09	1	1.84307	up
Com_1665_pos	Phaseic acid	C15 H20 O5	280.131	9.245	3.15515	1.65771	1.70076e-09	1	1.08927	up
Com_17514_pos	Sibrafiban	C20 H28 N4 O6	420.2	9.543	3.97388	1.99055	1.74261e-09	1	1.30335	up
Com_3085_pos	Ectocarpene	C11 H16	148.125	9.876	3.98573	1.99485	1.78639e-09	1	1.30742	up
Com_10641_pos	Gomisin H	C23 H30 O7	418.2	9.7	16.5497	4.04873	2.04438e-09	1	2.66545	up
Com_10201_pos	Nilotinib	C28 H22 F3 N7 O	529.183	6.985	15.5636	3.96011	2.16078e-09	1	2.593	up
Com_2532_pos	N-Phenyl-L-glutamine	C11 H14 N2 O3	222.1	6.186	14.3721	3.8452	2.16592e-09	1	2.53321	up
Com_9912_pos	Vesnarinone	C22 H25 N3 O4	395.184	8.862	21.3886	4.41877	2.25443e-09	1	2.8912	up
Com_9005_pos	Aethusin	C13 H14	170.109	10.523	4.45177	2.15438	2.30052e-09	1	1.411	up
Com_1497_pos	ERYTHROMYCIN PROPIONATE	C40 H71 N O14	789.485	14.631	21.5967	4.43274	2.5066e-09	1	2.89488	up
Com_120_pos	1-(2-Naphthyl)ethanethiol	C12 H12 S	188.066	6.439	4.78353	2.25807	2.67879e-09	1	1.47922	up
Com_4089_pos	3,4-Dimethoxybenzonitrile	C9 H9 N O2	163.063	9.435	3.07991	1.62289	2.74735e-09	1	1.0659	up
Com_15043_pos	4,4′-dimethoxy-2,2′-bipyridine	C12 H12 N2 O2	216.09	10.279	7.00274	2.80792	3.02909e-09	1	1.84286	up
Com_6552_pos	Tryptophol	C10 H11 N O	161.084	6.684	6.46966	2.69369	3.13852e-09	1	1.77517	up
Com_3305_pos	5-O-Methylvisammioside 5-O-甲基维斯阿米醇苷	C22 H28 O10	452.165	9.671	6.43303	2.6855	3.6891e-09	1	1.75795	up
Com_4340_pos	Gallic acid	C7 H6 O5	170.021	1.911	0.0995414	-3.32856	3.82864e-09	1	2.17835	down
Com_3920_pos	Amuvatinib	C23 H21 N5 O3 S	447.139	9.274	3.9566	1.98426	3.87177e-09	1	1.30302	up
Com_6680_pos	Mazaticol	C21 H27 N O3 S2	405.142	10.598	10.1016	3.33651	4.15436e-09	1	2.19799	up
Com_13442_pos	Nonivamide	C17 H27 N O3	293.199	9.648	10.6867	3.41775	4.21559e-09	1	2.23563	up
Com_10431_pos	1-Benzyl-3-(2-oxo-propyl)-oxindole	C18 H17 N O2	279.126	9.7	3.5127	1.81258	4.23476e-09	1	1.18953	up
Com_6608_pos	Spicatin	C27 H32 O10	516.198	9.852	7.07468	2.82267	4.35424e-09	1	1.8481	up
Com_4425_pos	(4Z)-4-Methyl-3,6,7,8-tetrahydro-2H-1-benzoxecin-10-ol	C14 H18 O2	218.13	10.518	8.06563	3.01179	4.53039e-09	1	1.98256	up
Com_4840_pos	UC2976000	C12 H16 O4	224.105	9.344	3.53235	1.82063	4.55035e-09	1	1.19256	up
Com_7008_pos	N-(2-Carbamoylphenyl)-2-(2,5-dimethoxyphenyl)-4-quinolinecarboxamide	C25 H21 N3 O4	427.152	8.585	4.91507	2.29721	4.92393e-09	1	1.51206	up
Com_6765_pos	Nootkatone	C15 H22 O	218.167	12.042	0.207107	-2.27155	5.40661e-09	1	1.49096	down
Com_9906_pos	13(2)-carboxypyropheophorbide a	C34 H34 N4 O5	578.254	11.141	7.46201	2.89956	6.06276e-09	1	1.90922	up
Com_17827_pos	7-[2-Bromo-1-(trifluoromethoxy)ethyl]-2H-chromen-2-one	C12 H8 Br F3 O3	335.96	1.31	0.346202	-1.53031	6.59019e-09	1	1.00522	down
Com_5284_pos	eriojaposide B	C25 H40 O11	516.256	9.88	16.1688	4.01514	8.49087e-09	1	2.65033	up
Com_2185_pos	Asiatic acid 积雪草酸	C30 H48 O5	488.349	14.417	5.86339	2.55173	8.72188e-09	1	1.67083	up
Com_3693_pos	Lusitanicoside	C21 H30 O10	442.183	9.277	3.87171	1.95297	1.04391e-08	1	1.28472	up
Com_14665_pos	2-(2',4'-dibromophenoxy)-3,5-dibromophen	C12 H6 Br4 O2	497.708	1.315	0.0790808	-3.66053	1.0457e-08	1	2.39586	down
Com_978_pos	4-Benzoylbiphenyl	C19 H14 O	258.103	8.262	12.0401	3.58978	1.0743e-08	1	2.36132	up
Com_5706_pos	Delamanid	C25 H25 F3 N4 O6	534.17	9.716	17.5916	4.13681	1.07987e-08	1	2.70466	up
Com_1860_pos	Butopyronoxyl	C12 H18 O4	226.12	11.241	20.3694	4.34833	1.08355e-08	1	2.85644	up
Com_2489_pos	Phenylethyl 2-Glucoside	C14 H20 O6	301.152	9.044	3.43514	1.78037	1.12992e-08	1	1.17151	up
Com_814_pos	Rutin	C27 H30 O16	610.152	9.198	5.6715	2.50373	1.18032e-08	1	1.64657	up
Com_586_pos	Maleamic acid	C4 H5 N O3	115.027	1.354	0.318176	-1.6521	1.19889e-08	1	1.08678	down
Com_11967_pos	BML-190	C23 H23 Cl N2 O4	426.133	10.195	3.06799	1.61729	1.20135e-08	1	1.0615	up
Com_4446_pos	(-)-Nupharamine	C15 H25 N O2	251.188	8.849	21.3047	4.4131	1.26888e-08	1	2.91537	up
Com_14471_pos	MFCD00065806	C20 H28 O3	316.204	10.054	4.43966	2.15045	1.35268e-08	1	1.41163	up
Com_11252_pos	Phosphoarginine	C6 H15 N4 O5 P	254.079	9.149	8.78031	3.13427	1.44171e-08	1	2.0679	up
Com_1250_pos	BINAP	C44 H32 P2	622.2	9.098	5.837	2.54523	1.50357e-08	1	1.67678	up
Com_2522_pos	Ethyl (4,5-diphenyl-2-thienyl)(oxo)acetate	C20 H16 O3 S	336.082	1.395	3.1547	1.6575	1.51683e-08	1	1.08543	up
Com_9677_pos	ISOCROMADURINE	C16 H23 N O5	309.157	11.203	3.65133	1.86842	1.61499e-08	1	1.22305	up
Com_13647_pos	2-Undecylpyrrole	C15 H27 N	221.214	9.545	13.2016	3.72264	1.63991e-08	1	2.43708	up
Com_57_pos	1-benzoylimidazole	C10 H8 N2 O	172.063	6.082	3.6695	1.87558	1.69322e-08	1	1.22683	up
Com_9523_pos	Plumbagin	C11 H8 O3	188.047	9.343	5.10708	2.3525	1.76907e-08	1	1.55002	up
Com_15129_pos	Alverine	C20 H27 N	281.214	10.312	6.20713	2.63393	1.83355e-08	1	1.71983	up
Com_588_pos	Itaconic acid	C5 H6 O4	130.026	1.36	0.319102	-1.64791	1.85654e-08	1	1.08438	down
Com_9263_pos	7-Ethoxycoumarin	C11 H10 O3	190.063	8.492	3.3885	1.76065	1.92723e-08	1	1.1533	up
Com_5021_pos	Glutathionylaminopropylcadaverine	C18 H36 N6 O5 S	448.245	11.108	8.76497	3.13175	2.18137e-08	1	2.05797	up
Com_3021_pos	Quercetin-3β-D-glucoside	C21 H20 O12	464.095	9.198	7.8514	2.97295	2.21034e-08	1	1.95551	up
Com_20837_pos	4-Nitro-N,N-bis[4-(octyloxy)phenyl]aniline	C34 H46 N2 O4	546.346	10.924	6.29025	2.65312	2.243e-08	1	1.73414	up
Com_9307_pos	bluensomycin	C21 H39 N5 O14	585.249	8.599	6.01642	2.58891	2.27751e-08	1	1.70699	up
Com_13871_pos	PIVOPRIL	C16 H27 N O4 S	329.165	9.492	3.84549	1.94317	2.43844e-08	1	1.27028	up
Com_18070_pos	1-Acetoxypinoresinol	C22 H24 O8	416.145	9.324	3.5416	1.8244	2.7054e-08	1	1.19881	up
Com_10772_pos	Thymine	C5 H6 N2 O2	126.042	6.906	4.82927	2.27181	2.72896e-08	1	1.48831	up
Com_11785_pos	KL2880000	C12 H19 N3 O5	285.133	10.947	3.6692	1.87547	3.0209e-08	1	1.22609	up
Com_1856_pos	aclacinomycin N	C42 H55 N O15	813.354	8.429	3.83872	1.94063	3.29238e-08	1	1.27796	up
Com_1911_pos	Lycocernuine	C16 H26 N2 O2	278.199	1.39	9.17492	3.1977	3.30619e-08	1	2.08714	up
Com_1737_pos	Arglabin 阿格拉宾	C15 H18 O3	246.125	10.517	28.5498	4.83541	3.33616e-08	1	3.18712	up
Com_15581_pos	4-Hydroxy-2-(4-methoxybenzyl)-3-pyrrolidinylacetat	C14 H19 N O4	265.131	7.669	9.07393	3.18173	3.40109e-08	1	2.07561	up
Com_16748_pos	MI-1	C19 H25 N5 S2	387.157	11.598	0.230158	-2.1193	3.46633e-08	1	1.39525	down
Com_8312_pos	Fenretinide	C26 H33 N O2	391.25	11.516	15.0404	3.91077	3.49507e-08	1	2.55318	up
Com_12034_pos	1-Hydroxy-1-(octanoyloxy)-2-propanyl nonanoate	C20 H38 O5	358.271	11.022	6.94789	2.79657	3.97938e-08	1	1.83392	up
Com_15671_pos	(3S,8aS)-3-(4-Hydroxybenzyl)hexahydropyrrolo[1,2-a]pyrazine-1,4-dione	C14 H16 N2 O3	260.116	9.809	7.02239	2.81196	4.10087e-08	1	1.83666	up
Com_4712_pos	Isosteviol 异甜菊醇	C20 H30 O3	318.219	12.061	3.16722	1.66321	4.50348e-08	1	1.09432	up
Com_5472_pos	Hex-2-ulofuranosyl hexopyranosyl-(1->6)hexopyranoside	C18 H32 O16	504.171	8.485	6.06837	2.60131	4.92068e-08	1	1.71585	up
Com_7046_pos	Budesonide	C25 H34 O6	430.235	11.35	4.13003	2.04615	5.22173e-08	1	1.34886	up
Com_13441_pos	Ceftobiprole	C20 H22 N8 O6 S2	534.11	1.348	3.2517	1.70119	5.47159e-08	1	1.11276	up
Com_8579_pos	3-[4-[[4-(aminomethyl)cyclohexyl]-oxomethoxy]phenyl]propanoic acid	C17 H23 N O4	305.162	9.697	17.1428	4.09953	5.55912e-08	1	2.7078	up
Com_4284_pos	Abietin	C16 H22 O8	342.131	9.349	7.79291	2.96216	5.62663e-08	1	1.9557	up
Com_3464_pos	4-Phenylbutyric acid	C10 H12 O2	164.084	9.247	3.58731	1.8429	5.92549e-08	1	1.21294	up
Com_2805_pos	Guvacoline	C7 H11 N O2	141.079	1.678	3.31893	1.73072	6.50755e-08	1	1.13839	up
Com_5414_pos	N-acetyltryptophan	C13 H14 N2 O3	246.1	8.78	4.44817	2.15321	6.61697e-08	1	1.41974	up
Com_4944_pos	1-Bromo-2-(trifluoromethoxy)cycloheptane	C8 H12 Br F3 O	260.001	1.396	0.252074	-1.98808	6.79034e-08	1	1.30053	down
Com_5541_pos	[2-(Dimethylammonio)phenyl](hydrido)bis(pentafluorophenyl)borate(1-)	C20 H12 B F10 N	467.088	7.292	7.17637	2.84325	7.24675e-08	1	1.87247	up
Com_6392_pos	4,4'-azodianisole	C14 H14 N2 O2	242.105	10.023	4.74446	2.24624	7.2805e-08	1	1.48213	up
Com_2825_pos	Benzetimide	C23 H26 N2 O2	362.199	11.294	7.01824	2.81111	8.82954e-08	1	1.85679	up
Com_6109_pos	Estra-1,3,5(10)-trien-3-ol	C18 H24 O	256.182	11.371	7.07739	2.82322	8.85546e-08	1	1.85274	up
Com_2595_pos	N-Benzyl-3-(2,5-dimethoxyphenyl)-4,5-dihydro-1,2-oxazole-5-carboxamide	C19 H20 N2 O4	340.142	1.335	0.00325579	-8.26278	9.10362e-08	1	5.49484	down
Com_2808_pos	1-Naphthaleneacetic acid	C12 H10 O2	186.068	9.191	7.08342	2.82445	9.245e-08	1	1.85335	up
Com_8644_pos	3-Carboxy-1-(beta-D-glucopyranosyl)pyridinium	C12 H16 N O7	286.092	10.205	4.05508	2.01973	1.03828e-07	1	1.33333	up
Com_670_pos	Quercetin	C15 H10 O7	302.042	9.196	7.15371	2.83869	1.06624e-07	1	1.88308	up
Com_3443_pos	Phthalocyanine	C32 H18 N8	514.165	10.015	51.6869	5.69173	1.12289e-07	1	3.77851	up
Com_1523_pos	Mycocyclosin	C18 H16 N2 O4	324.11	8.685	3.22426	1.68897	1.13254e-07	1	1.10741	up
Com_16742_pos	Azapropazone	C16 H20 N4 O2	300.158	8.568	5.24008	2.38959	1.19318e-07	1	1.58197	up
Com_3267_pos	12-deoxyphorbol 20-acetate 13-(2-methylbutanoate)	C27 H38 O7	474.261	11.831	11.0174	3.46171	1.2172e-07	1	2.2861	up
Com_10765_pos	3-Carboxyindole	C9 H7 N O2	161.047	8.616	3.44786	1.7857	1.22252e-07	1	1.17231	up
Com_3872_pos	Norethisterone enanthate	C27 H38 O3	410.281	13.587	15.3361	3.93886	1.22717e-07	1	2.57323	up
Com_2992_pos	(Z)-3-butylidenephthalide	C12 H12 O2	188.083	8.865	5.97534	2.57902	1.3343e-07	1	1.6965	up
Com_19802_pos	N-(2-(2-((6-Chlorohexyl)oxy)ethoxy)ethyl)-2-(9H-fluoren-9-yl)acetamide	C25 H32 Cl N O3	429.207	9.426	2.99211	1.58116	1.36025e-07	1	1.04158	up
Com_8281_pos	glaucarubolone	C20 H26 O8	394.162	10.162	3.27012	1.70934	1.54071e-07	1	1.1253	up
Com_4696_pos	N,N,N',N'-Tetrakis[4-(allyloxy)phenyl]-4,4'-biphenyldiamine	C48 H44 N2 O4	712.327	11.764	12.8139	3.67964	1.84591e-07	1	2.44521	up
Com_3549_pos	Acetyldigoxin	C43 H66 O15	822.442	11.776	8.20444	3.0364	1.88166e-07	1	1.97246	up
Com_1048_pos	precorrin-5	C45 H54 N4 O17	922.346	11.381	6.30058	2.65548	1.89055e-07	1	1.75459	up
Com_4960_pos	Acetanilide	C8 H9 N O	135.068	8.793	3.20937	1.68229	2.00354e-07	1	1.10934	up
Com_11778_pos	Phosphoryethanolamine	C2 H8 N O4 P	141.019	1.335	5.30563	2.40752	2.01902e-07	1	1.57617	up
Com_4982_pos	UV Absorber-4	C14 H20 O	204.151	8.593	3.97275	1.99014	2.07012e-07	1	1.31437	up
Com_3852_pos	L-5-Hydroxytryptophan	C11 H12 N2 O3	220.084	6.179	4.25435	2.08894	2.14946e-07	1	1.37401	up
Com_5344_pos	carbocromen	C20 H27 N O5	361.188	8.555	9.54971	3.25546	2.22227e-07	1	2.11938	up
Com_254_pos	NL8513000	C11 H13 N O2	191.094	9.284	3.9071	1.9661	2.25036e-07	1	1.29927	up
Com_11561_pos	Proacacipetalin	C11 H17 N O6	259.105	6.755	3.22707	1.69023	2.30109e-07	1	1.11269	up
Com_6219_pos	Chlorhexidine	C22 H30 Cl2 N10	504.203	11.425	6.59433	2.72123	2.41974e-07	1	1.77559	up
Com_16302_pos	1-Iodo-3-nitrobenzene	C6 H4 I N O2	248.929	1.306	0.295958	-1.75654	2.47176e-07	1	1.14906	down
Com_3395_pos	Dihydrojasmone	C11 H18 O	166.135	8.931	2.92179	1.54685	2.49333e-07	1	1.01882	up
Com_4069_pos	Versicolorin B	C18 H12 O7	340.058	7.309	9.42749	3.23687	2.54226e-07	1	2.15636	up
Com_9941_pos	Glycerol phenylbutyrate	C33 H38 O6	530.269	10.378	3.1419	1.65164	2.55253e-07	1	1.08908	up
Com_10199_pos	MFCD00092673	C24 H28 Si	344.196	13.898	5.35551	2.42102	2.56021e-07	1	1.60499	up
Com_10159_pos	Ziziphin	C51 H80 O18	980.53	13.159	6.22088	2.63712	2.60906e-07	1	1.74661	up
Com_2749_pos	1-hexadecanoyl-sn-glycero-3-phosphoethanolamine	C21 H44 N O7 P	453.285	14.757	0.283377	-1.8192	2.7367e-07	1	1.19285	down
Com_13062_pos	7-Hydroxystaurosporine	C28 H26 N4 O4	482.195	8.632	3.74918	1.90657	2.78535e-07	1	1.24737	up
Com_1701_pos	Propofol	C12 H18 O	178.136	12.153	4.57195	2.19281	3.09191e-07	1	1.44428	up
Com_8491_pos	Emodic acid	C15 H8 O7	300.027	9.199	4.77049	2.25414	3.12586e-07	1	1.47075	up
Com_6925_pos	Pristinamycin IIA	C28 H35 N3 O7	525.25	12.115	0.0866063	-3.52938	3.34139e-07	1	2.3424	down
Com_10250_pos	2-(4-Chlorophenyl)-N-[3-(1-piperidinyl)propyl]-4-quinolinamine	C23 H26 Cl N3	379.183	9.66	3.55881	1.83139	3.41179e-07	1	1.20985	up
Com_5058_pos	Fenclonine	C9 H10 Cl N O2	199.039	9.233	12.8066	3.67882	3.4508e-07	1	2.42021	up
Com_12591_pos	2-[3-(3-Phenylpropyl)-1-oxa-4-azaspiro[4.5]dec-3-yl]ethyl acetate	C21 H31 N O3	345.23	9.222	12.503	3.6442	3.55287e-07	1	2.3717	up
Com_13861_pos	lergotrile	C17 H18 Cl N3	299.119	9.575	3.1326	1.64736	3.56948e-07	1	1.08726	up
Com_3465_pos	2,4-Bis[(E)-(4-nitrophenyl)diazenyl]-1,3-benzenediol	C18 H12 N6 O6	408.082	9.748	3.26713	1.70802	3.57967e-07	1	1.12767	up
Com_4876_pos	2-(2,4-Diphenyl-4-penten-1-yl)-4,4,5,5-tetramethyl-1,3,2-dioxaborolane	C23 H29 B O2	348.227	11.922	8.24229	3.04304	3.59053e-07	1	2.01164	up
Com_5883_pos	THREO-SPHINGOSINE, (-)-	C18 H37 N O2	299.282	13.341	0.0550714	-4.18255	3.7479e-07	1	2.70838	down
Com_8043_pos	Pridopidine	C15 H23 N O2 S	281.144	9.589	11.7537	3.55504	4.15152e-07	1	2.34837	up
Com_1348_pos	19-Nortestosterone	C18 H26 O2	274.193	11.366	12.8383	3.68238	5.21766e-07	1	2.45393	up
Com_940_pos	2-Amino-1,3,4-octadecanetriol	C18 H39 N O3	317.292	13.155	0.222622	-2.16733	5.26512e-07	1	1.42817	down
Com_15008_pos	Bis(glutathionyl)spermine disulfide	C30 H54 N10 O10 S2	778.344	10.097	12.9811	3.69835	5.60367e-07	1	2.40381	up
Com_10614_pos	Cefepime	C19 H24 N6 O5 S2	480.124	8.012	9.97188	3.31787	6.77723e-07	1	2.15706	up
Com_9404_pos	Telmisartan	C33 H30 N4 O2	514.238	12.494	0.250758	-1.99563	7.01032e-07	1	1.32149	down
Com_4347_pos	1-palmitoylglycerone 3-phosphate	C19 H37 O7 P	408.227	12.149	6.55738	2.71312	7.02658e-07	1	1.80124	up
Com_19953_pos	1-Methylinosine	C11 H14 N4 O5	282.098	9.621	4.00526	2.00189	7.17575e-07	1	1.30262	up
Com_559_pos	6-[6-(2-Pyrimidinyl)-1,2-dihydro-1,2,4,5-tetrazin-3-yl]-3-pyridinamine	C11 H10 N8	254.103	9.279	4.33678	2.11663	7.37186e-07	1	1.40077	up
Com_1413_pos	p-t-Butylbenzaldehyde	C11 H14 O	162.104	10.692	4.71959	2.23866	7.61241e-07	1	1.4837	up
Com_3320_pos	2-Phenyl-2-pentenal	C11 H12 O	160.089	9.348	4.55527	2.18754	7.67719e-07	1	1.42194	up
Com_10216_pos	Niguldipine	C36 H39 N3 O6	609.283	9.784	4.14708	2.05209	7.76121e-07	1	1.33758	up
Com_11135_pos	Phenylac-gln-OH	C13 H16 N2 O4	264.111	8.375	6.20743	2.634	7.82616e-07	1	1.74856	up
Com_3826_pos	8-Quinolinecarbaldehyde	C10 H7 N O	157.053	6.057	3.39341	1.76274	7.90578e-07	1	1.16383	up
Com_1789_pos	hernanol	C22 H26 O7	402.166	10.155	3.86096	1.94896	8.17373e-07	1	1.26924	up
Com_4788_pos	gliflumide	C25 H29 F N4 O4 S	500.188	10.493	8.49059	3.08586	8.22497e-07	1	2.05308	up
Com_3772_pos	pyritinol	C16 H20 N2 O4 S2	368.087	10.689	9.86756	3.30269	8.57395e-07	1	2.19168	up
Com_19877_pos	Asperlicin C	C25 H18 N4 O2	406.142	7.537	0.314414	-1.66926	8.96643e-07	1	1.10656	down
Com_1696_pos	Ethyl 1-(benzoylamino)-3-(2-furyl)-5-oxoprolinate	C18 H18 N2 O5	342.121	8.683	3.00134	1.58561	9.0389e-07	1	1.0481	up
Com_17212_pos	Lumacaftor	C24 H18 F2 N2 O5	452.118	10.078	0.230926	-2.1145	9.19298e-07	1	1.37512	down
Com_9406_pos	AY7710000	C22 H21 N O2 S	363.129	6.35	0.197259	-2.34184	9.43137e-07	1	1.53441	down
Com_3646_pos	Avizafone	C22 H27 Cl N4 O3	430.179	12.108	0.312933	-1.67607	9.8384e-07	1	1.09336	down
Com_15147_pos	1-Tryptophyl-2-pyrrolidinecarbonitrile	C16 H18 N4 O	282.149	9.725	5.11066	2.35351	1.00175e-06	1	1.56176	up
Com_12015_pos	Fusicoccin H	C26 H42 O8	482.288	11.352	5.79637	2.53515	1.07823e-06	1	1.64206	up
Com_8080_pos	Indole-3-butyric acid	C12 H13 N O2	203.094	9.279	3.65488	1.86982	1.10079e-06	1	1.23223	up
Com_14010_pos	Triisopropyl 3-benzyl-2-phenyl-1,1,3-indanetricarboxylate	C34 H38 O6	542.269	12.369	0.279897	-1.83703	1.18836e-06	1	1.21035	down
Com_3202_pos	4,4-Didodecyl-4H-thieno[2',3':4,5]silolo[3,2-b]thiophene	C32 H54 S2 Si	530.342	14.53	3.21603	1.68528	1.22377e-06	1	1.10586	up
Com_14216_pos	2-(4-Methoxyphenyl)-1-methyl-1H-pyrrole	C12 H13 N O	187.099	10.106	3.2742	1.71114	1.22601e-06	1	1.12464	up
Com_8034_pos	Oleoylethanolamide	C20 H39 N O2	325.297	15.013	0.271455	-1.88121	1.28249e-06	1	1.2475	down
Com_19314_pos	Radezolid	C22 H23 F N6 O3	438.184	11.152	5.77965	2.53098	1.34862e-06	1	1.68934	up
Com_6561_pos	Azukisaponin III	C42 H66 O15	810.437	14.396	8.84479	3.14483	1.36599e-06	1	2.09945	up
Com_15682_pos	Butyl 3-carbamimidoyl-N-(2-naphthylsulfonyl)phenylalaninate	C24 H27 N3 O4 S	453.171	10.292	0.246589	-2.01982	1.38414e-06	1	1.32162	down
Com_6788_pos	Erisimin	C29 H42 O9	534.282	12.802	4.1006	2.03583	1.40368e-06	1	1.32363	up
Com_7176_pos	tilisolol	C17 H24 N2 O3	304.178	9.3	14.4926	3.85724	1.48976e-06	1	2.56886	up
Com_2423_pos	sedamine	C14 H21 N O	219.162	8.816	57.9609	5.85701	1.53126e-06	1	3.92397	up
Com_17841_pos	temanogrel	C24 H28 N4 O4	436.21	8.858	5.91774	2.56505	1.5876e-06	1	1.66387	up
Com_3389_pos	7-Bromo-3a-methyl-2,3,3a,4,5,6-hexahydro-8H-naphtho[8a,1-b]furan-8-one	C13 H15 Br O2	282.026	1.333	2.85486	1.51342	1.59144e-06	1	1.00173	up
Com_191_pos	Melatonin	C13 H16 N2 O2	232.121	9.279	3.99505	1.99821	1.60286e-06	1	1.32474	up
Com_4545_pos	(R)-(-)-Falcarinol	C17 H24 O	244.182	12.137	3.29991	1.72243	1.64995e-06	1	1.13982	up
Com_10564_pos	quifenadine	C20 H23 N O	293.178	9.962	18.3193	4.19529	1.67252e-06	1	2.70874	up
Com_14533_pos	Epelsiban	C30 H38 N4 O4	518.288	13.891	0.241378	-2.05063	1.70968e-06	1	1.33195	down
Com_655_pos	Methionine	C5 H11 N O2 S	149.051	1.732	0.23177	-2.10924	1.84078e-06	1	1.37927	down
Com_11199_pos	Diethyl 1-(4-pentenoyl)-2,3-piperidinedicarboxylate	C16 H25 N O5	311.173	7.053	3.33046	1.73572	1.88771e-06	1	1.12966	up
Com_21091_pos	5-aminoimidazole ribotide	C8 H14 N3 O7 P	295.056	8.231	4.50894	2.17279	1.90201e-06	1	1.4476	up
Com_2195_pos	Molindone	C16 H24 N2 O2	276.183	1.383	16.4567	4.04061	2.01302e-06	1	2.61439	up
Com_11262_pos	Simenepag isopropyl	C26 H35 N O5 S	473.225	9.92	5.66414	2.50186	2.11741e-06	1	1.62358	up
Com_9431_pos	3-[2-(Methylsulfanyl)-1,2-diphenylethyl]-1H-indole	C23 H21 N S	343.139	9.496	9.42284	3.23616	2.18173e-06	1	2.15407	up
Com_8709_pos	9,10-dihydroxystearate	C18 H35 O4	315.253	15.01	0.28054	-1.83372	2.18953e-06	1	1.21711	down
Com_2531_pos	L-(+)-Aspartic acid	C4 H7 N O4	133.037	1.349	0.226984	-2.13934	2.29625e-06	1	1.38943	down
Com_7219_pos	spiperone	C23 H26 F N3 O2	395.199	9.836	3.65688	1.87061	2.33168e-06	1	1.21653	up
Com_6649_pos	LAPPAOL B	C31 H34 O9	550.223	9.89	4.22947	2.08048	2.35218e-06	1	1.38254	up
Com_6622_pos	N-(tert-Butoxycarbonyl)-L-leucine	C11 H21 N O4	231.147	6.458	4.2361	2.08274	2.36956e-06	1	1.35286	up
Com_19149_pos	Rottlerin	C30 H28 O8	516.181	10.87	0.337094	-1.56878	2.37276e-06	1	1.03856	down
Com_6238_pos	amfonelic acid	C18 H16 N2 O3	308.116	11.074	3.70337	1.88884	2.42887e-06	1	1.23114	up
Com_14147_pos	Mitoxantrone	C22 H28 N4 O6	444.2	9.701	3.05649	1.61187	2.44412e-06	1	1.06707	up
Com_1274_pos	Oxymetazoline	C16 H24 N2 O	260.188	1.387	8.74141	3.12787	2.46015e-06	1	2.02195	up
Com_8375_pos	Sarcostin	C21 H34 O6	382.235	11.706	4.13313	2.04723	2.50538e-06	1	1.35812	up
Com_1775_pos	α-Asarone α-细辛醚	C12 H16 O3	208.11	10.691	4.04667	2.01673	2.54832e-06	1	1.30945	up
Com_15590_pos	2-(4-Azepan-1-yl-4-oxo-butyl)-isoindole-1,3-dione	C18 H22 N2 O3	314.162	10.823	3.12108	1.64205	2.78673e-06	1	1.06691	up
Com_15285_pos	Zeaxanthin	C40 H56 O2	568.427	13.581	4.01548	2.00557	2.8808e-06	1	1.30463	up
Com_11672_pos	Terminaline	C23 H41 N O2	363.313	13.052	3.70306	1.88872	3.04835e-06	1	1.24153	up
Com_17251_pos	Busulfan	C6 H14 O6 S2	246.022	1.79	0.286051	-1.80566	3.49737e-06	1	1.20084	down
Com_7605_pos	dyclonine	C18 H27 N O2	289.203	11.435	10.6774	3.41649	3.74725e-06	1	2.27597	up
Com_1526_pos	(2-(t-Butylthio)ethyl)diphenylphosphine	C18 H23 P S	302.126	10.427	4.01101	2.00396	3.89608e-06	1	1.32973	up
Com_2110_pos	Gamma-Aminobutyric Acid	C4 H9 N O2	103.063	1.348	7.81629	2.96648	3.90967e-06	1	1.99021	up
Com_4391_pos	Kinetin	C10 H9 N5 O	232.11	9.262	5.38269	2.42833	4.0808e-06	1	1.61313	up
Com_730_pos	Astringin 白皮杉醇葡萄糖苷	C20 H22 O9	406.123	10.74	4.78781	2.25937	4.18004e-06	1	1.50473	up
Com_8719_pos	1-{[(1s,3R,5S)-Adamantan-1-ylcarbonyl]oxy}-2,5-pyrrolidinedione	C15 H19 N O4	277.131	11.192	3.96014	1.98555	4.22527e-06	1	1.29009	up
Com_6431_pos	MePhos	C25 H33 P	364.233	14.683	0.287538	-1.79818	4.28238e-06	1	1.1971	down
Com_14493_pos	Favan-3-ol	C15 H14 O2	226.099	9.262	3.12311	1.64298	4.35609e-06	1	1.08576	up
Com_14787_pos	1,2,3,4,7,8-Hexachlorooxanthrene	C12 H2 Cl6 O2	387.819	1.334	0.0765931	-3.70664	4.43026e-06	1	2.39655	down
Com_18772_pos	prednisolone steaglate	C41 H64 O8	684.457	15.844	3.09555	1.6302	4.49235e-06	1	1.06156	up
Com_17417_pos	3-epi-3-hydroxymugineic acid	C12 H20 N2 O9	336.118	10.331	5.71219	2.51404	4.61426e-06	1	1.67692	up
Com_10190_pos	Fluocortolone caproate	C28 H39 F O5	474.28	10.844	4.25905	2.09053	4.71839e-06	1	1.39664	up
Com_1489_pos	2BP70L44PR	C22 H30 F O8 P	472.164	11.384	5.64395	2.4967	4.96826e-06	1	1.66371	up
Com_6684_pos	Astringin	C20 H22 O9	406.126	9.164	15.7675	3.97888	5.02665e-06	1	2.68277	up
Com_13026_pos	(-)-Vindoline	C25 H32 N2 O6	456.224	14.451	0.351058	-1.51022	5.19513e-06	1	1.00269	down
Com_435_pos	L-Glutamic acid	C5 H9 N O4	147.053	1.354	0.323491	-1.6282	5.52987e-06	1	1.08173	down
Com_5396_pos	Chivosazole C	C47 H67 N O12	837.47	11.074	3.12018	1.64163	5.88721e-06	1	1.07694	up
Com_1669_pos	Oseltamivir	C16 H28 N2 O4	312.203	14.172	5.81934	2.54085	5.9882e-06	1	1.69884	up
Com_8408_pos	4.beta.-Phorbol 12,13-dibutyrate	C28 H40 O8	504.272	13.177	3.03818	1.60321	5.99259e-06	1	1.03988	up
Com_1475_pos	gamma-Glutamyl-gamma-glutamylglutamic acid	C15 H23 N3 O10	405.139	8.733	0.209257	-2.25665	5.99674e-06	1	1.46416	down
Com_17232_pos	Asclepin	C31 H42 O10	574.276	10.813	4.98922	2.31881	6.50699e-06	1	1.54852	up
Com_6946_pos	Flurithromycin	C37 H66 F N O13	751.449	13.61	4.41027	2.14087	6.7063e-06	1	1.38886	up
Com_9500_pos	picrasin B	C21 H28 O6	376.188	10.144	3.21526	1.68494	7.41836e-06	1	1.11374	up
Com_5617_pos	coformycin	C11 H16 N4 O5	284.113	9.338	6.91247	2.7892	7.53439e-06	1	1.80842	up
Com_6885_pos	Presuficidin D	C15 H24 O4	268.167	10.974	3.08683	1.62613	8.53305e-06	1	1.08298	up
Com_5562_pos	Arbutin 6-phosphate	C12 H17 O10 P	352.055	11.492	4.01162	2.00419	8.56575e-06	1	1.33523	up
Com_284_pos	thiopropazate	C23 H28 Cl N3 O2 S	445.16	10.873	10.6299	3.41005	8.73954e-06	1	2.29006	up
Com_13503_pos	GNF-2	C18 H13 F3 N4 O2	374.097	10.76	0.328556	-1.60579	8.91812e-06	1	1.06632	down
Com_7042_pos	lecimibide	C34 H40 F2 N4 O S	590.29	11.802	11.1689	3.48142	8.99798e-06	1	2.35863	up
Com_10550_pos	1,1,1-Trifluoro-2-(2-methoxyphenyl)-3,4-pentadien-2-ol	C12 H11 F3 O2	244.071	10.751	3.22885	1.69102	9.6742e-06	1	1.10067	up
Com_8228_pos	Desoxymycin	C21 H41 N7 O11	567.288	7.38	6.83767	2.77351	1.00925e-05	1	1.77604	up
Com_3928_pos	ACPC	C4 H7 N O2	101.048	1.352	0.201359	-2.31216	1.0389e-05	1	1.49052	down
Com_7512_pos	Gartanin	C23 H24 O6	396.157	8.884	2.935	1.55336	1.04627e-05	1	1.03255	up
Com_4675_pos	Myxochlin C	C27 H31 N3 O9	541.205	8.787	4.98629	2.31797	1.1444e-05	1	1.50738	up
Com_7265_pos	Deacetoxy-7-Oxogedunin	C26 H30 O6	438.202	10.19	4.29998	2.10433	1.32213e-05	1	1.40472	up
Com_9474_pos	.alpha.-Hederin	C41 H66 O12	750.453	14.955	4.1569	2.05551	1.38598e-05	1	1.32631	up
Com_15009_pos	eledoisin	C54 H85 N13 O15 S	1187.6	8.512	3.86662	1.95107	1.40671e-05	1	1.28668	up
Com_175_pos	Rehmaionoside C	C19 H32 O8	388.209	8.517	3.38636	1.75973	1.42501e-05	1	1.17475	up
Com_10378_pos	Forskolin	C22 H34 O7	410.229	10.987	5.80356	2.53694	1.42996e-05	1	1.70523	up
Com_9152_pos	(4E)-4-[Hydroxy(phenyl)methylene]-5-phenyldihydro-2,3-furandione	C17 H12 O4	280.074	9.993	5.30789	2.40814	1.45542e-05	1	1.60911	up
Com_553_pos	THTC	C5 H8 O2 S	132.024	1.698	0.25493	-1.97182	1.51209e-05	1	1.27247	down
Com_9602_pos	Candesartan cilexetil	C33 H34 N6 O6	610.257	10.584	6.37783	2.67307	1.57158e-05	1	1.71817	up
Com_5769_pos	Rhodoxanthin	C40 H50 O2	562.384	15.193	5.45332	2.44714	1.75826e-05	1	1.64014	up
Com_10618_pos	Aurin	C19 H14 O3	290.094	8.33	4.84617	2.27685	1.82212e-05	1	1.53533	up
Com_6625_pos	Artemisinin	C15 H22 O5	282.146	9.531	11.1787	3.48268	1.85263e-05	1	2.34162	up
Com_21100_pos	1-Hydrazino-4-phenylphthalazine	C14 H12 N4	236.107	9.869	3.01294	1.59117	1.85639e-05	1	1.02794	up
Com_745_pos	Alatrofloxacin	C26 H25 F3 N6 O5	558.184	6.188	7.43752	2.89482	1.86912e-05	1	1.96876	up
Com_7501_pos	Octane-1,8-diol	C8 H18 O2	146.13	9.243	4.45441	2.15523	1.89097e-05	1	1.43779	up
Com_10352_pos	Dihexyverine	C20 H35 N O2	321.266	14.394	0.250901	-1.99481	1.93925e-05	1	1.32985	down
Com_14258_pos	Quizartinib	C29 H32 N6 O4 S	560.223	11.617	4.81633	2.26794	1.97098e-05	1	1.45984	up
Com_9161_pos	2-Ethyl-2-phenylmalonamide	C11 H14 N2 O2	206.105	8.12	3.70376	1.88899	1.98659e-05	1	1.27689	up
Com_1562_pos	N-{[(4-Nitrobenzyl)oxy]carbonyl}phenylalanylphenylalanine	C26 H25 N3 O7	491.168	9.079	6.28468	2.65184	2.02323e-05	1	1.74251	up
Com_5900_pos	bromchlorenone	C7 H3 Br Cl N O2	246.905	1.314	0.247466	-2.0147	2.07465e-05	1	1.35293	down
Com_4910_pos	URB597	C20 H22 N2 O3	338.163	11.345	13.4897	3.75378	2.16133e-05	1	2.55431	up
Com_9009_pos	9-ribosyl-trans-zeatin 5'-monophosphate	C15 H22 N5 O8 P	431.119	9.496	3.85483	1.94667	2.22906e-05	1	1.25773	up
Com_7565_pos	2-Octanone	C8 H16 O	128.12	9.246	4.60017	2.20169	2.35743e-05	1	1.4713	up
Com_11987_pos	Gemfibrozil	C15 H22 O3	250.157	11.832	0.353989	-1.49822	2.45118e-05	1	1.00313	down
Com_20687_pos	Triethyl[(3-methyl-3-buten-1-yl)oxy]silane	C11 H24 O Si	200.16	5.812	3.00543	1.58757	2.74498e-05	1	1.02507	up
Com_12404_pos	axitirome	C25 H24 F N O6	453.157	10.576	4.23597	2.08269	2.77317e-05	1	1.37297	up
Com_6344_pos	MFCD00550130	C13 H10 N4 O5	302.066	8.802	5.49042	2.45692	2.82592e-05	1	1.65771	up
Com_2038_pos	Methomidate	C13 H14 N2 O2	230.105	9.332	6.51991	2.70485	2.88139e-05	1	1.72896	up
Com_2342_pos	L-3-hydroxykynurenine	C10 H12 N2 O4	224.079	1.343	0.229197	-2.12534	2.89448e-05	1	1.37536	down
Com_8696_pos	5-Methoxydimethyltryptamine	C13 H18 N2 O	218.142	8.363	0.053336	-4.22875	3.01064e-05	1	2.91003	down
Com_5697_pos	methitural	C12 H20 N2 O2 S2	288.097	9.7	5.19671	2.3776	3.11949e-05	1	1.61474	up
Com_20168_pos	2-Methyl-2-propanyl (2E)-3-(2,4,5-trimethoxyphenyl)acrylate	C16 H22 O5	294.146	9.248	3.09271	1.62887	3.13058e-05	1	1.0933	up
Com_16553_pos	2-[p-Chlorophenyl]pyrolidine	C10 H12 Cl N	181.065	10.001	3.21088	1.68297	3.17396e-05	1	1.08734	up
Com_8938_pos	1-Methyl-9-phenyl-9,10-dihydrochromeno[3,4-f]isoindol-8(6H)-one	C22 H17 N O2	327.127	9.188	6.00191	2.58542	3.27121e-05	1	1.75094	up
Com_2201_pos	3-Methoxybenzaldehyde	C8 H8 O2	136.052	8.819	3.5645	1.8337	3.5014e-05	1	1.23068	up
Com_5704_pos	mugineic acid	C12 H20 N2 O8	320.123	9.702	5.29906	2.40574	3.55611e-05	1	1.63684	up
Com_12382_pos	Ustiloxin	C28 H43 N5 O12 S	673.263	12.67	3.24125	1.69655	3.70049e-05	1	1.09273	up
Com_8147_pos	Fasiglifam	C29 H32 O7 S	524.187	10.583	4.46466	2.15855	3.94876e-05	1	1.38826	up
Com_2782_pos	Tetrahydrodeoxycorticosterone	C21 H34 O3	334.25	14.552	5.07788	2.34423	4.08925e-05	1	1.59102	up
Com_5887_pos	Brilacidin	C40 H50 F6 N14 O6	936.395	10.401	10.0572	3.33016	4.16605e-05	1	2.11347	up
Com_13309_pos	Aganepag isopropyl	C27 H37 N O4 S	471.246	9.23	4.47397	2.16156	4.56458e-05	1	1.38182	up
Com_8803_pos	Harmaline	C13 H14 N2 O	214.11	9.284	3.53279	1.82081	4.58871e-05	1	1.22563	up
Com_4575_pos	Catheduline E2	C38 H40 N2 O11	700.266	9.586	2.94873	1.5601	4.7812e-05	1	1.04715	up
Com_9358_pos	Delcosine	C24 H39 N O7	453.272	11.364	3.78684	1.92099	4.84323e-05	1	1.2935	up
Com_19667_pos	HEPTACHLOR	C10 H5 Cl7	369.82	1.317	0.252412	-1.98615	5.76319e-05	1	1.27342	down
Com_15062_pos	Trimethyl(1-(2-(trimethylsilyloxy)cyclohex-1-enyl)vinyloxy)silane	C14 H28 O2 Si2	284.162	9.674	3.05901	1.61306	5.88873e-05	1	1.04531	up
Com_11237_pos	Ticagrelor	C23 H28 F2 N6 O4 S	522.188	11.752	7.33916	2.87561	6.04028e-05	1	1.96027	up
Com_13548_pos	IN00106	C25 H22 O10	482.121	9.428	0.226291	-2.14375	6.16764e-05	1	1.36326	down
Com_6710_pos	Abacavir	C14 H18 N6 O	286.154	13.058	4.8622	2.28161	6.3424e-05	1	1.45571	up
Com_10886_pos	Boldenone Undecylenate	C30 H44 O3	452.328	11.879	2.87589	1.52401	6.43804e-05	1	1.02515	up
Com_9932_pos	Leucyl-leucyl-norleucine	C18 H35 N3 O4	357.262	9.773	5.94909	2.57267	6.68779e-05	1	1.64668	up
Com_17089_pos	Cascarillin	C22 H32 O7	408.214	11.286	4.26559	2.09274	6.70117e-05	1	1.42529	up
Com_5890_pos	6'-Methoxycinchonan-3,9-diol	C20 H24 N2 O3	340.178	13.055	3.30487	1.72459	6.86294e-05	1	1.17338	up
Com_13771_pos	Rifamycin B	C39 H49 N O14	755.313	9.519	5.66925	2.50316	7.38141e-05	1	1.70837	up
Com_2421_pos	8-Azaadenosine	C9 H12 N6 O4	268.093	9.196	16.7424	4.06544	8.63299e-05	1	2.84555	up
Com_3404_pos	(25S)-5beta-spirostan-3beta-yl beta-D-glucoside	C33 H54 O8	578.381	14.434	8.28206	3.04999	9.90561e-05	1	2.12312	up
Com_12049_pos	Flaccidin B	C41 H64 O12	748.439	14.168	2.86961	1.52085	0.000102524	1	1.02845	up
Com_10017_pos	{[(2E)-2-Decen-1-yloxy]methyl}benzene	C17 H26 O	246.198	11.362	5.00246	2.32264	0.000104598	1	1.57999	up
Com_7709_pos	Ginsenoside B2	C48 H82 O18	946.547	15.263	4.30175	2.10492	0.000110832	1	1.33192	up
Com_9180_pos	Cyclohexane-1,2-diaminetetraacetic acid	C14 H22 N2 O8	346.139	9.246	4.21959	2.0771	0.000111914	1	1.4094	up
Com_1588_pos	Araloside A	C47 H74 O18	926.483	14.146	9.95406	3.31529	0.000111932	1	2.33283	up
Com_11457_pos	N-Allyl-N-(2-phenylethyl)acrylamide	C14 H17 N O	215.131	11.109	7.53668	2.91393	0.000115017	1	1.81591	up
Com_8345_pos	Diphenadione	C23 H16 O3	340.109	9.207	4.40553	2.13931	0.000118837	1	1.45204	up
Com_3328_pos	veratrylglycerol beta-guaiacyl ether	C18 H22 O6	334.14	9.667	10.4557	3.38622	0.00012109	1	2.14889	up
Com_5667_pos	Calenduloside E	C36 H56 O9	632.391	14.61	3.20411	1.67992	0.000123254	1	1.13465	up
Com_9521_pos	Helenalin	C15 H18 O4	262.12	9.655	4.65747	2.21955	0.000124197	1	1.50697	up
Com_19382_pos	Ajugalactone	C29 H40 O8	516.271	11.726	3.16452	1.66199	0.000124628	1	1.13524	up
Com_17776_pos	Tetrahydrofolic acid	C19 H23 N7 O6	445.172	11.344	3.28374	1.71534	0.000140543	1	1.17701	up
Com_5653_pos	Citicoline	C14 H26 N4 O11 P2	488.108	8.88	6.21585	2.63595	0.000148016	1	1.8489	up
Com_3172_pos	Methyl indole-3-acetate	C11 H11 N O2	189.079	8.73	0.337008	-1.56914	0.000179901	1	1.00428	down
Com_14605_pos	Dexamethasone acefurate	C29 H33 F O8	528.215	11.943	3.90255	1.96442	0.000186935	1	1.34781	up
Com_1522_pos	Soyasaponin II	C47 H76 O17	912.504	14.72	6.94243	2.79544	0.000193022	1	1.93198	up
Com_15485_pos	cryptopleurine	C24 H27 N O3	377.198	6.62	0.2982	-1.74565	0.000199137	1	1.19169	down
Com_19514_pos	Teneligliptin	C22 H30 N6 O S	426.222	11.519	3.94149	1.97874	0.000215924	1	1.364	up
Com_3348_pos	D-benzylpenicilloic acid	C16 H20 N2 O5 S	352.109	9.586	3.92047	1.97103	0.0002325	1	1.36464	up
Com_1560_pos	Ethyl 2-[4-(difluoromethyl)phenoxy]-2-methylpropanoate	C13 H16 F2 O3	258.108	7.428	0.277607	-1.84888	0.000233127	1	1.1827	down
Com_716_pos	Dehydrosoyasaponin I	C48 H76 O18	940.498	14.438	5.81855	2.54066	0.000244856	1	1.7801	up
Com_5093_pos	(+)-Marmesin	C14 H14 O4	246.089	10.628	10.6553	3.41351	0.000246148	1	2.4359	up
Com_10831_pos	Dimethyl 2-(cyclohexylcarbonyl)succinate	C13 H20 O5	256.131	7.735	6.57262	2.71647	0.000265447	1	1.891	up
Com_14682_pos	BILA 2185BS	C35 H46 N4 O4 S	618.321	11.213	5.19039	2.37584	0.000306648	1	1.66959	up
Com_5470_pos	Laninamivir	C13 H22 N4 O7	346.15	9.508	3.65544	1.87005	0.000313027	1	1.28795	up
Com_767_pos	2-Acetylcycloheptanone	C9 H14 O2	154.099	8.936	0.210488	-2.24819	0.000332626	1	1.49629	down
Com_15203_pos	Famciclovir	C14 H19 N5 O4	321.145	11.906	3.10192	1.63316	0.000345753	1	1.1248	up
Com_289_pos	3,5-Dicaffeoylquinic acid 异绿原酸A	C25 H24 O12	516.126	8.995	0.267525	-1.90225	0.00041354	1	1.19138	down
Com_2586_pos	N~6~-Acryloyl-N~2~-[(benzyloxy)carbonyl]lysine	C17 H22 N2 O5	334.152	9.605	2.89869	1.5354	0.000421757	1	1.06587	up
Com_14400_pos	amogastrin	C35 H46 N6 O8 S	710.311	11.484	5.35839	2.4218	0.000426124	1	1.71775	up
Com_11650_pos	(+)-Prosopinine	C18 H35 N O3	313.261	12.322	0.259726	-1.94494	0.000484007	1	1.27519	down
Com_10908_pos	Daclatasvir	C40 H50 N8 O6	738.384	11.915	5.2094	2.38112	0.00050397	1	1.69351	up
Com_11651_pos	UNII:V9Q7UUZ15U	C16 H24 O4	280.167	10.898	4.1384	2.04907	0.000517308	1	1.39659	up
Com_1843_pos	Pheophorbide A	C35 H36 N4 O5	592.268	15.462	2.84654	1.50921	0.000536185	1	1.0476	up
Com_6749_pos	O-(1->4)-alpha-L-dihydrostreptosylstreptidine 6-phosphate	C14 H29 N6 O11 P	488.165	10.875	2.87261	1.52236	0.000553971	1	1.04716	up
Com_6140_pos	Phytolaccoside B	C36 H56 O11	664.379	14.486	4.08077	2.02884	0.000568393	1	1.27103	up
Com_11665_pos	Picotamide	C21 H20 N4 O3	376.154	12.988	2.89197	1.53205	0.000577254	1	1.00694	up
Com_5364_pos	Bacancosin	C16 H23 N O8	357.141	9.501	3.17919	1.66866	0.000580734	1	1.15797	up
Com_3133_pos	2-(3-Hydroxypropyl)-8-methyl-2-azaspiro[4.5]decan-1-one	C13 H23 N O2	225.172	11.678	0.233332	-2.09955	0.000585541	1	1.39833	down
Com_562_pos	5-Benzylidene-2,2-dimethyl-1,3-dioxane-4,6-dione	C13 H12 O4	232.073	9.195	20.7232	4.37318	0.000601178	1	3.26505	up
Com_10930_pos	Lercanidipine	C36 H41 N3 O6	611.301	10.845	4.68788	2.22893	0.00066093	1	1.59309	up
Com_3291_pos	1-(2-Hydroxyethyl)-1-azaspiro[4.5]decan-2-one	C11 H19 N O2	197.141	10.274	0.230629	-2.11635	0.000689212	1	1.31609	down
Com_566_pos	phellopterin	C25 H24 O12	538.108	8.989	0.229985	-2.12039	0.000694289	1	1.45286	down
Com_5453_pos	Androsterone glucuronide	C25 H38 O8	466.256	10.837	6.4922	2.69871	0.000696795	1	1.97438	up
Com_3289_pos	Elaeokanine C	C12 H21 N O2	211.157	11.041	0.251659	-1.99046	0.000700353	1	1.33743	down
Com_8981_pos	Hymenocardine	C37 H50 N6 O6	674.382	13.087	0.138342	-2.85368	0.000704081	1	1.76575	down
Com_4114_pos	MFCD00035791	C12 H22 O3	214.157	10.76	0.224596	-2.15459	0.000707982	1	1.44822	down
Com_2677_pos	Deoxycorticosterone 21-glucoside	C27 H40 O8	492.271	11.589	8.15064	3.02691	0.000713617	1	2.22099	up
Com_11821_pos	Macrozamin	C13 H24 N2 O11	384.139	9.506	3.91597	1.96937	0.000719921	1	1.23104	up
Com_531_pos	Phenyl salicylate	C13 H10 O3	214.063	9.2	20.315	4.34448	0.000736104	1	3.27015	up
Com_10766_pos	Pefurazoate	C18 H23 N3 O4	345.17	11.592	3.43383	1.77982	0.000784903	1	1.10333	up
Com_3980_pos	Almitrine	C26 H29 F2 N7	477.247	10.071	291.011	8.18493	0.000804427	1	4.85251	up
Com_11875_pos	cyanidin 3-O-rutinoside 5-O-beta-D-glucoside betaine	C33 H40 O20	756.209	7.983	3.55962	1.83172	0.000864029	1	1.27587	up
Com_7200_pos	Ginsenoside Ro	C48 H76 O19	956.493	13.79	4.54561	2.18447	0.0009448	1	1.34908	up
Com_6185_pos	valganciclovir	C14 H22 N6 O5	354.165	12.565	6.24909	2.64365	0.000963557	1	1.93558	up
Com_2055_pos	Deoxyshikonin	C16 H16 O4	272.104	11.071	11.1434	3.47812	0.00104284	1	2.60702	up
Com_6967_pos	TRIAMCINOLONE DIACETATE	C25 H31 F O8	478.202	9.324	5.13607	2.36067	0.00120049	1	1.38422	up
Com_8960_pos	5,10,15,20-tetrakis(N-methylpyridinium-4-yl)porphyrin	C44 H38 N8	678.321	13.004	3.13793	1.64981	0.00123099	1	1.02553	up
Com_1790_pos	α-Linolenic acid α-亚麻酸	C18 H30 O2	278.224	13.529	0.293991	-1.76616	0.00134929	0.972222	1.1062	down
Com_530_pos	Thromboxane B2-biotin	C35 H60 N4 O7 S	702.394	14.605	2.91766	1.54481	0.00144393	1	1.09622	up
Com_2638_pos	Eslicarbazepine	C15 H14 N2 O2	254.105	10.429	4.23486	2.08231	0.00145168	1	1.49844	up
Com_4481_pos	Testosterone glucuronide	C25 H36 O8	464.24	10.964	6.1313	2.61619	0.00149948	1	1.95708	up
Com_2535_pos	1,1',1'',1'''-(1,1,2,2-Ethenetetrayl)tetrakis(4-nitrobenzene)	C26 H16 N4 O8	512.095	9.001	0.288778	-1.79197	0.00152959	1	1.09839	down
Com_10200_pos	6-O-Sulfo-alpha-D-galactopyranose	C6 H12 O9 S	260.02	2.077	0.279965	-1.83668	0.00153625	1	1.1403	down
Com_7480_pos	4-Amino-5-[2-(dihydroxyboryl)-1-pyrrolidinyl]-5-thioxopentanoic acid	C9 H17 B N2 O4 S	260.099	8.261	9.34211	3.22375	0.00167435	1	2.36822	up
Com_551_pos	Yangonin	C15 H14 O4	258.089	9.206	19.0363	4.25068	0.00171453	1	3.37135	up
Com_3737_pos	altersolanol A	C16 H16 O8	336.084	8.999	0.297815	-1.74751	0.00221554	1	1.06679	down
Com_10040_pos	Marchantin A	C28 H24 O5	440.164	9.14	7.51277	2.90935	0.00250905	1	1.5996	up
Com_2213_pos	Bromocriptine	C32 H40 Br N5 O5	653.221	9.645	5.27631	2.39953	0.00259918	1	1.82744	up
Com_3266_pos	S-Aminoethyl-L-cysteine	C5 H12 N2 O2 S	164.062	9.799	20.3202	4.34484	0.00267874	0.944444	2.68415	up
Com_1200_pos	dihydrozeatin riboside	C15 H23 N5 O5	353.17	11.868	19.1693	4.26072	0.00272351	1	3.45477	up
Com_8557_pos	TELLIMAGRANDIN I	C34 H26 O22	786.091	1.392	0.286416	-1.80382	0.00283135	1	1.09809	down
Com_887_pos	4-[2-Ethyl-7-(trifluoromethyl)-2H-indazol-3-yl]-1,3-benzenediol	C16 H13 F3 N2 O2	322.092	10.437	5.58332	2.48112	0.00289884	1	1.8937	up
Com_5547_pos	methyprylon	C10 H17 N O2	183.126	9.895	0.265624	-1.91254	0.00293269	1	1.14056	down
Com_663_pos	5-O-Methylvisamminol	C16 H18 O5	290.115	10.633	24.9158	4.63899	0.00308374	1	3.84501	up
Com_218_pos	SL4860000	C13 H20 O2	208.146	8.514	4.13612	2.04828	0.00313395	0.888889	1.2425	up
Com_9407_pos	Tipranavir	C31 H33 F3 N2 O5 S	602.207	9.377	2.68657	1.42576	0.00319024	1	1.01784	up
Com_13943_pos	(+)-geniposide	C17 H24 O10	388.137	11.693	3.09215	1.62861	0.00338529	0.916667	1.14841	up
Com_3695_pos	Premithramycin A3	C41 H52 O18	832.314	11.416	2.66966	1.41666	0.00381813	1	1.03469	up
Com_2715_pos	Bendazac	C16 H14 N2 O3	282.1	10.436	4.27147	2.09473	0.00389236	1	1.62632	up
Com_2154_pos	fusidic acid	C31 H48 O6	516.344	14.058	3.44583	1.78485	0.00403456	1	1.36582	up
Com_3046_pos	asperuloside	C18 H22 O11	436.098	8.668	2.79498	1.48284	0.00415038	1	1.07973	up
Com_9361_pos	Amantadine	C10 H17 N	151.136	10.703	0.250428	-1.99753	0.00427139	0.972222	1.20965	down
Com_3418_pos	Methyl (9Z)-12-hydroxy-9-dodecenoate	C13 H24 O3	228.172	11.436	0.282216	-1.82513	0.00450872	0.944444	1.22159	down
Com_15334_pos	R1128C	C19 H18 O5	326.115	9.642	2.83111	1.50137	0.00462325	1	1.07734	up
Com_1576_pos	16,16-Dimethyl prostaglandin A1	C22 H36 O4	772.491	14.662	0.316591	-1.65931	0.00488911	1	1.21041	down
Com_6150_pos	3beta-hydroxy-4beta-methyl-5alpha-cholest-7-ene-4alpha-carboxylic acid	C29 H48 O3	444.359	14.998	3.46478	1.79276	0.00505579	1	1.38029	up
Com_5193_pos	Coniferyl ferulate	C20 H20 O6	356.125	9.173	3.49663	1.80597	0.00514732	1	1.33308	up
Com_17909_pos	(6Z,9Z,12Z,15Z)-octadecatetraenoyl-CoA	C39 H62 N7 O17 P3 S	1025.31	10.589	3.4089	1.76931	0.00719993	1	1.03567	up
Com_7131_pos	1-Butyl-4-piperidinone	C9 H17 N O	155.131	9.896	0.275785	-1.85839	0.00776096	1	1.0658	down
Com_202_pos	Octyl beta-D-glucopyranoside	C14 H28 O6	292.188	11.91	2.52641	1.33709	0.0088214	1	1.03814	up
Com_12095_pos	Aeruginopeptin 917S-C	C51 H74 N8 O14	1022.54	14.611	2.8731	1.52261	0.00917955	0.888889	1.11691	up
Com_4579_pos	Microcystin LR	C49 H74 N10 O12	994.545	13.672	3.71345	1.89276	0.011532	0.944444	1.62582	up
Com_6451_pos	hydroxyprogesterone caproate	C27 H40 O4	428.292	13.881	3.78172	1.91904	0.0116767	1	1.01922	up
Com_9318_pos	arclofenin	C19 H17 Cl N2 O6	404.076	10.838	0.264716	-1.91748	0.0116864	0.916667	1.10338	down
Com_4514_pos	2,6-Diisopropyl-4-((dimethylamino)methyl)phenol	C15 H25 N O	235.193	12.59	0.282544	-1.82345	0.0117199	0.888889	1.42618	down
Com_6363_pos	4beta-methylzymosterol-4-carbaldehyde	C29 H46 O2	426.349	14.961	3.09652	1.63065	0.0122649	1	1.36575	up
Com_15087_pos	Nonactin	C40 H64 O12	736.438	14.414	21.0049	4.39266	0.0128855	1	2.20663	up
Com_2847_pos	Pachymic acid 茯苓酸	C33 H52 O5	528.381	14.966	4.48623	2.1655	0.0130121	1	1.82436	up
Com_5285_pos	Oleic acid	C18 H34 O2	282.255	14.351	0.0464299	-4.4288	0.0157864	1	2.17064	down
Com_4521_pos	Androstanolone	C19 H30 O2	290.224	12.302	2.55351	1.35248	0.0166009	0.944444	1.23041	up
Com_5054_pos	Ethyl (2E)-8-hydroxy-2-nonenoate	C11 H20 O3	200.141	9.945	0.26046	-1.94087	0.0168531	0.916667	1.18762	down
Com_2889_pos	C8-HSL	C12 H21 N O3	227.152	14.127	0.251488	-1.99144	0.0175487	0.833333	1.32898	down
Com_1686_pos	2,4,6-Tris[(E)-(4-nitrophenyl)diazenyl]-1,3-benzenediol	C24 H15 N9 O8	557.104	7.306	2.3506	1.23303	0.0205157	0.944444	1.10064	up
Com_3077_pos	11β-Hydroxyandrosterone	C19 H30 O3	306.219	14.084	4.41259	2.14163	0.0213874	0.888889	1.53169	up
Com_2881_pos	MFCD00053614	C14 H11 N O2	225.078	10.429	4.55159	2.18637	0.0281773	0.833333	1.23947	up
Com_6039_pos	4-Tritylphenyl 5,7,9,11,13,15-octacosahexaynoate	C53 H50 O2	718.38	14.144	2.56718	1.36018	0.0376135	0.944444	1.30082	up
Com_4965_pos	Edetol	C14 H32 N2 O4	292.237	14.892	0.244845	-2.03006	0.0388197	0.944444	2.53286	down
Com_2961_pos	19(R)-HETE	C20 H32 O3	320.235	12.746	2.31043	1.20816	0.0395737	1	1.11144	up
Com_8536_pos	2'-(Benzyloxy)-2,7-dimethoxy-1,1'-binaphthalene	C29 H24 O3	420.173	11.3	5.47479	2.4528	0.0406574	0.833333	1.4011	up
Com_208_pos	Pittoside A	C41 H68 O13	768.464	14.634	10.9449	3.45219	0.0474295	0.916667	2.05087	up
