# Supplementary material for: Enhancement of Nicotiana tabacum Resistance Against Dehydration-Induced Leaf Senescence via Metabolite/Phytohormone-Gene Regulatory Networks Modulated by Melatonin
Source: Front Plant Sci. 2021 Jul 6;12:686062. doi: 10.3389/fpls.2021.686062 (PMC8291779; doi:10.3389/fpls.2021.686062)
Supplement: Supplementary file 5 [file Table_5.XLSX]

## Sheet: Sheet1
Supplementary Table S5. Differentially expressed genes in D-treated leaves compared with CK
gene_id	D	CK	log2FoldChange	pvalue	padj	gene_chr	gene_start	gene_end	gene_strand	gene_length	gene_description
gene_68512	99322.4	5690.08	4.12523	0	0	Ntab-K326_AWOJ-SS6329	159392	163954	-	2094	PF00199:Catalase|PF06628:Catalase-related immune-responsive
gene_3762	95304.7	12.8085	12.8566	0	0	Ntab-K326_AWOJ-SS107748	969	2358	+	1085	PF00257:Dehydrin
gene_74307	51090	2979.39	4.10054	0	0	Ntab-K326_AWOJ-SS7594	47247	50658	-	2440	PF00183:Hsp90 protein|PF02518:Histidine kinase-, DNA gyrase B-, and HSP90-like ATPase
gene_13620	47143.1	7889.94	2.57901	0	0	Ntab-K326_AWOJ-SS12972	320033	324401	+	2917	PF00012:Hsp70 protein
gene_61506	62359.9	4929.2	3.6612	0	0	Ntab-K326_AWOJ-SS4794	55927	57829	+	998	PF00257:Dehydrin
gene_69322	51482.1	1093.77	5.55486	0	0	Ntab-K326_AWOJ-SS6478	33840	39550	+	4316	PF02179:BAG domain
gene_6768	54337.4	5314.63	3.35376	0	0	Ntab-K326_AWOJ-SS11519	79577	81561	-	1985	PF02496:ABA/WDS induced protein
gene_70683	31574.2	5252.85	2.58773	0	0	Ntab-K326_AWOJ-SS677	13556	16886	+	1637	PF00684:DnaJ central domain|PF01556:DnaJ C terminal domain|PF00226:DnaJ domain
gene_12888	51568.5	4606.66	3.48427	0	0	Ntab-K326_AWOJ-SS12808	424736	426199	-	954	-
gene_5916	27932.8	5111.47	2.45023	0	0	Ntab-K326_AWOJ-SS1132	228057	232828	+	2476	PF12848:ABC transporter|PF00005:ABC transporter
gene_77922	31128.8	6616.15	2.23417	0	0	Ntab-K326_AWOJ-SS84	62811	64465	+	1498	PF02496:ABA/WDS induced protein
gene_41744	24520.3	4053.31	2.59724	0	0	Ntab-K326_AWOJ-SS20181	431008	450661	+	1456	PF03181:BURP domain
gene_20437	15736.3	880.705	4.16016	0	0	Ntab-K326_AWOJ-SS148351	46137	47381	-	686	PF00234:Protease inhibitor/seed storage/LTP family
gene_47253	23629.5	4939.67	2.25829	0	0	Ntab-K326_AWOJ-SS2580	10275	14194	-	1823	PF01536:Adenosylmethionine decarboxylase
gene_66894	12956.3	441.453	4.87908	0	0	Ntab-K326_AWOJ-SS595	672828	674216	+	841	PF00234:Protease inhibitor/seed storage/LTP family
gene_72037	22697.4	2232.55	3.3457	0	0	Ntab-K326_AWOJ-SS71063	23101	24582	-	915	-
gene_17748	17535.3	615.778	4.83116	0	0	Ntab-K326_AWOJ-SS14045	46233	47481	+	702	PF00234:Protease inhibitor/seed storage/LTP family
gene_75811	19753.4	2668.1	2.88829	0	0	Ntab-K326_AWOJ-SS7940	178695	191323	+	2905	PF00171:Aldehyde dehydrogenase family|PF00696:Amino acid kinase family
gene_60821	19832.5	25.3433	9.6372	0	0	Ntab-K326_AWOJ-SS4655	10454	11393	+	659	PF00234:Protease inhibitor/seed storage/LTP family
gene_79314	15409.6	1553.14	3.311	0	0	Ntab-K326_AWOJ-SS8672	88782	91218	-	1448	PF08246:Cathepsin propeptide inhibitor domain (I29)|PF00112:Papain family cysteine protease
gene_30052	20410.1	1628.59	3.64653	0	0	Ntab-K326_AWOJ-SS17895	56496	58366	+	629	PF02496:ABA/WDS induced protein
gene_26440	13191.1	979.11	3.75185	0	0	Ntab-K326_AWOJ-SS16885	49028	53838	+	1929	PF08246:Cathepsin propeptide inhibitor domain (I29)|PF00112:Papain family cysteine protease|PF00396:Granulin
gene_22129	17608.3	525.315	5.06874	0	0	Ntab-K326_AWOJ-SS15413	7990	11158	-	2469	PF00012:Hsp70 protein
gene_45967	6371.13	817.934	2.95899	0	0	Ntab-K326_AWOJ-SS239	250278	255168	-	2532	-
gene_43865	14760.4	454.227	5.02458	0	0	Ntab-K326_AWOJ-SS2139	84012	91322	+	4935	PF14510:ABC-transporter extracellular N-terminal|PF00005:ABC transporter
gene_38721	11151.9	827.542	3.75204	0	0	Ntab-K326_AWOJ-SS19449	207105	214612	-	1765	PF01650:Peptidase C13 family
gene_80396	11684.9	1217.94	3.26154	0	0	Ntab-K326_AWOJ-SS8867	12147	18129	+	3394	PF14703:Cytosolic domain of 10TM putative phosphate transporter|PF02714:Calcium-dependent channel, 7TM region, putative phosphate
gene_46399	13196.9	1070.41	3.62394	0	0	Ntab-K326_AWOJ-SS2455	696926	704761	+	2105	PF00171:Aldehyde dehydrogenase family|PF00696:Amino acid kinase family
gene_79476	6381.87	126.751	5.6462	0	0	Ntab-K326_AWOJ-SS8693	286921	288323	+	1144	PF05564:Dormancy/auxin associated protein
gene_54017	5524.9	532.754	3.37374	0	0	Ntab-K326_AWOJ-SS345	311348	315045	+	1843	-
gene_24500	13065.6	814.546	4.00477	0	0	Ntab-K326_AWOJ-SS1627	5574	12692	-	2247	PF00171:Aldehyde dehydrogenase family
gene_79842	12163.8	1226.71	3.30949	0	0	Ntab-K326_AWOJ-SS8772	112930	115351	+	1468	PF00847:AP2 domain
gene_68633	14491.4	35.7943	8.68137	0	0	Ntab-K326_AWOJ-SS6345	228488	229702	+	590	-
gene_57134	8136.83	1455.83	2.48361	0	0	Ntab-K326_AWOJ-SS382	534010	537912	-	1828	PF08246:Cathepsin propeptide inhibitor domain (I29)|PF00396:Granulin|PF00112:Papain family cysteine protease
gene_21618	12944.4	387.525	5.06615	0	0	Ntab-K326_AWOJ-SS15239	98979	102516	+	3357	PF02784:Pyridoxal-dependent decarboxylase, pyridoxal binding domain
gene_22686	11068.1	791.605	3.80567	0	0	Ntab-K326_AWOJ-SS155885	31824	33338	+	940	PF00011:Hsp20/alpha crystallin family
gene_26971	7220.18	1217.16	2.56778	0	0	Ntab-K326_AWOJ-SS17052	250098	258815	-	1700	PF00271:Helicase conserved C-terminal domain|PF00270:DEAD/DEAH box helicase
gene_16064	7323.34	1037.15	2.81729	0	0	Ntab-K326_AWOJ-SS13528	282672	287001	+	1567	-
gene_24030	12071.2	269.945	5.47635	0	0	Ntab-K326_AWOJ-SS16100	34965	43740	+	3370	PF00862:Sucrose synthase|PF00534:Glycosyl transferases group 1
gene_43866	12116.3	128.899	6.54775	0	0	Ntab-K326_AWOJ-SS2139	120817	128813	+	4680	PF14510:ABC-transporter extracellular N-terminal|PF08370:Plant PDR ABC transporter associated|PF00005:ABC transporter|PF01061:ABC-2 type transporter
gene_39116	10892	285.172	5.25506	0	0	Ntab-K326_AWOJ-SS19525	298585	306691	+	4813	PF14510:ABC-transporter extracellular N-terminal|PF08370:Plant PDR ABC transporter associated|PF01061:ABC-2 type transporter|PF00005:ABC transporter
gene_8410	6532.82	769.889	3.08386	0	0	Ntab-K326_AWOJ-SS11889	341345	345143	+	2918	PF00481:Protein phosphatase 2C
gene_38892	11100	605.7	4.19795	0	0	Ntab-K326_AWOJ-SS19485	256711	260321	-	2723	PF00012:Hsp70 protein
gene_38327	9572.45	295.336	5.01161	0	0	Ntab-K326_AWOJ-SS19328	686055	688057	+	677	PF04725:Photosystem II 10 kDa polypeptide PsbR
gene_29157	8898.16	866.127	3.35977	0	0	Ntab-K326_AWOJ-SS17707	11396	13180	+	973	PF02704:Gibberellin regulated protein
gene_84198	10699	321.891	5.0513	0	0	Ntab-K326_AWOJ-SS9682	424918	427189	+	1525	PF00332:Glycosyl hydrolases family 17
gene_54650	8939.24	767.899	3.54261	0	0	Ntab-K326_AWOJ-SS3518	68415	71681	+	1363	PF10539:Development and cell death domain
gene_8950	6116.84	735.443	3.05609	0	0	Ntab-K326_AWOJ-SS12000	16084	18777	-	1459	PF03181:BURP domain
gene_27775	9440.63	49.6963	7.56818	0	0	Ntab-K326_AWOJ-SS17300	9904	90628	+	4406	PF02428:Potato type II proteinase inhibitor family
gene_37209	9114.16	623.949	3.87062	0	0	Ntab-K326_AWOJ-SS19027	241569	243007	+	970	PF00011:Hsp20/alpha crystallin family
gene_13300	8619.37	612.587	3.81297	0	0	Ntab-K326_AWOJ-SS12902	31968	35234	+	1270	PF10539:Development and cell death domain
gene_30750	7718.75	221.792	5.12418	0	0	Ntab-K326_AWOJ-SS17983	337410	346289	+	2469	PF00171:Aldehyde dehydrogenase family
gene_36227	7358.91	933.994	2.97608	0	0	Ntab-K326_AWOJ-SS18749	402252	404854	+	2603	-
gene_27795	8422.26	239.392	5.13185	0	0	Ntab-K326_AWOJ-SS17308	9893	13794	-	3902	PF13410:Glutathione S-transferase, C-terminal domain
gene_50508	5479.04	371.544	3.87861	0	0	Ntab-K326_AWOJ-SS2993	322922	324693	+	646	-
gene_39243	6184.3	757.918	3.02693	0	0	Ntab-K326_AWOJ-SS19556	82627	87198	+	2759	PF00564:PB1 domain
gene_59371	7750.44	64.2446	6.91459	0	0	Ntab-K326_AWOJ-SS4300	17300	20662	-	2226	PF12796:Ankyrin repeats (3 copies)
gene_83890	5988.51	816.5	2.87523	0	0	Ntab-K326_AWOJ-SS962	377631	379995	+	1386	PF00191:Annexin
gene_55789	6656.19	641.648	3.37304	0	0	Ntab-K326_AWOJ-SS364	692518	697692	-	2616	PF00171:Aldehyde dehydrogenase family
gene_48928	6723.47	221.012	4.92191	0	0	Ntab-K326_AWOJ-SS280	161121	174519	-	4079	PF05222:Alanine dehydrogenase/PNT, N-terminal domain|PF03435:Saccharopine dehydrogenase NADP binding domain|PF04455:LOR/SDH bifunctional enzyme conserved region|PF16653:Saccharopine dehydrogenase C-terminal domain
gene_10875	7053.45	718.856	3.29563	0	0	Ntab-K326_AWOJ-SS12438	65000	68737	+	1815	PF00083:Sugar (and other) transporter
gene_16580	8162.04	22.9967	8.45869	0	0	Ntab-K326_AWOJ-SS13630	9185	10966	-	1782	PF03168:Late embryogenesis abundant protein
gene_61663	6025.6	694.795	3.1162	0	0	Ntab-K326_AWOJ-SS4829	90339	92889	+	1620	PF00847:AP2 domain
gene_61044	8138.66	80.8661	6.65946	0	0	Ntab-K326_AWOJ-SS4707	161665	167593	-	1567	PF14416:PMR5 N terminal Domain|PF13839:GDSL/SGNH-like Acyl-Esterase family found in Pmr5 and Cas1p
gene_48086	7335.61	152.485	5.58754	0	0	Ntab-K326_AWOJ-SS2694	501669	502927	-	1054	PF00257:Dehydrin
gene_70766	7528.72	106.596	6.131	0	0	Ntab-K326_AWOJ-SS6782	208365	209786	.	1422	PF00314:Thaumatin family
gene_71222	7478.09	118.911	5.98196	0	0	Ntab-K326_AWOJ-SS6909	108873	113430	-	2756	PF01263:Aldose 1-epimerase
gene_3233	5574.08	127.412	5.45539	0	0	Ntab-K326_AWOJ-SS10653	170093	173413	+	2146	PF12796:Ankyrin repeats (3 copies)
gene_66554	3953.41	136.279	4.86707	0	0	Ntab-K326_AWOJ-SS5879	572844	575415	+	1055	PF03083:Sugar efflux transporter for intercellular exchange
gene_52152	5815.7	81.2862	6.16144	0	0	Ntab-K326_AWOJ-SS320396	14913	16672	+	1547	-
gene_82884	5305.9	382.972	3.79292	0	0	Ntab-K326_AWOJ-SS9418	465634	470496	-	2548	PF00571:CBS domain
gene_27977	5918.46	272.132	4.44565	0	0	Ntab-K326_AWOJ-SS17369	302955	305115	+	1209	PF00191:Annexin
gene_71153	6282.46	303.906	4.37261	0	0	Ntab-K326_AWOJ-SS688	151739	160563	+	4874	PF00005:ABC transporter|PF08370:Plant PDR ABC transporter associated|PF01061:ABC-2 type transporter|PF14510:ABC-transporter extracellular N-terminal
gene_10791	3080.64	49.6537	5.92389	0	0	Ntab-K326_AWOJ-SS12410	9050	11709	+	1371	PF00141:Peroxidase
gene_74157	5875.88	182.054	5.0126	0	0	Ntab-K326_AWOJ-SS7565	269729	274051	+	1699	PF01370:NAD dependent epimerase/dehydratase family
gene_80289	4877.9	391.751	3.63507	0	0	Ntab-K326_AWOJ-SS8848	74647	77298	-	2454	PF16363:GDP-mannose 4,6 dehydratase
gene_12422	5996.82	377.103	3.98726	0	0	Ntab-K326_AWOJ-SS1273	340048	343172	+	1374	PF03171:2OG-Fe(II) oxygenase superfamily|PF14226:non-haem dioxygenase in morphine synthesis N-terminal
gene_7364	5929.59	229.117	4.70266	0	0	Ntab-K326_AWOJ-SS11666	70781	72463	+	1590	PF00069:Protein kinase domain
gene_15877	5900.09	237.293	4.6348	0	0	Ntab-K326_AWOJ-SS1349	95956	97689	.	1734	PF02458:Transferase family
gene_45535	5929.46	80.715	6.18579	0	0	Ntab-K326_AWOJ-SS233594	5631	7295	+	1190	PF00069:Protein kinase domain
gene_59337	3960.58	193.38	4.35297	0	0	Ntab-K326_AWOJ-SS4295	492555	499421	-	3023	PF12357:Phospholipase D C terminal|PF00168:C2 domain|PF00614:Phospholipase D Active site motif
gene_61772	5643.37	214.044	4.72135	0	0	Ntab-K326_AWOJ-SS4840	424916	428557	-	3642	-
gene_16672	5219.07	263.652	4.29594	0	0	Ntab-K326_AWOJ-SS13663	111326	118727	-	5128	PF13905:Thioredoxin-like
gene_47842	5440.49	188.158	4.8437	0	0	Ntab-K326_AWOJ-SS2666	98423	99184	.	762	PF00011:Hsp20/alpha crystallin family
gene_6638	4055.79	354.772	3.51047	0	0	Ntab-K326_AWOJ-SS11497	283063	299387	+	2007	PF00676:Dehydrogenase E1 component
gene_46398	4437.6	407.689	3.44211	0	0	Ntab-K326_AWOJ-SS2455	668977	672011	+	2000	PF13976:GAG-pre-integrase domain
gene_35107	4066.29	577.737	2.81519	0	0	Ntab-K326_AWOJ-SS18572	84122	95096	+	1939	PF08417:Pheophorbide a oxygenase
gene_71142	4822.07	111.621	5.42284	0	0	Ntab-K326_AWOJ-SS6878	51794	56044	+	1809	PF00067:Cytochrome P450
gene_70080	5297.33	218.324	4.59848	0	0	Ntab-K326_AWOJ-SS6651	387010	389195	-	1332	PF03171:2OG-Fe(II) oxygenase superfamily|PF14226:non-haem dioxygenase in morphine synthesis N-terminal
gene_81385	4388.32	56.7078	6.26383	0	0	Ntab-K326_AWOJ-SS910	510560	519329	-	3319	PF05564:Dormancy/auxin associated protein
gene_54529	3771.42	404.33	3.22091	0	0	Ntab-K326_AWOJ-SS3507	452594	457681	-	1921	PF02803:Thiolase, C-terminal domain|PF00108:Thiolase, N-terminal domain
gene_1979	3263.96	167.736	4.27664	0	0	Ntab-K326_AWOJ-SS10422	125894	132063	-	2546	PF03098:Animal haem peroxidase
gene_18564	4451.24	314.257	3.8234	0	0	Ntab-K326_AWOJ-SS14259	56998	58291	-	694	-
gene_70073	5181.48	70.6632	6.18566	0	0	Ntab-K326_AWOJ-SS6651	487690	490429	+	1620	PF03171:2OG-Fe(II) oxygenase superfamily|PF14226:non-haem dioxygenase in morphine synthesis N-terminal
gene_8505	4274.13	512.959	3.05585	0	0	Ntab-K326_AWOJ-SS11919	155496	162658	-	5433	-
gene_33847	4382.18	310.771	3.81749	0	0	Ntab-K326_AWOJ-SS18422	10613	11410	.	798	PF00011:Hsp20/alpha crystallin family
gene_10132	3691.82	52.4994	6.15234	0	0	Ntab-K326_AWOJ-SS1228	548673	553934	-	4000	PF00854:POT family
gene_77	4663.87	62.8038	6.24204	0	0	Ntab-K326_AWOJ-SS10003	180156	187402	+	2407	PF01490:Transmembrane amino acid transporter protein
gene_75653	3748.7	108.503	5.12539	0	0	Ntab-K326_AWOJ-SS7913	136715	141311	+	2400	PF12697:Alpha/beta hydrolase family
gene_34626	3793.06	248.951	3.92618	0	0	Ntab-K326_AWOJ-SS18496	363664	368668	+	3124	PF05691:Raffinose synthase or seed imbibition protein Sip1
gene_7290	3740.54	62.9163	5.8841	0	0	Ntab-K326_AWOJ-SS11644	18241	20928	+	2688	-
gene_73929	3697.64	250.173	3.8786	0	0	Ntab-K326_AWOJ-SS7518	304367	308756	-	2575	PF00450:Serine carboxypeptidase
gene_12964	3341.4	331.183	3.33372	0	0	Ntab-K326_AWOJ-SS1283	460183	465122	-	2017	PF04209:homogentisate 1,2-dioxygenase
gene_29395	4412.4	48.13	6.53043	0	0	Ntab-K326_AWOJ-SS17785	354979	357539	+	2433	PF00012:Hsp70 protein
gene_40487	3715.34	80.9956	5.51055	0	0	Ntab-K326_AWOJ-SS19835	44172	47091	+	2029	-
gene_35156	4003.72	218.38	4.19641	0	0	Ntab-K326_AWOJ-SS18580	33880	37082	-	1532	PF12638:Staygreen protein
gene_35552	3345.64	173.069	4.27381	0	0	Ntab-K326_AWOJ-SS18637	120440	127727	+	4525	PF00201:UDP-glucoronosyl and UDP-glucosyl transferase
gene_35380	3879.27	63.1264	5.91998	0	0	Ntab-K326_AWOJ-SS18609	316418	319464	-	1368	PF00722:Glycosyl hydrolases family 16|PF06955:Xyloglucan endo-transglycosylase (XET) C-terminus
gene_39591	3521.56	246.743	3.83525	0	0	Ntab-K326_AWOJ-SS19627	95805	99067	-	3263	PF13839:GDSL/SGNH-like Acyl-Esterase family found in Pmr5 and Cas1p
gene_33493	2908.83	222.294	3.70732	0	0	Ntab-K326_AWOJ-SS18380	212348	215401	-	1951	PF04640:PLATZ transcription factor
gene_59511	3421.77	235.563	3.86354	0	0	Ntab-K326_AWOJ-SS434	376061	381350	+	2163	PF03283:Pectinacetylesterase
gene_44194	3262.85	178.024	4.1926	0	0	Ntab-K326_AWOJ-SS217663	2286	5214	+	1838	PF12638:Staygreen protein
gene_61692	3260.37	175.516	4.21863	0	0	Ntab-K326_AWOJ-SS4835	1479	4852	-	1245	PF00106:short chain dehydrogenase
gene_4145	3124.28	265.473	3.55641	0	0	Ntab-K326_AWOJ-SS10862	617301	621439	-	2892	PF05659:Arabidopsis broad-spectrum mildew resistance protein RPW8|PF00931:NB-ARC domain
gene_68585	2631.6	135.734	4.27816	0	0	Ntab-K326_AWOJ-SS6339	119239	126711	+	2974	PF01477:PLAT/LH2 domain|PF00305:Lipoxygenase
gene_73875	3237.61	49.3081	6.00734	0	0	Ntab-K326_AWOJ-SS7504	364348	366073	+	1548	PF02365:No apical meristem (NAM) protein
gene_34048	2852.98	178.913	4.00092	0	0	Ntab-K326_AWOJ-SS18442	646	5882	-	2571	PF00069:Protein kinase domain
gene_68326	3047.91	119.675	4.67706	0	0	Ntab-K326_AWOJ-SS6277	325624	331531	+	2945	PF00012:Hsp70 protein
gene_46984	3272.95	116.693	4.79487	0	0	Ntab-K326_AWOJ-SS2541	34951	36181	.	1231	PF13912:C2H2-type zinc finger
gene_60297	2958.42	173.279	4.09575	0	0	Ntab-K326_AWOJ-SS4531	28067	32450	+	1792	PF03572:Peptidase family S41|PF00595:PDZ domain (Also known as DHR or GLGF)
gene_56094	2833.21	97.2179	4.86272	0	0	Ntab-K326_AWOJ-SS3684	52996	56471	-	1823	PF00282:Pyridoxal-dependent decarboxylase conserved domain
gene_81617	3616.57	456.45	2.98517	1.3042e-305	1.42259e-303	Ntab-K326_AWOJ-SS9157	7899	12466	-	2221	PF00076:RNA recognition motif. (a.k.a. RRM, RBD, or RNP domain)
gene_74520	2313.94	83.3787	4.80041	1.40579e-304	1.52248e-302	Ntab-K326_AWOJ-SS7631	134262	139019	+	2254	PF00501:AMP-binding enzyme|PF13193:AMP-binding enzyme C-terminal domain
gene_26042	3264.52	32.2533	6.67492	2.35018e-302	2.49201e-300	Ntab-K326_AWOJ-SS1673	8455	11597	+	1884	PF08392:FAE1/Type III polyketide synthase-like protein|PF08541:3-Oxoacyl-[acyl-carrier-protein (ACP)] synthase III C terminal
gene_67702	2907.27	258.374	3.48644	1.57547e-300	1.65212e-298	Ntab-K326_AWOJ-SS6146	274747	276740	+	1683	PF00481:Protein phosphatase 2C
gene_83362	8003.06	1047.34	2.93519	9.83794e-298	1.0274e-295	Ntab-K326_AWOJ-SS9506	47491	51143	-	2884	-
gene_48346	4207.26	378.408	3.47493	4.89147e-297	5.08733e-295	Ntab-K326_AWOJ-SS273135	4966	6347	.	1382	PF13499:EF-hand domain pair
gene_38914	2980.51	52.0469	5.81697	3.29559e-296	3.41354e-294	Ntab-K326_AWOJ-SS19492	192465	195062	.	2598	PF00201:UDP-glucoronosyl and UDP-glucosyl transferase
gene_39697	7573.76	1044.76	2.8559	5.31683e-295	5.49216e-293	Ntab-K326_AWOJ-SS19645	110627	113475	-	1507	-
gene_1761	2550.65	57.461	5.47697	5.40492e-295	5.57558e-293	Ntab-K326_AWOJ-SS10370	370747	377602	+	2741	PF01490:Transmembrane amino acid transporter protein
gene_51442	3389.29	311.219	3.44352	1.21485e-294	1.24982e-292	Ntab-K326_AWOJ-SS311	574030	578988	-	2345	PF03572:Peptidase family S41|PF00595:PDZ domain (Also known as DHR or GLGF)
gene_19054	2652.79	54.8926	5.62514	6.94642e-293	7.09833e-291	Ntab-K326_AWOJ-SS14431	11705	14993	+	3289	PF06955:Xyloglucan endo-transglycosylase (XET) C-terminus
gene_43409	33687.8	4721.53	2.83474	1.19421e-292	1.21706e-290	Ntab-K326_AWOJ-SS2088	4106	5266	-	644	PF02496:ABA/WDS induced protein
gene_67584	2376.68	93.1872	4.66282	2.23234e-292	2.26896e-290	Ntab-K326_AWOJ-SS6116	853301	857856	-	2469	PF13537:Glutamine amidotransferase domain|PF00733:Asparagine synthase
gene_70174	2346.9	115.071	4.34924	2.18933e-291	2.21341e-289	Ntab-K326_AWOJ-SS6670	15838	20310	-	1588	PF02574:Homocysteine S-methyltransferase
gene_66356	2629.21	189.728	3.7954	4.08578e-291	4.12522e-289	Ntab-K326_AWOJ-SS584	70625	72508	.	1884	PF02458:Transferase family
gene_30712	3453.63	234.528	3.88298	1.24106e-289	1.23825e-287	Ntab-K326_AWOJ-SS17978	20093	26051	+	2473	-
gene_14435	2451.25	88.3123	4.80427	1.26292e-289	1.2584e-287	Ntab-K326_AWOJ-SS13183	132292	136889	+	3034	PF00854:POT family
gene_10886	3443.75	368.441	3.22534	1.03861e-287	1.02816e-285	Ntab-K326_AWOJ-SS12438	425891	427715	+	1295	PF00076:RNA recognition motif. (a.k.a. RRM, RBD, or RNP domain)
gene_78663	2697.82	45.1787	5.9337	3.46503e-285	3.38606e-283	Ntab-K326_AWOJ-SS8554	5437	6499	-	854	PF00257:Dehydrin
gene_44411	2676.28	115.35	4.55089	3.87824e-281	3.74652e-279	Ntab-K326_AWOJ-SS219795	1	370	.	370	PF02826:D-isomer specific 2-hydroxyacid dehydrogenase, NAD binding domain|PF00389:D-isomer specific 2-hydroxyacid dehydrogenase, catalytic domain
gene_21578	2132.48	61.8948	5.109	4.23793e-281	4.08879e-279	Ntab-K326_AWOJ-SS15229	40037	42427	.	2391	PF01490:Transmembrane amino acid transporter protein
gene_23520	4335.5	426.725	3.3478	1.85677e-279	1.78013e-277	Ntab-K326_AWOJ-SS15919	2979	8198	+	1797	PF03283:Pectinacetylesterase
gene_39594	2890.19	334.342	3.1124	2.34755e-279	2.245e-277	Ntab-K326_AWOJ-SS19628	6503	13374	+	2116	PF13639:Ring finger domain
gene_55787	2582.24	249.078	3.37139	2.38989e-279	2.28261e-277	Ntab-K326_AWOJ-SS364	461477	463146	-	1055	PF00171:Aldehyde dehydrogenase family
gene_18367	5271.43	891.733	2.56283	2.23188e-278	2.12104e-276	Ntab-K326_AWOJ-SS142	678653	684535	+	2493	PF03822:NAF domain|PF00069:Protein kinase domain
gene_37816	2403.9	179.739	3.74829	1.11993e-277	1.06298e-275	Ntab-K326_AWOJ-SS19196	465860	470360	+	1162	PF01073:3-beta hydroxysteroid dehydrogenase/isomerase family
gene_52553	6899.68	1262.8	2.45023	1.5693e-277	1.48764e-275	Ntab-K326_AWOJ-SS326451	25515	31559	-	4055	PF00955:HCO3- transporter family
gene_72935	5869.17	1022.68	2.51934	2.53293e-277	2.39814e-275	Ntab-K326_AWOJ-SS727	136391	143591	+	3386	PF00676:Dehydrogenase E1 component
gene_17835	8985.37	1368.36	2.71534	4.51366e-277	4.26816e-275	Ntab-K326_AWOJ-SS1407	112753	113984	.	1232	-
gene_66837	3421.96	391.979	3.13102	1.69386e-276	1.59578e-274	Ntab-K326_AWOJ-SS5938	696662	700976	+	2037	PF12697:Alpha/beta hydrolase family
gene_76536	2037.65	136.07	3.91126	1.8042e-272	1.66871e-270	Ntab-K326_AWOJ-SS8113	8	4387	+	2891	PF00534:Glycosyl transferases group 1
gene_15637	6168.26	775.977	2.98939	5.06113e-272	4.66969e-270	Ntab-K326_AWOJ-SS13452	348435	353954	-	2023	PF01699:Sodium/calcium exchanger protein|PF13499:EF-hand domain pair
gene_51347	2991.76	177.534	4.06881	3.59211e-269	3.26281e-267	Ntab-K326_AWOJ-SS31	659295	661591	.	2297	-
gene_39833	2158.41	75.4589	4.84402	2.07575e-267	1.85881e-265	Ntab-K326_AWOJ-SS19691	585051	593227	-	4353	-
gene_58799	2390.41	212.252	3.49226	5.39355e-267	4.81851e-265	Ntab-K326_AWOJ-SS4176	179413	182564	-	796	-
gene_58133	2267.86	132.639	4.105	2.8259e-266	2.51869e-264	Ntab-K326_AWOJ-SS4015	580906	585070	+	2852	PF00202:Aminotransferase class-III
gene_3754	10551.3	2379.74	2.14801	4.24209e-266	3.77209e-264	Ntab-K326_AWOJ-SS10773	133107	145176	-	1064	PF00179:Ubiquitin-conjugating enzyme
gene_24538	2726.15	260.785	3.38473	1.7771e-265	1.57468e-263	Ntab-K326_AWOJ-SS16280	332247	338739	-	2914	PF07173:Glycine-rich domain-containing protein-like
gene_40979	5528.46	1025.42	2.4303	6.59027e-264	5.80577e-262	Ntab-K326_AWOJ-SS19964	71546	74174	-	833	PF00111:2Fe-2S iron-sulfur cluster binding domain
gene_12021	2235.71	45.3454	5.61638	1.37343e-262	1.20297e-260	Ntab-K326_AWOJ-SS12636	150382	152556	-	2175	PF02298:Plastocyanin-like domain
gene_68803	9003.35	1904.75	2.23998	1.94574e-261	1.68676e-259	Ntab-K326_AWOJ-SS6379	231392	235160	+	1679	PF05542:Protein of unknown function (DUF760)
gene_58212	5421.53	671.971	3.01302	5.57954e-261	4.81493e-259	Ntab-K326_AWOJ-SS404	98872	102158	+	2025	PF01373:Glycosyl hydrolase family 14
gene_78070	4242.35	737.849	2.52389	6.35277e-261	5.47599e-259	Ntab-K326_AWOJ-SS843	1816	7688	+	1650	PF02803:Thiolase, C-terminal domain|PF00108:Thiolase, N-terminal domain
gene_23045	2237.24	49.1762	5.52331	7.95821e-261	6.85208e-259	Ntab-K326_AWOJ-SS15734	4910	6270	.	1361	PF13912:C2H2-type zinc finger
gene_60831	10273.1	1564.17	2.71736	2.46013e-260	2.10627e-258	Ntab-K326_AWOJ-SS466	467554	470777	+	3044	PF02784:Pyridoxal-dependent decarboxylase, pyridoxal binding domain
gene_9406	1847.63	61.7491	4.91073	8.93706e-260	7.64295e-258	Ntab-K326_AWOJ-SS12097	97064	112838	+	2359	-
gene_33299	2851.64	334.164	3.08724	2.77332e-259	2.36376e-257	Ntab-K326_AWOJ-SS18348	747788	752251	+	1582	PF02577:Bifunctional nuclease
gene_18437	3529.66	581.569	2.60147	1.5728e-258	1.33753e-256	Ntab-K326_AWOJ-SS1422	1101973	1108184	+	2843	PF00168:C2 domain|PF00614:Phospholipase D Active site motif|PF12357:Phospholipase D C terminal
gene_17417	4974.01	647.089	2.94247	2.28248e-258	1.93888e-256	Ntab-K326_AWOJ-SS13925	15566	17854	+	1078	PF00581:Rhodanese-like domain
gene_24752	2892.95	334.416	3.11063	4.45166e-256	3.73149e-254	Ntab-K326_AWOJ-SS16342	349658	356771	-	2956	PF00725:3-hydroxyacyl-CoA dehydrogenase, C-terminal domain|PF02737:3-hydroxyacyl-CoA dehydrogenase, NAD binding domain|PF00378:Enoyl-CoA hydratase/isomerase
gene_44390	4787.84	736.488	2.70059	2.82168e-255	2.3574e-253	Ntab-K326_AWOJ-SS219374	3573	5435	.	1863	PF14543:Xylanase inhibitor N-terminal|PF14541:Xylanase inhibitor C-terminal
gene_18255	2032.67	134.847	3.90372	4.35868e-252	3.58246e-250	Ntab-K326_AWOJ-SS14174	124784	129179	+	1410	PF07063:Domain of unknown function (DUF1338)
gene_384	3560.9	574.551	2.63119	2.85818e-249	2.30924e-247	Ntab-K326_AWOJ-SS101	971071	975151	+	1969	-
gene_34302	8383.27	2066.26	2.02084	2.99836e-248	2.40969e-246	Ntab-K326_AWOJ-SS18467	72991	75794	-	1902	PF00240:Ubiquitin family
gene_43960	1746.19	73.6291	4.5779	6.09082e-248	4.88467e-246	Ntab-K326_AWOJ-SS21504	762	3151	-	1527	PF01179:Copper amine oxidase, enzyme domain
gene_80065	2863.85	380.542	2.9106	1.58826e-247	1.27106e-245	Ntab-K326_AWOJ-SS8804	139339	143206	-	3018	PF00481:Protein phosphatase 2C
gene_17333	2443.84	279.373	3.12845	6.14146e-246	4.87387e-244	Ntab-K326_AWOJ-SS13908	10738	13279	+	1585	PF01786:Alternative oxidase
gene_12819	2107.02	124.526	4.09155	3.90639e-243	3.06177e-241	Ntab-K326_AWOJ-SS12800	28728	32102	-	1599	PF00314:Thaumatin family
gene_40182	2523.09	226.499	3.47588	3.0287e-242	2.36653e-240	Ntab-K326_AWOJ-SS19779	5017	7037	-	1007	PF00187:Chitin recognition protein|PF00967:Barwin family
gene_84029	2971.56	377.33	2.97417	4.43356e-242	3.45713e-240	Ntab-K326_AWOJ-SS9649	415998	421040	+	2501	PF00076:RNA recognition motif. (a.k.a. RRM, RBD, or RNP domain)
gene_54774	1652.09	87.1227	4.2407	7.06045e-242	5.49985e-240	Ntab-K326_AWOJ-SS3531	29824	32626	-	2086	PF04640:PLATZ transcription factor
gene_83032	2376.13	236.598	3.33707	1.41576e-240	1.09833e-238	Ntab-K326_AWOJ-SS944	38532	42631	-	1821	PF06628:Catalase-related immune-responsive|PF00199:Catalase
gene_36135	3038.17	367.578	3.04725	4.76872e-240	3.68073e-238	Ntab-K326_AWOJ-SS18719	382571	387885	-	2343	PF03547:Membrane transport protein
gene_37959	2309.53	272.092	3.08356	5.5851e-238	4.2547e-236	Ntab-K326_AWOJ-SS19237	50441	56073	-	2375	PF13639:Ring finger domain
gene_81795	1667.22	100.085	4.05982	2.46873e-237	1.8769e-235	Ntab-K326_AWOJ-SS9181	470718	472978	-	1802	PF12638:Staygreen protein
gene_69464	1753.81	102.706	4.10114	3.25116e-237	2.46929e-235	Ntab-K326_AWOJ-SS6515	91553	94338	-	2465	PF10457:Cholesterol-capturing domain
gene_70041	2245.45	207.298	3.44411	5.0112e-236	3.77963e-234	Ntab-K326_AWOJ-SS6640	6276	11668	+	3673	PF05691:Raffinose synthase or seed imbibition protein Sip1
gene_64479	27581.8	7350.06	1.90788	1.31757e-235	9.89833e-234	Ntab-K326_AWOJ-SS5428	44260	47879	-	2109	PF00012:Hsp70 protein
gene_24100	4890.98	988.727	2.3045	4.40596e-235	3.29697e-233	Ntab-K326_AWOJ-SS1614	8331	18343	-	6266	PF01301:Glycosyl hydrolases family 35
gene_76960	2929.9	399.125	2.88018	1.73568e-234	1.29245e-232	Ntab-K326_AWOJ-SS821	940447	945681	+	3288	PF00069:Protein kinase domain
gene_51017	24056.4	3022.11	2.9928	1.78765e-234	1.32984e-232	Ntab-K326_AWOJ-SS306	15303	16741	-	744	PF00234:Protease inhibitor/seed storage/LTP family
gene_1877	1860.71	67.6306	4.78337	1.57065e-233	1.15709e-231	Ntab-K326_AWOJ-SS104	765316	766599	.	1284	PF01453:D-mannose binding lectin
gene_51167	1899.56	46.711	5.34188	3.23045e-233	2.37755e-231	Ntab-K326_AWOJ-SS308175	1754	5982	+	1971	PF00909:Ammonium Transporter Family
gene_71103	6077.33	1084.54	2.48466	5.72277e-231	4.17147e-229	Ntab-K326_AWOJ-SS6868	92290	95140	-	1213	PF14226:non-haem dioxygenase in morphine synthesis N-terminal|PF03171:2OG-Fe(II) oxygenase superfamily
gene_77088	1986.31	132.141	3.90929	6.14062e-231	4.47177e-229	Ntab-K326_AWOJ-SS8221	19597	24368	-	1718	PF00862:Sucrose synthase
gene_60104	1740.24	48.4299	5.18623	1.82381e-230	1.32435e-228	Ntab-K326_AWOJ-SS449	170464	173569	+	1416	-
gene_84376	5125.4	1071.66	2.25701	2.95541e-230	2.144e-228	Ntab-K326_AWOJ-SS9732	294617	301150	-	3046	PF05920:Homeobox KN domain|PF07526:Associated with HOX
gene_44326	2162.91	209.321	3.36625	4.38931e-230	3.17513e-228	Ntab-K326_AWOJ-SS2187	800805	803690	-	811	PF07145:Ataxin-2 C-terminal region
gene_37985	2597.96	200.15	3.70019	7.90613e-230	5.69743e-228	Ntab-K326_AWOJ-SS19238	89170	91253	.	2084	PF07231:Hs1pro-1 N-terminus|PF07014:Hs1pro-1 protein C-terminus
gene_44742	2027.77	214.866	3.23772	9.94662e-230	7.1611e-228	Ntab-K326_AWOJ-SS223	18775	26473	-	3558	PF00702:haloacid dehalogenase-like hydrolase|PF00690:Cation transporter/ATPase, N-terminus|PF00122:E1-E2 ATPase
gene_20132	5105.7	659.724	2.95241	6.3399e-229	4.54721e-227	Ntab-K326_AWOJ-SS14752	34107	37436	.	3330	-
gene_49548	4007.96	15.3117	8.06764	2.12279e-228	1.51681e-226	Ntab-K326_AWOJ-SS288	76816	78745	+	1930	-
gene_21951	12554.6	2119.83	2.56629	1.15216e-226	8.17883e-225	Ntab-K326_AWOJ-SS1536	517932	519323	-	723	PF00234:Protease inhibitor/seed storage/LTP family
gene_7537	2222.56	97.0707	4.51688	5.69145e-226	4.02515e-224	Ntab-K326_AWOJ-SS11696	548043	552618	+	2327	PF14360:PAP2 superfamily C-terminal
gene_61771	3204.16	530.046	2.59861	6.07273e-226	4.29081e-224	Ntab-K326_AWOJ-SS4840	411133	419029	-	2290	PF01966:HD domain
gene_70102	1624.66	55.222	4.88944	7.4082e-226	5.22956e-224	Ntab-K326_AWOJ-SS6656	304040	308810	+	1148	PF13410:Glutathione S-transferase, C-terminal domain|PF13417:Glutathione S-transferase, N-terminal domain
gene_49142	1712.87	122.573	3.80367	9.41176e-226	6.63774e-224	Ntab-K326_AWOJ-SS282660	2499	16853	+	11979	-
gene_60033	1803	86.691	4.38815	1.38367e-225	9.74043e-224	Ntab-K326_AWOJ-SS4470	155240	160357	-	2868	PF03330:Lytic transglycolase
gene_1192	2103.48	243.483	3.1143	7.89982e-225	5.55083e-223	Ntab-K326_AWOJ-SS10286	24636	33572	-	1966	PF00564:PB1 domain
gene_82805	2467.66	28.4565	6.4677	3.35066e-224	2.33921e-222	Ntab-K326_AWOJ-SS9404	230542	232676	+	2135	PF02298:Plastocyanin-like domain
gene_78079	1848.95	85.7354	4.4435	2.21618e-222	1.53871e-220	Ntab-K326_AWOJ-SS843	211151	214051	-	1507	PF03492:SAM dependent carboxyl methyltransferase
gene_41191	1486.65	85.2185	4.12775	4.61985e-222	3.19885e-220	Ntab-K326_AWOJ-SS20013	143271	146747	+	1256	PF03083:Sugar efflux transporter for intercellular exchange
gene_33516	1912.38	168.646	3.50539	6.77817e-222	4.68902e-220	Ntab-K326_AWOJ-SS18382	100354	103213	-	1478	PF01039:Carboxyl transferase domain
gene_20472	3202.9	528.558	2.59889	9.29099e-222	6.40986e-220	Ntab-K326_AWOJ-SS14854	117148	119820	-	2444	PF00046:Homeobox domain|PF02183:Homeobox associated leucine zipper
gene_74926	2318.18	25.2248	6.5621	2.67621e-221	1.84131e-219	Ntab-K326_AWOJ-SS7725	160185	166393	+	2562	PF13537:Glutamine amidotransferase domain|PF00733:Asparagine synthase
gene_71513	12954.6	155.286	6.37662	4.42431e-221	3.04129e-219	Ntab-K326_AWOJ-SS7	76216	77782	.	1567	PF00314:Thaumatin family
gene_48372	5863.42	744.549	2.97822	3.11073e-220	2.12679e-218	Ntab-K326_AWOJ-SS2734	11673	19544	-	3445	PF14703:Cytosolic domain of 10TM putative phosphate transporter|PF13967:Late exocytosis, associated with Golgi transport|PF02714:Calcium-dependent channel, 7TM region, putative phosphate
gene_25455	2486.29	204.191	3.61099	8.07809e-218	5.43498e-216	Ntab-K326_AWOJ-SS16526	74885	76570	.	1686	PF00170:bZIP transcription factor
gene_33036	6974.7	1479.55	2.23622	9.76343e-218	6.56308e-216	Ntab-K326_AWOJ-SS18297	196113	198257	-	1343	PF00240:Ubiquitin family
gene_76728	2157.28	28.3488	6.2378	1.15466e-217	7.75489e-216	Ntab-K326_AWOJ-SS8153	187264	189695	.	2432	PF04564:U-box domain
gene_44898	2384.86	323.732	2.88166	1.62492e-217	1.09036e-215	Ntab-K326_AWOJ-SS225	918498	921102	-	1799	PF00046:Homeobox domain|PF02183:Homeobox associated leucine zipper
gene_53862	9860.69	2230.54	2.14461	3.05996e-217	2.0515e-215	Ntab-K326_AWOJ-SS342258	744	4638	+	1450	PF08246:Cathepsin propeptide inhibitor domain (I29)|PF00112:Papain family cysteine protease
gene_46051	4135.12	875.869	2.23913	2.13593e-216	1.42822e-214	Ntab-K326_AWOJ-SS240	77365	80992	-	2653	-
gene_71885	1527.67	117.246	3.70666	9.84809e-216	6.56773e-214	Ntab-K326_AWOJ-SS7065	10868	14610	+	3343	PF00982:Glycosyltransferase family 20|PF02358:Trehalose-phosphatase
gene_64675	2052.47	165.586	3.63524	2.73227e-215	1.81579e-213	Ntab-K326_AWOJ-SS5475	267415	272531	+	1795	PF02536:mTERF
gene_30650	8323.19	2289.34	1.86192	4.14749e-214	2.75149e-212	Ntab-K326_AWOJ-SS17968	1429357	1437963	-	2480	PF00270:DEAD/DEAH box helicase|PF00271:Helicase conserved C-terminal domain
gene_19355	12477.5	3573.7	1.80393	1.53332e-213	1.01192e-211	Ntab-K326_AWOJ-SS1451	58210	63117	-	2102	PF00390:Malic enzyme, N-terminal domain|PF03949:Malic enzyme, NAD binding domain
gene_61392	3600.75	396.861	3.18337	1.69219e-212	1.11195e-210	Ntab-K326_AWOJ-SS4764	53773	56174	-	1569	PF00438:S-adenosylmethionine synthetase, N-terminal domain|PF02772:S-adenosylmethionine synthetase, central domain|PF02773:S-adenosylmethionine synthetase, C-terminal domain
gene_51107	11371.6	3276.48	1.79498	1.87081e-212	1.22826e-210	Ntab-K326_AWOJ-SS3074	447438	450764	-	1291	PF14226:non-haem dioxygenase in morphine synthesis N-terminal|PF03171:2OG-Fe(II) oxygenase superfamily
gene_42009	7244.23	1894.45	1.93487	3.42365e-212	2.24581e-210	Ntab-K326_AWOJ-SS20245	715938	728255	-	2204	PF11891:Protein RETICULATA-related
gene_1320	2334.56	157.047	3.89086	3.82439e-212	2.50653e-210	Ntab-K326_AWOJ-SS103170	16942	18335	+	646	-
gene_84669	3377.26	15.8844	7.77955	5.55517e-212	3.63462e-210	Ntab-K326_AWOJ-SS980	213033	214471	-	1212	PF04554:Extensin-like region
gene_46775	2829.28	322.915	3.13084	6.98466e-212	4.56205e-210	Ntab-K326_AWOJ-SS2512	21459	23385	.	1927	-
gene_7680	6509.3	1572.47	2.04916	2.02156e-211	1.31586e-209	Ntab-K326_AWOJ-SS1173	28907	34624	+	1716	PF00076:RNA recognition motif. (a.k.a. RRM, RBD, or RNP domain)
gene_81014	2243.39	286.513	2.96588	7.63245e-211	4.95536e-209	Ntab-K326_AWOJ-SS90	288863	291255	+	1084	PF00011:Hsp20/alpha crystallin family
gene_81586	5595.29	704.546	2.99134	7.78032e-211	5.04705e-209	Ntab-K326_AWOJ-SS915	225910	233312	+	2242	PF00388:Phosphatidylinositol-specific phospholipase C, X domain|PF00168:C2 domain|PF00387:Phosphatidylinositol-specific phospholipase C, Y domain
gene_35868	2781.67	446.581	2.63953	8.64161e-210	5.57248e-208	Ntab-K326_AWOJ-SS18680	158741	164148	-	2230	PF00224:Pyruvate kinase, barrel domain
gene_30065	1789.49	121.799	3.87719	2.8899e-208	1.83858e-206	Ntab-K326_AWOJ-SS17898	398325	402337	-	2140	PF13537:Glutamine amidotransferase domain|PF00733:Asparagine synthase
gene_39117	2118.51	22.1767	6.56497	4.54344e-208	2.88334e-206	Ntab-K326_AWOJ-SS19525	320780	328342	+	4662	PF00005:ABC transporter|PF08370:Plant PDR ABC transporter associated|PF01061:ABC-2 type transporter
gene_47299	1802.32	156.985	3.51313	6.02813e-208	3.81917e-206	Ntab-K326_AWOJ-SS2590	69270	74594	+	3355	-
gene_3106	4824.89	1040.96	2.2121	2.41036e-207	1.52203e-205	Ntab-K326_AWOJ-SS1063	814035	821882	-	1649	PF00076:RNA recognition motif. (a.k.a. RRM, RBD, or RNP domain)|PF05383:La domain
gene_15500	4688.29	978.985	2.26004	2.78456e-207	1.75686e-205	Ntab-K326_AWOJ-SS13420	183914	186331	+	1103	-
gene_53065	1790.49	137.796	3.68737	8.49733e-207	5.3479e-205	Ntab-K326_AWOJ-SS332997	17005	22020	-	2464	PF01179:Copper amine oxidase, enzyme domain
gene_78491	2318.8	256.249	3.17581	1.46891e-206	9.22948e-205	Ntab-K326_AWOJ-SS8512	99809	104315	+	1821	PF03283:Pectinacetylesterase
gene_4248	1442.51	82.6238	4.12777	2.52839e-206	1.58733e-204	Ntab-K326_AWOJ-SS10885	21832	25103	-	2157	PF01764:Lipase (class 3)
gene_48645	1518.67	130.863	3.54197	7.86263e-206	4.93211e-204	Ntab-K326_AWOJ-SS277034	22452	28823	-	2733	PF00012:Hsp70 protein
gene_13604	1725.64	30.1321	5.852	1.14538e-205	7.17891e-204	Ntab-K326_AWOJ-SS1297	291259	294924	-	2714	PF00069:Protein kinase domain
gene_37497	9218.6	62.2591	7.20648	1.38201e-205	8.64063e-204	Ntab-K326_AWOJ-SS191	179859	181482	+	1162	PF05564:Dormancy/auxin associated protein
gene_2510	2413.2	229.917	3.39806	2.86896e-205	1.78932e-203	Ntab-K326_AWOJ-SS10532	493708	496744	-	2900	PF03639:Glycosyl hydrolase family 81
gene_41759	3644.24	603.475	2.59469	1.87722e-204	1.16505e-202	Ntab-K326_AWOJ-SS20189	501585	503608	+	1916	PF07145:Ataxin-2 C-terminal region
gene_39590	1448.43	81.0923	4.17858	2.12012e-203	1.31046e-201	Ntab-K326_AWOJ-SS19627	57813	59413	-	1601	PF13839:GDSL/SGNH-like Acyl-Esterase family found in Pmr5 and Cas1p|PF14416:PMR5 N terminal Domain
gene_23823	3925.69	768.14	2.35091	7.19959e-203	4.43928e-201	Ntab-K326_AWOJ-SS16037	140182	141911	-	1637	PF13855:Leucine rich repeat|PF12799:Leucine Rich repeats (2 copies)
gene_44491	1763.92	25.6999	6.10071	1.62904e-202	1.00203e-200	Ntab-K326_AWOJ-SS2203	179465	181175	-	1013	-
gene_81862	1478.68	66.486	4.45111	8.98077e-202	5.5063e-200	Ntab-K326_AWOJ-SS9194	809136	813221	-	2207	PF00501:AMP-binding enzyme
gene_80650	2992.66	389.465	2.94359	1.25708e-201	7.70119e-200	Ntab-K326_AWOJ-SS8921	353012	354314	.	1303	PF05678:VQ motif
gene_18815	2037.06	21.1568	6.59056	5.06946e-200	3.08333e-198	Ntab-K326_AWOJ-SS14341	238223	330143	+	3061	PF13243:Squalene-hopene cyclase C-terminal domain
gene_48065	1722.69	92.7748	4.21742	5.14506e-200	3.12681e-198	Ntab-K326_AWOJ-SS269362	31737	36351	+	2129	PF00909:Ammonium Transporter Family
gene_44019	55518.6	10.1882	12.359	8.9414e-200	5.42962e-198	Ntab-K326_AWOJ-SS2157	34545	36262	-	1718	PF00257:Dehydrin
gene_38573	4626.19	871.034	2.40717	1.36532e-198	8.25786e-197	Ntab-K326_AWOJ-SS19393	136796	138975	+	1981	PF01373:Glycosyl hydrolase family 14
gene_34555	1453.61	95.7082	3.91611	1.56445e-198	9.44724e-197	Ntab-K326_AWOJ-SS18491	568880	570512	-	1310	-
gene_13911	10539.8	200.868	5.71416	2.59672e-198	1.56683e-196	Ntab-K326_AWOJ-SS13033	59428	60780	-	973	PF00182:Chitinase class I
gene_67577	3257.34	497.99	2.70414	2.89424e-198	1.74497e-196	Ntab-K326_AWOJ-SS6116	1075553	1078730	+	3178	PF12796:Ankyrin repeats (3 copies)|PF00642:Zinc finger C-x8-C-x5-C-x3-H type (and similar)
gene_31173	1480.62	69.1945	4.43746	5.95056e-198	3.57914e-196	Ntab-K326_AWOJ-SS18025	26219	28079	+	1534	PF10533:Plant zinc cluster domain|PF03106:WRKY DNA -binding domain
gene_50814	3122.46	13.8563	7.79295	2.11315e-197	1.26501e-195	Ntab-K326_AWOJ-SS3038	10156	13644	+	2415	PF01434:Peptidase family M41|PF00004:ATPase family associated with various cellular activities (AAA)
gene_81211	2560.59	374.135	2.7789	5.42781e-197	3.23148e-195	Ntab-K326_AWOJ-SS905	105862	108234	-	1133	PF02365:No apical meristem (NAM) protein
gene_5428	4886.38	901.631	2.43719	1.12091e-196	6.65255e-195	Ntab-K326_AWOJ-SS11216	102429	104442	+	1893	PF07145:Ataxin-2 C-terminal region
gene_74434	25279.8	7344.02	1.78338	1.10769e-195	6.54346e-194	Ntab-K326_AWOJ-SS762	156020	158237	+	2218	PF00240:Ubiquitin family
gene_56617	6429.7	1394.87	2.20637	5.02633e-195	2.96001e-193	Ntab-K326_AWOJ-SS37548	17371	21070	+	1179	PF00141:Peroxidase
gene_45883	1418.56	121.961	3.54411	1.19674e-194	7.02041e-193	Ntab-K326_AWOJ-SS237680	15123	22967	-	2264	PF00364:Biotin-requiring enzyme|PF02817:e3 binding domain|PF00198:2-oxoacid dehydrogenases acyltransferase (catalytic domain)
gene_77581	1867.8	179.888	3.37231	1.33054e-194	7.79932e-193	Ntab-K326_AWOJ-SS83199	1794	7252	+	1712	PF00582:Universal stress protein family
gene_20817	1778.02	79.2362	4.49795	2.06367e-194	1.20874e-192	Ntab-K326_AWOJ-SS14963	27271	28798	-	1105	PF00403:Heavy-metal-associated domain
gene_8279	18372.1	5602.37	1.71354	5.73719e-194	3.35009e-192	Ntab-K326_AWOJ-SS11867	221753	224908	+	1602	PF00226:DnaJ domain|PF00684:DnaJ central domain|PF01556:DnaJ C terminal domain
gene_22112	4078.58	746.946	2.44765	3.51593e-193	2.04206e-191	Ntab-K326_AWOJ-SS15404	227051	231294	-	1799	PF00067:Cytochrome P450
gene_32	4505.76	960.137	2.23055	5.82368e-193	3.37467e-191	Ntab-K326_AWOJ-SS10	275229	276686	+	1039	PF00011:Hsp20/alpha crystallin family
gene_16772	3023.03	402.278	2.90932	5.90131e-193	3.41705e-191	Ntab-K326_AWOJ-SS13687	435143	441138	+	2446	PF13499:EF-hand domain pair
gene_84784	1474.07	35.4409	5.37168	7.49212e-193	4.33159e-191	Ntab-K326_AWOJ-SS9839	268579	270887	+	2138	-
gene_27426	1339.53	58.109	4.51987	1.07853e-192	6.22605e-191	Ntab-K326_AWOJ-SS17189	144570	147758	+	2353	PF02775:Thiamine pyrophosphate enzyme, C-terminal TPP binding domain|PF00205:Thiamine pyrophosphate enzyme, central domain|PF02776:Thiamine pyrophosphate enzyme, N-terminal TPP binding domain
gene_33061	1437.29	86.8103	4.06032	1.09821e-192	6.33485e-191	Ntab-K326_AWOJ-SS1830	704652	708220	+	3506	PF00069:Protein kinase domain|PF03822:NAF domain
gene_61987	3204.53	471.205	2.76555	1.68954e-192	9.71636e-191	Ntab-K326_AWOJ-SS4887	191505	196155	+	1935	PF03547:Membrane transport protein
gene_35642	3344.43	616.463	2.43979	2.35331e-192	1.35132e-190	Ntab-K326_AWOJ-SS18647	283775	289055	-	3978	PF00282:Pyridoxal-dependent decarboxylase conserved domain
gene_81514	1725.36	209.23	3.04138	2.58085e-192	1.48087e-190	Ntab-K326_AWOJ-SS913	444622	451241	+	1806	PF08743:Nse4 C-terminal
gene_75965	17788	5.7265	11.5822	2.26934e-191	1.2982e-189	Ntab-K326_AWOJ-SS7971	175239	176510	+	957	PF00257:Dehydrin
gene_63749	2663.62	469.528	2.5063	3.50848e-191	2.00556e-189	Ntab-K326_AWOJ-SS526	332097	338281	-	1830	-
gene_15608	9807.62	2386.99	2.03859	2.51137e-190	1.4302e-188	Ntab-K326_AWOJ-SS1345	499881	502424	+	1572	PF00581:Rhodanese-like domain
gene_77542	1380.22	43.2692	4.99893	1.20079e-189	6.8129e-188	Ntab-K326_AWOJ-SS8318	113743	117057	+	1183	-
gene_36779	5571.95	1112.48	2.32509	2.1254e-189	1.20408e-187	Ntab-K326_AWOJ-SS18902	85194	111918	+	5650	PF00004:ATPase family associated with various cellular activities (AAA)|PF07724:AAA domain (Cdc48 subfamily)|PF02861:Clp amino terminal domain, pathogenicity island component
gene_79308	1591.94	119.654	3.71785	8.7639e-189	4.9465e-187	Ntab-K326_AWOJ-SS8672	391482	395550	+	1838	PF00112:Papain family cysteine protease|PF08246:Cathepsin propeptide inhibitor domain (I29)|PF00396:Granulin
gene_21223	11082	2631.8	2.0744	8.8884e-189	5.01304e-187	Ntab-K326_AWOJ-SS15096	48338	52048	-	1213	PF00141:Peroxidase
gene_55892	1361.1	45.836	4.90964	2.06328e-188	1.16196e-186	Ntab-K326_AWOJ-SS3651	794	1071	.	278	-
gene_41836	3181.37	550.937	2.52817	3.47591e-188	1.95605e-186	Ntab-K326_AWOJ-SS20216	559214	562715	-	1064	PF01754:A20-like zinc finger|PF01428:AN1-like Zinc finger
gene_38322	1742.92	217.012	3.00924	5.60419e-188	3.1514e-186	Ntab-K326_AWOJ-SS19327	487965	495647	+	2055	PF12146:Serine aminopeptidase, S33
gene_63881	1572.73	186.259	3.08009	5.89128e-188	3.3104e-186	Ntab-K326_AWOJ-SS530	882501	895315	+	1723	PF16113:Enoyl-CoA hydratase/isomerase
gene_46118	2292.94	16.5231	7.11201	7.0114e-188	3.9369e-186	Ntab-K326_AWOJ-SS241	606915	608477	+	879	PF00011:Hsp20/alpha crystallin family
gene_55233	2448.29	422.804	2.53155	2.1215e-187	1.19034e-185	Ntab-K326_AWOJ-SS3580	188865	195589	+	4053	PF00955:HCO3- transporter family
gene_52217	1414.61	78.931	4.14511	3.59515e-187	2.01125e-185	Ntab-K326_AWOJ-SS3215	10551	13202	+	1330	PF00141:Peroxidase
gene_83649	1754.25	22.7316	6.28977	4.5647e-187	2.54802e-185	Ntab-K326_AWOJ-SS9560	79516	81346	.	1831	PF14541:Xylanase inhibitor C-terminal|PF14543:Xylanase inhibitor N-terminal
gene_7883	1790.74	259.455	2.78586	1.30072e-186	7.23936e-185	Ntab-K326_AWOJ-SS117820	7875	13016	+	3147	PF07712:Stress up-regulated Nod 19
gene_6563	3898.68	809.797	2.26963	7.83305e-186	4.35006e-184	Ntab-K326_AWOJ-SS11470	238064	241095	-	2527	PF00107:Zinc-binding dehydrogenase
gene_27569	1427.55	27.8211	5.6641	2.39482e-185	1.32512e-183	Ntab-K326_AWOJ-SS1724	8989	11157	.	2169	PF00201:UDP-glucoronosyl and UDP-glucosyl transferase
gene_64568	1374.49	41.4293	5.06343	4.33815e-185	2.39692e-183	Ntab-K326_AWOJ-SS54496	5	337	.	333	-
gene_41582	4149.53	841.808	2.29886	4.98923e-185	2.75266e-183	Ntab-K326_AWOJ-SS20121	241048	243240	.	2193	PF14543:Xylanase inhibitor N-terminal|PF14541:Xylanase inhibitor C-terminal
gene_5545	1413.08	58.7104	4.57792	1.4712e-183	8.05845e-182	Ntab-K326_AWOJ-SS11239	3723	5395	-	1673	PF02298:Plastocyanin-like domain
gene_36794	2227.23	391.794	2.50602	1.63633e-183	8.95649e-182	Ntab-K326_AWOJ-SS18904	34583	43109	+	3090	PF01554:MatE
gene_19489	1794.28	21.1204	6.40788	1.66007e-183	9.07989e-182	Ntab-K326_AWOJ-SS14543	39394	41176	+	1585	PF02365:No apical meristem (NAM) protein
gene_49743	3384.34	450.675	2.90822	1.85935e-183	1.01625e-181	Ntab-K326_AWOJ-SS29	595688	603234	-	2076	PF00762:Ferrochelatase
gene_70376	2050.97	324.636	2.65887	3.0069e-183	1.6411e-181	Ntab-K326_AWOJ-SS6718	9591	20743	+	1288	PF00327:Ribosomal protein L30p/L7e|PF08079:Ribosomal L30 N-terminal domain
gene_55126	1363.8	37.4807	5.16369	3.09767e-183	1.68943e-181	Ntab-K326_AWOJ-SS3569	463635	466418	-	886	PF00403:Heavy-metal-associated domain
gene_6297	1315.37	104.346	3.65527	8.42854e-183	4.59023e-181	Ntab-K326_AWOJ-SS1141	896483	897538	.	1056	-
gene_8696	3292.91	718.531	2.19643	3.5941e-182	1.95039e-180	Ntab-K326_AWOJ-SS1195	572337	581164	-	2555	PF00226:DnaJ domain|PF00249:Myb-like DNA-binding domain
gene_71379	1895.03	240.648	2.97224	5.26899e-181	2.83701e-179	Ntab-K326_AWOJ-SS6959	100117	102488	+	1825	-
gene_395	9327.1	2341.96	1.99465	7.74875e-181	4.1663e-179	Ntab-K326_AWOJ-SS101	476231	480236	-	1657	PF01946:Thi4 family
gene_68223	3802.07	872.211	2.12433	1.18577e-180	6.35756e-179	Ntab-K326_AWOJ-SS625	41342	51007	-	3793	PF00330:Aconitase family (aconitate hydratase)
gene_4858	3379.37	313.028	3.43056	1.45962e-180	7.82035e-179	Ntab-K326_AWOJ-SS11058	12087	12992	.	906	-
gene_27284	1276.46	65.1281	4.29431	4.66571e-180	2.49101e-178	Ntab-K326_AWOJ-SS17145	33984	38201	+	2089	PF01408:Oxidoreductase family, NAD-binding Rossmann fold|PF02894:Oxidoreductase family, C-terminal alpha/beta domain
gene_80044	1194.44	89.0339	3.74485	7.04982e-180	3.7586e-178	Ntab-K326_AWOJ-SS880	222540	225333	+	1276	PF04640:PLATZ transcription factor
gene_35753	1360.27	81.0373	4.08649	7.70827e-180	4.1039e-178	Ntab-K326_AWOJ-SS18659	173418	174678	.	1261	PF00847:AP2 domain
gene_16872	1983.77	186.174	3.40777	8.65437e-180	4.60249e-178	Ntab-K326_AWOJ-SS1373	85763	96232	+	3369	PF00933:Glycosyl hydrolase family 3 N terminal domain|PF01915:Glycosyl hydrolase family 3 C-terminal domain
gene_15915	1660.69	116.842	3.83373	1.88435e-179	9.97645e-178	Ntab-K326_AWOJ-SS13498	132923	133877	+	761	-
gene_36846	1385.42	95.0526	3.86317	5.42976e-178	2.85286e-176	Ntab-K326_AWOJ-SS18928	5447	9752	-	2404	PF06203:CCT motif
gene_70342	1695.83	128.541	3.72628	1.83852e-177	9.61327e-176	Ntab-K326_AWOJ-SS6710	77687	80049	.	2363	PF04564:U-box domain
gene_70632	1444.93	126.15	3.5185	2.29024e-176	1.19016e-174	Ntab-K326_AWOJ-SS67610	576	3950	-	2869	PF01039:Carboxyl transferase domain
gene_1876	1734.07	18.6171	6.53846	2.64853e-176	1.37353e-174	Ntab-K326_AWOJ-SS104	636850	638117	.	1268	PF01453:D-mannose binding lectin
gene_82069	3932.57	978.192	2.00836	5.38267e-176	2.78766e-174	Ntab-K326_AWOJ-SS9248	101631	106907	-	3007	PF03030:Inorganic H+ pyrophosphatase
gene_27831	1405.54	141.123	3.32032	8.59391e-176	4.44167e-174	Ntab-K326_AWOJ-SS17313	137426	139914	.	2489	PF11443:Domain of unknown function (DUF2828)
gene_6736	1248.73	39.3275	4.9863	9.75995e-175	5.02383e-173	Ntab-K326_AWOJ-SS11511	727759	729357	+	1297	PF10533:Plant zinc cluster domain|PF03106:WRKY DNA -binding domain
gene_36951	1188.87	91.6573	3.68846	1.44219e-174	7.41347e-173	Ntab-K326_AWOJ-SS18959	76590	83579	-	5401	PF07983:X8 domain
gene_26803	1243.45	68.0111	4.19878	1.70624e-174	8.7649e-173	Ntab-K326_AWOJ-SS16997	81457	84832	-	3286	PF03639:Glycosyl hydrolase family 81
gene_21929	1247.12	85.7471	3.86711	2.49928e-174	1.28214e-172	Ntab-K326_AWOJ-SS1536	241953	263465	+	4098	PF14291:Domain of unknown function (DUF4371)
gene_83418	1140.72	58.7274	4.28565	4.31923e-174	2.2113e-172	Ntab-K326_AWOJ-SS952	131727	135953	-	1397	-
gene_2354	1791.09	278.617	2.68589	1.83997e-173	9.38211e-172	Ntab-K326_AWOJ-SS10495	15824	19848	-	1985	PF01798:snoRNA binding domain, fibrillarin|PF08156:NOP5NT (NUC127) domain
gene_77898	4071.31	1094.01	1.89582	4.64657e-173	2.36455e-171	Ntab-K326_AWOJ-SS8387	13576	15281	+	1510	PF00481:Protein phosphatase 2C
gene_70537	1155	37.9449	4.90859	8.43074e-172	4.27309e-170	Ntab-K326_AWOJ-SS6743	96480	98624	+	1660	-
gene_47575	7187.3	1620.35	2.14944	1.06058e-171	5.37196e-170	Ntab-K326_AWOJ-SS263068	3421	4584	.	1164	PF01428:AN1-like Zinc finger
gene_42070	1832.25	126.22	3.86921	2.06364e-171	1.04317e-169	Ntab-K326_AWOJ-SS20260	9742	11517	+	1776	-
gene_17360	1509.24	25.0612	5.94367	2.48082e-171	1.25322e-169	Ntab-K326_AWOJ-SS139190	4682	6212	-	757	-
gene_28796	2060.18	375.862	2.45528	6.57555e-171	3.31292e-169	Ntab-K326_AWOJ-SS17599	8283	14690	-	2446	-
gene_11515	1184.92	72.6642	4.03447	5.41656e-170	2.71639e-168	Ntab-K326_AWOJ-SS12532	267039	272283	-	3877	PF01786:Alternative oxidase
gene_68261	1243.64	100.933	3.61663	1.3456e-169	6.7348e-168	Ntab-K326_AWOJ-SS6258	199953	204520	-	3198	PF07712:Stress up-regulated Nod 19
gene_81584	1443.68	146.474	3.31421	4.8381e-169	2.41673e-167	Ntab-K326_AWOJ-SS91499	5920	8498	-	2579	-
gene_14850	2499.13	409.674	2.60844	2.47798e-168	1.23456e-166	Ntab-K326_AWOJ-SS13285	9597	14089	+	1249	PF00141:Peroxidase
gene_10563	1101.05	47.8037	4.51821	3.94024e-168	1.96179e-166	Ntab-K326_AWOJ-SS1237	404869	407356	-	2183	PF01490:Transmembrane amino acid transporter protein
gene_69188	4112.8	992.019	2.05212	4.12235e-168	2.05111e-166	Ntab-K326_AWOJ-SS644	93294	95812	+	1467	PF00240:Ubiquitin family
gene_70705	1523.92	228.3	2.7398	9.25902e-168	4.59788e-166	Ntab-K326_AWOJ-SS6771	92200	96245	-	1597	PF03619:Organic solute transporter Ostalpha
gene_79275	1295.53	96.3328	3.75067	1.3789e-167	6.84293e-166	Ntab-K326_AWOJ-SS867	120081	121365	.	1285	PF00847:AP2 domain
gene_68400	1778.49	192.122	3.2084	4.83147e-167	2.38831e-165	Ntab-K326_AWOJ-SS6307	181792	186673	+	2804	PF00464:Serine hydroxymethyltransferase
gene_44298	19860.6	6536.34	1.60338	1.15873e-166	5.71671e-165	Ntab-K326_AWOJ-SS2185	183361	186593	-	2173	PF00012:Hsp70 protein
gene_38593	2186.07	405.117	2.42965	4.82703e-166	2.37685e-164	Ntab-K326_AWOJ-SS19393	165780	167017	.	1238	PF01373:Glycosyl hydrolase family 14
gene_48077	9929.51	2901.66	1.77478	5.6665e-166	2.78659e-164	Ntab-K326_AWOJ-SS2694	766419	775314	+	5928	PF02140:Galactose binding lectin domain
gene_81711	1175.41	116.909	3.3299	7.69675e-166	3.78011e-164	Ntab-K326_AWOJ-SS917	1082249	1086310	+	3346	PF07714:Protein tyrosine kinase
gene_10479	1285.15	108.035	3.56687	8.31497e-166	4.0811e-164	Ntab-K326_AWOJ-SS12342	250943	253198	.	2256	PF00501:AMP-binding enzyme|PF13193:AMP-binding enzyme C-terminal domain
gene_55997	1422.34	152.996	3.21382	9.16954e-166	4.49763e-164	Ntab-K326_AWOJ-SS366885	14854	20100	+	3666	PF00097:Zinc finger, C3HC4 type (RING finger)
gene_58752	3203.78	527.223	2.60088	1.38026e-165	6.75269e-164	Ntab-K326_AWOJ-SS4164	16932	18566	.	1635	PF00170:bZIP transcription factor
gene_60494	2177.89	381.398	2.51481	2.75861e-163	1.33246e-161	Ntab-K326_AWOJ-SS46	586046	590216	-	1010	PF03350:Uncharacterized protein family, UPF0114
gene_46771	7031.9	2190.38	1.68296	4.14424e-163	1.9992e-161	Ntab-K326_AWOJ-SS2512	141224	144523	+	1526	PF02800:Glyceraldehyde 3-phosphate dehydrogenase, C-terminal domain|PF00044:Glyceraldehyde 3-phosphate dehydrogenase, NAD binding domain
gene_19847	2164.02	425.129	2.34772	4.7249e-163	2.27787e-161	Ntab-K326_AWOJ-SS1465	324697	332189	-	1805	PF01650:Peptidase C13 family
gene_75782	2418.85	480.157	2.32934	9.41625e-163	4.53382e-161	Ntab-K326_AWOJ-SS7930	173796	207042	+	4988	PF00702:haloacid dehalogenase-like hydrolase|PF00689:Cation transporting ATPase, C-terminus
gene_47186	1172.03	90.907	3.70355	9.73847e-163	4.68007e-161	Ntab-K326_AWOJ-SS2570	223465	229057	+	3142	PF07059:Protein of unknown function (DUF1336)
gene_26388	1684.54	223.652	2.91014	1.0979e-162	5.26956e-161	Ntab-K326_AWOJ-SS16871	11187	20170	+	6876	PF02992:Transposase family tnp2
gene_63023	1842.87	303.486	2.60566	8.33566e-162	3.98575e-160	Ntab-K326_AWOJ-SS5074	514770	519877	+	1899	PF06999:Sucrase/ferredoxin-like
gene_77514	1117.11	28.9859	5.26667	9.72846e-161	4.62555e-159	Ntab-K326_AWOJ-SS83114	10082	12782	+	2226	-
gene_38801	4538.25	982.348	2.20737	1.35946e-160	6.45166e-159	Ntab-K326_AWOJ-SS1947	121655	124762	+	1248	PF00005:ABC transporter|PF12848:ABC transporter
gene_30715	6885.49	1857.1	1.88971	9.75302e-160	4.58561e-158	Ntab-K326_AWOJ-SS17978	134779	143517	+	845	PF00179:Ubiquitin-conjugating enzyme
gene_61996	1198.72	111.299	3.43363	1.4405e-159	6.76448e-158	Ntab-K326_AWOJ-SS4887	1617958	1620289	+	1069	PF03547:Membrane transport protein
gene_39551	1331.68	21.6474	5.97347	4.17365e-159	1.95147e-157	Ntab-K326_AWOJ-SS19620	43357	48144	+	2955	-
gene_62744	1060.27	79.4277	3.74718	1.20181e-158	5.59864e-157	Ntab-K326_AWOJ-SS5023	16496	22205	.	5710	-
gene_82081	1572.5	176.01	3.1599	1.56484e-157	7.24544e-156	Ntab-K326_AWOJ-SS9252	192546	196604	+	2016	PF00614:Phospholipase D Active site motif|PF00168:C2 domain
gene_1628	2151.05	390.954	2.45513	2.71415e-157	1.25516e-155	Ntab-K326_AWOJ-SS103606	7281	9527	-	1441	PF01429:Methyl-CpG binding domain
gene_70761	4116.64	8.16621	8.95681	3.70824e-157	1.71175e-155	Ntab-K326_AWOJ-SS6782	206370	207592	-	864	PF00280:Potato inhibitor I family
gene_25231	1202.06	107.015	3.47869	3.871e-157	1.7858e-155	Ntab-K326_AWOJ-SS16475	311784	313252	.	1469	PF01429:Methyl-CpG binding domain
gene_49628	3057.04	652.537	2.22816	1.1149e-156	5.13092e-155	Ntab-K326_AWOJ-SS288726	2054	5667	+	1544	PF00282:Pyridoxal-dependent decarboxylase conserved domain
gene_75044	1330.96	172.368	2.94795	1.34911e-156	6.205e-155	Ntab-K326_AWOJ-SS77551	33789	36107	-	1608	-
gene_26752	1914.59	309.797	2.62738	5.24333e-156	2.40431e-154	Ntab-K326_AWOJ-SS16971	20676	22572	+	1897	PF05562:Cold acclimation protein WCOR413
gene_15059	22089.2	6998.06	1.65833	8.70536e-156	3.97981e-154	Ntab-K326_AWOJ-SS13322	338329	342916	+	1979	PF00199:Catalase
gene_56364	1461.8	168.925	3.11733	1.40707e-155	6.42881e-154	Ntab-K326_AWOJ-SS372175	33310	41073	+	2537	-
gene_71065	1662.32	144.836	3.52276	1.594e-155	7.27413e-154	Ntab-K326_AWOJ-SS6857	627253	629765	-	2106	PF00403:Heavy-metal-associated domain
gene_58794	1244.91	98.027	3.67197	2.05103e-155	9.34855e-154	Ntab-K326_AWOJ-SS4176	258032	262138	+	1530	-
gene_63493	1093.1	77.1717	3.82452	2.40307e-155	1.09466e-153	Ntab-K326_AWOJ-SS5174	333205	340936	+	2223	PF00168:C2 domain|PF00387:Phosphatidylinositol-specific phospholipase C, Y domain
gene_32955	1031.9	61.8964	4.06163	3.93239e-155	1.79023e-153	Ntab-K326_AWOJ-SS18283	173283	174350	-	772	-
gene_40342	1723.92	233.429	2.87995	4.05141e-155	1.84331e-153	Ntab-K326_AWOJ-SS19803	324500	327060	-	2068	PF01619:Proline dehydrogenase
gene_13616	2038.47	392.058	2.37901	1.84051e-154	8.33901e-153	Ntab-K326_AWOJ-SS12970	36842	40794	+	3703	PF01545:Cation efflux family
gene_21542	1032.14	40.3288	4.68039	3.60555e-154	1.63069e-152	Ntab-K326_AWOJ-SS15207	167435	170812	+	1533	-
gene_54443	3085.56	680.654	2.17869	4.67e-154	2.1096e-152	Ntab-K326_AWOJ-SS350	1128439	1173729	+	821	PF13499:EF-hand domain pair
gene_800	10108.9	2717.49	1.89463	4.89802e-154	2.21129e-152	Ntab-K326_AWOJ-SS10192	181030	184652	+	840	PF03931:Skp1 family, tetramerisation domain|PF01466:Skp1 family, dimerisation domain
gene_53306	5576.23	1350.97	2.04691	1.18494e-153	5.34327e-152	Ntab-K326_AWOJ-SS3358	10065	17606	+	2981	PF00128:Alpha amylase, catalytic domain|PF02922:Carbohydrate-binding module 48 (Isoamylase N-terminal domain)|PF02806:Alpha amylase, C-terminal all-beta domain
gene_10418	2793.16	537.787	2.37855	2.24707e-153	1.00968e-151	Ntab-K326_AWOJ-SS12335	88058	120718	-	4257	PF12515:Ca2+-ATPase N terminal autoinhibitory domain|PF00122:E1-E2 ATPase|PF00690:Cation transporter/ATPase, N-terminus
gene_61629	2007.56	391.116	2.36238	2.37472e-153	1.06641e-151	Ntab-K326_AWOJ-SS4821	243404	246541	+	1429	PF00153:Mitochondrial carrier protein
gene_10564	992.881	38.1348	4.71544	3.34653e-153	1.50104e-151	Ntab-K326_AWOJ-SS1237	407408	409613	-	1187	PF01490:Transmembrane amino acid transporter protein
gene_63314	1027.01	85.2449	3.59866	1.23368e-152	5.51723e-151	Ntab-K326_AWOJ-SS5139	50784	58272	+	4465	PF00931:NB-ARC domain
gene_41086	1187.32	22.4596	5.70435	1.31516e-152	5.8747e-151	Ntab-K326_AWOJ-SS20	448577	452324	+	1363	-
gene_12429	1355.31	166.287	3.02432	5.34096e-152	2.37738e-150	Ntab-K326_AWOJ-SS1273	46300	50764	-	1061	PF05529:B-cell receptor-associated protein 31-like
gene_20752	3122.25	8.61184	8.48694	7.21351e-152	3.20153e-150	Ntab-K326_AWOJ-SS1494	223057	224224	-	1096	PF02183:Homeobox associated leucine zipper|PF00046:Homeobox domain
gene_46358	1182.24	89.4516	3.72805	1.19533e-151	5.29898e-150	Ntab-K326_AWOJ-SS244701	4238	9560	-	3652	-
gene_3574	5526.43	1651.89	1.74307	1.40905e-151	6.24275e-150	Ntab-K326_AWOJ-SS1073	580957	587993	-	2451	PF00202:Aminotransferase class-III
gene_34022	2398.98	544.406	2.14037	3.62357e-151	1.59982e-149	Ntab-K326_AWOJ-SS18441	595708	598165	-	1337	PF00240:Ubiquitin family
gene_14359	7383.28	283.438	4.70327	1.41233e-150	6.22102e-149	Ntab-K326_AWOJ-SS1316	320624	323167	-	751	PF05564:Dormancy/auxin associated protein
gene_44074	4260.47	29.058	7.19623	1.55428e-150	6.84233e-149	Ntab-K326_AWOJ-SS2162	135245	137218	-	1381	PF14226:non-haem dioxygenase in morphine synthesis N-terminal|PF03171:2OG-Fe(II) oxygenase superfamily
gene_21143	1944.93	201.291	3.27396	3.31586e-150	1.45635e-148	Ntab-K326_AWOJ-SS15060	48655	53234	+	778	PF02298:Plastocyanin-like domain
gene_34026	1426.15	214.252	2.74036	1.84176e-149	8.04733e-148	Ntab-K326_AWOJ-SS18441	948410	952544	-	2060	PF08156:NOP5NT (NUC127) domain|PF01798:snoRNA binding domain, fibrillarin
gene_80529	8863.75	2471.16	1.84359	4.74701e-149	2.0682e-147	Ntab-K326_AWOJ-SS8887	7117	11942	+	3095	PF04146:YT521-B-like domain
gene_46133	1570.42	112.245	3.81039	8.72961e-149	3.79249e-147	Ntab-K326_AWOJ-SS241	300244	301162	.	919	-
gene_90	1007.49	37.1242	4.77044	1.95508e-148	8.47428e-147	Ntab-K326_AWOJ-SS10004	69995	70747	.	753	-
gene_5462	1639.45	266.469	2.62434	2.28463e-148	9.89708e-147	Ntab-K326_AWOJ-SS11221	236086	237957	.	1872	PF14541:Xylanase inhibitor C-terminal|PF14543:Xylanase inhibitor N-terminal
gene_1969	1247.35	170.167	2.87043	2.47596e-148	1.07137e-146	Ntab-K326_AWOJ-SS1042	50444	51857	.	1414	PF04520:Senescence regulator
gene_35378	2829.08	738.123	1.93796	3.01728e-148	1.30486e-146	Ntab-K326_AWOJ-SS18609	135048	138734	-	2487	PF08155:NOGCT (NUC087) domain|PF06858:Nucleolar GTP-binding protein 1 (NOG1)
gene_29579	2339.87	397.239	2.55803	1.18598e-147	5.09703e-146	Ntab-K326_AWOJ-SS17837	282157	284050	+	761	-
gene_29169	2768.63	613.839	2.17109	1.8224e-147	7.81894e-146	Ntab-K326_AWOJ-SS17707	37931	39322	.	1392	-
gene_19841	1996.81	255.902	2.96446	1.97258e-147	8.45373e-146	Ntab-K326_AWOJ-SS1465	89541	94620	-	4305	PF00762:Ferrochelatase
gene_34117	1482.34	250.432	2.56699	3.03824e-147	1.30061e-145	Ntab-K326_AWOJ-SS18445	158199	163914	-	2701	PF00183:Hsp90 protein|PF02518:Histidine kinase-, DNA gyrase B-, and HSP90-like ATPase
gene_84557	1314.17	106.627	3.63655	5.44773e-147	2.32813e-145	Ntab-K326_AWOJ-SS9774	5602	10807	-	4515	-
gene_43322	2066.74	10.7237	7.58339	9.27032e-147	3.95952e-145	Ntab-K326_AWOJ-SS2076	462121	464560	-	1792	PF00481:Protein phosphatase 2C
gene_84889	15868.5	4347.71	1.86747	3.77183e-146	1.60381e-144	Ntab-K326_AWOJ-SS9863	210311	216352	+	1031	PF00179:Ubiquitin-conjugating enzyme
gene_5310	1007.45	57.7726	4.11244	7.16217e-146	3.03015e-144	Ntab-K326_AWOJ-SS1119	256121	257688	+	1108	-
gene_34417	2135.51	462.956	2.20673	1.54583e-145	6.52916e-144	Ntab-K326_AWOJ-SS18475	286564	295251	+	2497	PF00501:AMP-binding enzyme
gene_21089	5969.29	1847.34	1.69261	2.51078e-145	1.05872e-143	Ntab-K326_AWOJ-SS15055	160832	164409	+	1631	PF00647:Elongation factor 1 gamma, conserved domain|PF02798:Glutathione S-transferase, N-terminal domain|PF00043:Glutathione S-transferase, C-terminal domain
gene_21482	1094.45	54.1208	4.33354	1.06212e-144	4.4613e-143	Ntab-K326_AWOJ-SS1519	734105	738003	+	2516	PF00368:Hydroxymethylglutaryl-coenzyme A reductase
gene_26760	4779.89	876.272	2.446	1.79051e-144	7.5167e-143	Ntab-K326_AWOJ-SS169738	4	3698	+	1925	PF00179:Ubiquitin-conjugating enzyme
gene_49007	2595.34	403.513	2.6889	1.96989e-144	8.26517e-143	Ntab-K326_AWOJ-SS281345	3708	9618	+	3232	PF12357:Phospholipase D C terminal|PF00168:C2 domain|PF00614:Phospholipase D Active site motif
gene_75379	1441.88	191.765	2.91416	2.59682e-144	1.08896e-142	Ntab-K326_AWOJ-SS784	154067	156482	+	2227	-
gene_68321	5526.88	1613.29	1.77747	4.10925e-144	1.72129e-142	Ntab-K326_AWOJ-SS62766	9871	12306	-	992	PF00043:Glutathione S-transferase, C-terminal domain|PF02798:Glutathione S-transferase, N-terminal domain
gene_45726	3271.8	907.401	1.85147	6.61133e-144	2.76632e-142	Ntab-K326_AWOJ-SS2364	93802	98569	+	2796	PF00226:DnaJ domain|PF00249:Myb-like DNA-binding domain
gene_69061	1643.66	306.214	2.42048	7.69348e-144	3.21557e-142	Ntab-K326_AWOJ-SS6416	176730	178626	-	720	PF04043:Plant invertase/pectin methylesterase inhibitor
gene_58348	928.064	34.0025	4.77079	9.3243e-144	3.89505e-142	Ntab-K326_AWOJ-SS4081	243994	247437	-	3317	PF07676:WD40-like Beta Propeller Repeat
gene_40619	1999.16	429.132	2.21639	1.18128e-143	4.92375e-142	Ntab-K326_AWOJ-SS19866	332107	337874	+	1866	PF03789:ELK domain|PF03790:KNOX1 domain|PF03791:KNOX2 domain|PF05920:Homeobox KN domain
gene_2726	7021.89	1935.1	1.85879	2.34129e-143	9.72684e-142	Ntab-K326_AWOJ-SS1057	65974	68442	-	893	PF13499:EF-hand domain pair
gene_7964	4141.39	1112.86	1.89714	2.97761e-143	1.23637e-141	Ntab-K326_AWOJ-SS118	261765	270360	+	3192	PF00330:Aconitase family (aconitate hydratase)|PF00694:Aconitase C-terminal domain
gene_60897	2106.41	360.438	2.54801	3.40724e-143	1.41321e-141	Ntab-K326_AWOJ-SS467	109097	115954	-	5599	PF06911:Senescence-associated protein
gene_6549	5155.25	6.17213	9.69575	5.04041e-143	2.08946e-141	Ntab-K326_AWOJ-SS1147	662842	665020	+	1945	-
gene_32276	2390.13	566.352	2.07866	6.23224e-143	2.57931e-141	Ntab-K326_AWOJ-SS18156	92896	97075	+	1369	PF00808:Histone-like transcription factor (CBF/NF-Y) and archaeal histone
gene_9103	933.98	51.537	4.16432	7.06766e-143	2.92346e-141	Ntab-K326_AWOJ-SS12048	29330	34751	+	2353	PF16596:Disordered region downstream of MFMR|PF07777:G-box binding protein MFMR
gene_35388	1420.74	182.939	2.9551	7.69783e-143	3.18067e-141	Ntab-K326_AWOJ-SS1861	271733	278575	+	1047	PF09229:Activator of Hsp90 ATPase, N-terminal
gene_272	1838.97	218.376	3.06211	1.90425e-142	7.84684e-141	Ntab-K326_AWOJ-SS10068	265877	267314	.	1438	PF00226:DnaJ domain
gene_40034	987.47	72.3768	3.75073	2.09825e-142	8.6369e-141	Ntab-K326_AWOJ-SS19749	28900	32985	-	3016	PF00931:NB-ARC domain|PF05659:Arabidopsis broad-spectrum mildew resistance protein RPW8
gene_82896	914.378	38.3704	4.59452	2.72642e-142	1.12044e-140	Ntab-K326_AWOJ-SS94197	35771	39978	-	3646	-
gene_57880	1091.43	123.371	3.14962	2.75673e-142	1.13228e-140	Ntab-K326_AWOJ-SS396	567757	571912	+	2616	PF11443:Domain of unknown function (DUF2828)
gene_77558	3790.66	6.80996	9.07244	5.71401e-142	2.33684e-140	Ntab-K326_AWOJ-SS8319	282956	284227	+	1105	PF00046:Homeobox domain|PF02183:Homeobox associated leucine zipper
gene_63070	3543.52	863.386	2.03906	7.03495e-142	2.87397e-140	Ntab-K326_AWOJ-SS5086	186136	190143	-	4008	PF02365:No apical meristem (NAM) protein
gene_81498	2274.99	502.068	2.18035	7.60422e-142	3.1032e-140	Ntab-K326_AWOJ-SS9127	165572	169722	+	1250	PF00582:Universal stress protein family
gene_32701	7747.5	2483.26	1.64098	1.03548e-141	4.22114e-140	Ntab-K326_AWOJ-SS18230	217036	223179	+	1855	PF00076:RNA recognition motif. (a.k.a. RRM, RBD, or RNP domain)
gene_46467	1401.63	163.557	3.09359	2.23008e-141	9.0618e-140	Ntab-K326_AWOJ-SS246564	23744	26426	.	2683	PF00501:AMP-binding enzyme|PF13193:AMP-binding enzyme C-terminal domain
gene_52736	4532.74	756.399	2.58468	3.61382e-141	1.46298e-139	Ntab-K326_AWOJ-SS32902	516	2035	.	1520	PF00153:Mitochondrial carrier protein
gene_59436	1587.71	283.785	2.48524	4.59856e-141	1.85965e-139	Ntab-K326_AWOJ-SS432	544125	550275	-	2339	PF04146:YT521-B-like domain
gene_76139	1476.09	225.086	2.71474	8.07675e-141	3.26103e-139	Ntab-K326_AWOJ-SS8022	131758	142114	+	6227	-
gene_23758	1238.31	130.921	3.23262	1.09473e-140	4.41066e-139	Ntab-K326_AWOJ-SS160050	43184	45243	.	2060	PF03763:Remorin, C-terminal region
gene_37175	967.458	28.5411	5.0634	1.6982e-140	6.83117e-139	Ntab-K326_AWOJ-SS19021	71435	72506	.	1072	PF00011:Hsp20/alpha crystallin family
gene_18786	1878.59	413.935	2.18055	1.76186e-140	7.08352e-139	Ntab-K326_AWOJ-SS14332	479061	481033	.	1973	PF00035:Double-stranded RNA binding motif
gene_72729	1939.97	381.141	2.34798	5.55009e-140	2.22317e-138	Ntab-K326_AWOJ-SS7232	37740	52466	+	6492	PF01380:SIS domain
gene_13910	3624.81	953.508	1.92834	1.22391e-139	4.88711e-138	Ntab-K326_AWOJ-SS13031	18437	22738	+	2980	PF00569:Zinc finger, ZZ type|PF16158:Ig-like domain from next to BRCA1 gene|PF00564:PB1 domain
gene_74611	914.665	30.3693	4.91677	3.21586e-139	1.28208e-137	Ntab-K326_AWOJ-SS7656	165969	167702	+	1045	PF01490:Transmembrane amino acid transporter protein
gene_6233	901.797	52.4723	4.10838	3.55791e-139	1.4177e-137	Ntab-K326_AWOJ-SS11402	218875	230037	-	2665	PF13855:Leucine rich repeat
gene_69267	1118.75	108.004	3.37105	8.39579e-139	3.33494e-137	Ntab-K326_AWOJ-SS64561	3453	4307	.	855	-
gene_62736	961.707	93.2026	3.37135	1.07742e-138	4.2752e-137	Ntab-K326_AWOJ-SS5023	350142	361860	-	2158	PF00202:Aminotransferase class-III
gene_81861	2410.64	483.113	2.31981	2.15205e-138	8.51269e-137	Ntab-K326_AWOJ-SS9194	748351	751388	-	1627	PF03953:Tubulin C-terminal domain|PF00091:Tubulin/FtsZ family, GTPase domain
gene_58667	2195.03	338.357	2.7037	3.72635e-138	1.47323e-136	Ntab-K326_AWOJ-SS41422	1563	5291	+	3471	-
gene_78528	2611.25	565.005	2.20925	5.46072e-138	2.15669e-136	Ntab-K326_AWOJ-SS8521	173175	176299	-	1408	PF03214:Reversibly glycosylated polypeptide
gene_16739	1564.09	288.343	2.43723	1.24178e-137	4.89167e-136	Ntab-K326_AWOJ-SS13679	38156	41559	+	3404	-
gene_27178	1815.59	323.099	2.49681	2.47514e-137	9.73498e-136	Ntab-K326_AWOJ-SS17120	51596	56415	+	3258	-
gene_50869	2405	417.184	2.52955	4.17156e-137	1.63902e-135	Ntab-K326_AWOJ-SS304481	2189	3064	.	876	PF13499:EF-hand domain pair
gene_52995	1837.38	338.079	2.44255	4.36477e-137	1.71405e-135	Ntab-K326_AWOJ-SS3320	28753	34692	-	1841	-
gene_76032	926	74.1678	3.64143	5.62096e-137	2.20508e-135	Ntab-K326_AWOJ-SS7991	1	11688	+	2761	-
gene_24757	1924.98	427.619	2.16945	6.26286e-137	2.45436e-135	Ntab-K326_AWOJ-SS16342	1099755	1106996	-	2071	PF00155:Aminotransferase class I and II
gene_58092	1102.29	144.81	2.93405	1.00277e-136	3.9217e-135	Ntab-K326_AWOJ-SS4008	173700	185318	+	3152	PF00069:Protein kinase domain
gene_59067	2011.75	325.553	2.62689	3.09385e-136	1.20562e-134	Ntab-K326_AWOJ-SS4238	332716	340695	+	5207	-
gene_83019	1223.45	90.0397	3.78	5.79989e-136	2.25203e-134	Ntab-K326_AWOJ-SS944	174712	178495	+	1865	PF07714:Protein tyrosine kinase
gene_83522	1107.44	115.443	3.26355	6.79562e-136	2.63732e-134	Ntab-K326_AWOJ-SS954	59818	63428	+	3337	PF00069:Protein kinase domain|PF08263:Leucine rich repeat N-terminal domain
gene_661	1447.15	215.353	2.75116	8.15702e-136	3.16244e-134	Ntab-K326_AWOJ-SS10167	436048	438554	.	2507	PF12222:Peptide N-acetyl-beta-D-glucosaminyl asparaginase amidase A
gene_55876	3216.13	445.889	2.8515	1.83441e-135	7.08661e-134	Ntab-K326_AWOJ-SS3648	65388	68245	-	2482	PF03106:WRKY DNA -binding domain
gene_62753	963.602	41.3014	4.56138	2.95182e-135	1.13687e-133	Ntab-K326_AWOJ-SS5024	778777	783268	+	3340	PF10536:Plant mobile domain
gene_81040	940.857	86.4384	3.45217	8.68713e-135	3.33732e-133	Ntab-K326_AWOJ-SS9005	135818	142012	+	2457	-
gene_65118	3053.79	649.489	2.23215	9.61484e-135	3.68813e-133	Ntab-K326_AWOJ-SS5564	183196	186116	+	2921	PF04146:YT521-B-like domain
gene_55470	5851.62	1920.92	1.60702	3.60476e-134	1.3758e-132	Ntab-K326_AWOJ-SS361	39287	43099	+	2625	PF02826:D-isomer specific 2-hydroxyacid dehydrogenase, NAD binding domain|PF00389:D-isomer specific 2-hydroxyacid dehydrogenase, catalytic domain|PF01842:ACT domain
gene_61208	1132.89	157.03	2.85008	7.74025e-134	2.94676e-132	Ntab-K326_AWOJ-SS4740	139621	142158	+	1066	PF02365:No apical meristem (NAM) protein
gene_12401	1158.98	176.191	2.71992	1.31021e-133	4.98555e-132	Ntab-K326_AWOJ-SS12722	666443	668262	+	554	PF04749:PLAC8 family
gene_9822	1719.21	314.881	2.45159	1.87514e-133	7.1245e-132	Ntab-K326_AWOJ-SS12200	17125	20329	-	1352	-
gene_78961	1229.04	176.483	2.80004	1.97448e-133	7.4982e-132	Ntab-K326_AWOJ-SS861	184203	186528	.	2326	PF01490:Transmembrane amino acid transporter protein
gene_61338	899.591	27.1917	5.0598	4.11329e-133	1.55893e-131	Ntab-K326_AWOJ-SS476	128369	131408	-	1614	PF00571:CBS domain
gene_80913	1334.31	14.0934	6.52627	4.96171e-132	1.86744e-130	Ntab-K326_AWOJ-SS8973	103491	105621	-	1943	PF00067:Cytochrome P450
gene_64263	9841.23	96.2089	6.67116	6.57176e-132	2.4722e-130	Ntab-K326_AWOJ-SS5379	124991	127251	-	1414	PF05564:Dormancy/auxin associated protein
gene_49183	1900.46	449.839	2.0777	7.23219e-132	2.7193e-130	Ntab-K326_AWOJ-SS2833	100348	111130	+	2134	PF00400:WD domain, G-beta repeat|PF08606:Prp19/Pso4-like
gene_83120	1100.82	88.1658	3.65228	1.45984e-131	5.47544e-130	Ntab-K326_AWOJ-SS9452	151276	155148	-	2074	PF00854:POT family
gene_18137	2532.85	330.947	2.94005	1.90344e-131	7.13572e-130	Ntab-K326_AWOJ-SS141321	1286	5478	-	1774	PF00069:Protein kinase domain
gene_42427	5962.72	75.4148	6.29988	4.71898e-131	1.7656e-129	Ntab-K326_AWOJ-SS20348	372335	373923	+	533	-
gene_48194	865.588	61.9227	3.80014	5.23922e-131	1.95832e-129	Ntab-K326_AWOJ-SS271	456373	458333	-	1568	PF14226:non-haem dioxygenase in morphine synthesis N-terminal
gene_83052	1068.03	62.2947	4.11343	8.20554e-131	3.05955e-129	Ntab-K326_AWOJ-SS944	182232	184312	.	2081	-
gene_79795	869.563	35.8408	4.5923	1.04671e-130	3.89134e-129	Ntab-K326_AWOJ-SS8767	504261	507824	-	1887	PF03106:WRKY DNA -binding domain
gene_79265	911.868	60.8037	3.89801	1.11576e-130	4.14403e-129	Ntab-K326_AWOJ-SS867	41857	44119	-	701	PF05564:Dormancy/auxin associated protein
gene_26656	965.461	81.0987	3.55691	1.32e-130	4.89302e-129	Ntab-K326_AWOJ-SS16936	44175	52846	+	2441	PF05222:Alanine dehydrogenase/PNT, N-terminal domain|PF04455:LOR/SDH bifunctional enzyme conserved region
gene_76031	1204.39	129.681	3.21112	1.59808e-130	5.91227e-129	Ntab-K326_AWOJ-SS799	6040	11330	-	3570	PF01490:Transmembrane amino acid transporter protein
gene_35070	5612.92	1249.58	2.16779	3.31831e-130	1.22467e-128	Ntab-K326_AWOJ-SS18567	129262	132742	+	3481	-
gene_24551	891.97	28.6759	4.97922	4.72658e-130	1.74018e-128	Ntab-K326_AWOJ-SS16282	6831	18587	-	3916	-
gene_73529	2589.18	666.767	1.95723	9.61103e-130	3.53506e-128	Ntab-K326_AWOJ-SS7400	46079	52864	+	3683	PF16158:Ig-like domain from next to BRCA1 gene|PF00569:Zinc finger, ZZ type|PF00564:PB1 domain
gene_38805	3104.61	729.359	2.08941	1.21699e-129	4.46331e-128	Ntab-K326_AWOJ-SS1947	64665	65799	.	1135	PF00005:ABC transporter
gene_73673	3445.24	851.26	2.01493	1.41576e-129	5.18976e-128	Ntab-K326_AWOJ-SS745	48402	59255	+	3934	PF00311:Phosphoenolpyruvate carboxylase
gene_10832	883.854	62.7225	3.82482	2.66546e-129	9.7333e-128	Ntab-K326_AWOJ-SS12420	27746	30083	-	886	PF04749:PLAC8 family
gene_14049	1015.45	76.516	3.72906	3.13479e-129	1.14361e-127	Ntab-K326_AWOJ-SS130793	7	897	.	891	-
gene_78016	869.064	75.9689	3.5174	3.14811e-129	1.14792e-127	Ntab-K326_AWOJ-SS841	504632	508089	+	1800	-
gene_11999	2575.34	703.779	1.87285	3.74915e-129	1.36643e-127	Ntab-K326_AWOJ-SS1263	683684	689793	+	2146	-
gene_33515	874.057	79.6114	3.45125	7.99487e-129	2.90548e-127	Ntab-K326_AWOJ-SS18382	89024	93148	-	820	PF00085:Thioredoxin
gene_13421	1633.52	359.612	2.18378	1.22099e-128	4.43093e-127	Ntab-K326_AWOJ-SS1293	1369840	1373822	+	1465	PF00107:Zinc-binding dehydrogenase|PF16884:N-terminal domain of oxidoreductase
gene_13777	3761.71	1019.32	1.88282	2.24774e-128	8.14921e-127	Ntab-K326_AWOJ-SS13005	648417	650132	-	1520	PF00481:Protein phosphatase 2C
gene_29442	876.223	55.787	3.9688	4.80366e-128	1.73661e-126	Ntab-K326_AWOJ-SS178	444884	448841	+	1883	PF14541:Xylanase inhibitor C-terminal|PF14543:Xylanase inhibitor N-terminal
gene_78917	4091.71	938.872	2.1252	6.13054e-128	2.21524e-126	Ntab-K326_AWOJ-SS8608	55136	57903	-	1563	PF13917:Zinc knuckle
gene_36343	1133.84	144.313	2.97426	1.36156e-127	4.91294e-126	Ntab-K326_AWOJ-SS18779	40708	47529	+	2537	PF00483:Nucleotidyl transferase
gene_9724	1038.09	16.1681	6.00487	1.83855e-127	6.62462e-126	Ntab-K326_AWOJ-SS12179	243628	245920	.	2293	PF02458:Transferase family
gene_58743	817.794	63.2875	3.70381	2.96126e-127	1.06447e-125	Ntab-K326_AWOJ-SS416	228840	231773	-	1523	-
gene_2052	2074.73	465.633	2.15466	3.42567e-127	1.23083e-125	Ntab-K326_AWOJ-SS10434	5595	11377	-	1917	-
gene_60103	948.273	20.1005	5.57235	4.24396e-127	1.52268e-125	Ntab-K326_AWOJ-SS449	169041	170263	+	729	-
gene_29391	1307.51	191.262	2.78162	1.04408e-126	3.7302e-125	Ntab-K326_AWOJ-SS17785	186927	190954	+	3178	-
gene_71594	1837.62	432.287	2.08636	1.80348e-126	6.43725e-125	Ntab-K326_AWOJ-SS7018	192408	204348	+	2461	PF08606:Prp19/Pso4-like|PF00400:WD domain, G-beta repeat
gene_25910	1157.07	169.425	2.78099	4.33501e-126	1.54297e-124	Ntab-K326_AWOJ-SS16677	3111	7347	-	1550	PF00923:Transaldolase/Fructose-6-phosphate aldolase
gene_36173	2451.77	30.5777	6.33307	4.50325e-126	1.6021e-124	Ntab-K326_AWOJ-SS18737	115143	117241	+	1579	PF00561:alpha/beta hydrolase fold
gene_46756	2862.97	585.589	2.28941	6.55698e-126	2.33056e-124	Ntab-K326_AWOJ-SS2511	127452	135048	+	2102	PF00388:Phosphatidylinositol-specific phospholipase C, X domain
gene_24645	782.5	55.8591	3.81439	7.72011e-126	2.74141e-124	Ntab-K326_AWOJ-SS16312	27169	29274	-	1072	PF00249:Myb-like DNA-binding domain
gene_34094	986.578	17.6802	5.76089	9.20772e-126	3.26661e-124	Ntab-K326_AWOJ-SS18444	465070	470037	+	3598	PF00067:Cytochrome P450
gene_2845	989.916	25.7169	5.28522	1.1619e-125	4.11629e-124	Ntab-K326_AWOJ-SS10588	138893	139681	.	789	-
gene_7788	3053.69	786.052	1.95808	1.41624e-125	5.01268e-124	Ntab-K326_AWOJ-SS11755	644836	654831	+	1506	PF02020:eIF4-gamma/eIF5/eIF2-epsilon
gene_1576	1225.23	202.028	2.60144	1.69363e-125	5.98614e-124	Ntab-K326_AWOJ-SS10351	188025	197206	+	1557	PF02574:Homocysteine S-methyltransferase
gene_63454	1217.78	117.461	3.38211	1.71258e-125	6.05028e-124	Ntab-K326_AWOJ-SS5160	1	1301	+	1208	PF00368:Hydroxymethylglutaryl-coenzyme A reductase
gene_76726	5467.97	1688.57	1.69503	1.90545e-125	6.72855e-124	Ntab-K326_AWOJ-SS8153	200595	206030	-	1887	PF00171:Aldehyde dehydrogenase family
gene_27649	3403.93	1077.06	1.6602	1.93063e-125	6.8143e-124	Ntab-K326_AWOJ-SS17270	36124	40533	-	3020	-
gene_1048	1384.26	249.055	2.47606	2.85055e-125	1.00472e-123	Ntab-K326_AWOJ-SS10240	25109	30867	-	2006	PF00069:Protein kinase domain
gene_50905	787.236	37.9798	4.3817	3.20219e-125	1.12762e-123	Ntab-K326_AWOJ-SS3047	353856	357388	+	2006	PF01842:ACT domain
gene_5867	3835.41	1151.56	1.73655	3.63174e-125	1.2777e-123	Ntab-K326_AWOJ-SS1131	245438	253458	+	2125	PF08417:Pheophorbide a oxygenase|PF00355:Rieske [2Fe-2S] domain
gene_6418	1482.01	274.873	2.4303	1.71861e-124	6.01569e-123	Ntab-K326_AWOJ-SS11434	114073	120918	+	5573	PF12313:NPR1/NIM1 like defence protein C terminal|PF00651:BTB/POZ domain|PF11900:Domain of unknown function (DUF3420)
gene_18731	1793.81	424.15	2.0785	2.03757e-124	7.12558e-123	Ntab-K326_AWOJ-SS14319	5715	7295	-	1497	PF02183:Homeobox associated leucine zipper|PF00046:Homeobox domain
gene_27739	1164.73	174.662	2.73721	3.08682e-124	1.078e-122	Ntab-K326_AWOJ-SS17283	182650	186227	-	3331	PF08263:Leucine rich repeat N-terminal domain|PF00069:Protein kinase domain
gene_25463	975.631	81.1343	3.57175	5.57695e-124	1.94228e-122	Ntab-K326_AWOJ-SS16530	511318	518882	-	2697	PF02737:3-hydroxyacyl-CoA dehydrogenase, NAD binding domain|PF00725:3-hydroxyacyl-CoA dehydrogenase, C-terminal domain|PF00378:Enoyl-CoA hydratase/isomerase
gene_74602	1038.98	90.5149	3.5291	5.81459e-124	2.02411e-122	Ntab-K326_AWOJ-SS7655	435039	439738	+	3122	-
gene_10881	994.579	99.4763	3.31311	5.83751e-124	2.03116e-122	Ntab-K326_AWOJ-SS12438	225792	232366	+	2127	PF00069:Protein kinase domain
gene_35943	1402.45	214.714	2.71183	9.08431e-124	3.15367e-122	Ntab-K326_AWOJ-SS18689	90044	92633	-	646	-
gene_36574	813.306	46.9753	4.10786	9.64299e-124	3.34456e-122	Ntab-K326_AWOJ-SS18834	507616	518651	+	8779	-
gene_64976	2606.96	754.56	1.78997	1.20094e-123	4.16153e-122	Ntab-K326_AWOJ-SS5533	17408	20596	-	863	PF00255:Glutathione peroxidase
gene_72564	3601.41	57.737	5.95233	1.48045e-123	5.12542e-122	Ntab-K326_AWOJ-SS7195	18257	20123	.	1867	-
gene_8691	1937.71	441.139	2.13168	5.34696e-123	1.84695e-121	Ntab-K326_AWOJ-SS1195	315181	318141	-	2405	PF04873:Ethylene insensitive 3
gene_3364	825.319	31.6332	4.74117	5.55409e-123	1.91675e-121	Ntab-K326_AWOJ-SS107	982187	983196	+	796	-
gene_21515	1112.22	136.437	3.02328	5.81753e-123	2.00676e-121	Ntab-K326_AWOJ-SS15199	4166	8416	+	3479	-
gene_46095	10258.3	4.04162	11.4241	9.51168e-123	3.26771e-121	Ntab-K326_AWOJ-SS2407	90900	97284	-	2632	PF05691:Raffinose synthase or seed imbibition protein Sip1
gene_49880	1238.04	13.9462	6.49625	9.90586e-123	3.40159e-121	Ntab-K326_AWOJ-SS2913	351097	353506	.	2410	-
gene_17459	845.218	84.2824	3.31754	2.08184e-122	7.13275e-121	Ntab-K326_AWOJ-SS13937	48273	50959	-	2687	PF04678:Mitochondrial calcium uniporter
gene_49444	792.171	28.5597	4.75781	2.30756e-121	7.85657e-120	Ntab-K326_AWOJ-SS286156	4477	8386	-	1152	-
gene_78149	860.931	19.0813	5.49673	3.91264e-121	1.33035e-119	Ntab-K326_AWOJ-SS8439	234155	237910	-	3257	PF00153:Mitochondrial carrier protein
gene_18169	1178.01	179.314	2.71526	6.76536e-121	2.29211e-119	Ntab-K326_AWOJ-SS14139	166388	169258	+	1013	PF13410:Glutathione S-transferase, C-terminal domain|PF02798:Glutathione S-transferase, N-terminal domain
gene_4066	899.04	21.3381	5.40729	8.80471e-121	2.97906e-119	Ntab-K326_AWOJ-SS10842	214977	216959	+	1583	PF02298:Plastocyanin-like domain
gene_52342	1457.41	234.878	2.63803	1.62502e-120	5.48117e-119	Ntab-K326_AWOJ-SS3233	82061	86063	+	1982	PF07983:X8 domain|PF00332:Glycosyl hydrolases family 17
gene_24077	1666.89	374.83	2.15609	8.9134e-120	2.98792e-118	Ntab-K326_AWOJ-SS16126	18926	20693	.	1768	PF00909:Ammonium Transporter Family
gene_76635	734.624	32.9283	4.47067	2.07366e-119	6.939e-118	Ntab-K326_AWOJ-SS8137	89997	91742	+	940	PF04520:Senescence regulator
gene_25281	760.868	61.6499	3.62339	4.0615e-119	1.3555e-117	Ntab-K326_AWOJ-SS16491	5977	9426	+	1814	PF01554:MatE
gene_10700	771.572	25.61	4.88896	7.17147e-119	2.39134e-117	Ntab-K326_AWOJ-SS12400	531816	537620	+	2101	PF00501:AMP-binding enzyme|PF13193:AMP-binding enzyme C-terminal domain
gene_39131	808.38	56.955	3.80734	9.21247e-119	3.06788e-117	Ntab-K326_AWOJ-SS19526	259385	263073	-	2523	PF00368:Hydroxymethylglutaryl-coenzyme A reductase
gene_16415	925.926	100.975	3.20564	9.55682e-119	3.18116e-117	Ntab-K326_AWOJ-SS13600	533976	537430	-	2108	PF00249:Myb-like DNA-binding domain
gene_82529	1034.18	50.4612	4.35357	2.62549e-118	8.7089e-117	Ntab-K326_AWOJ-SS9333	997	2294	+	1206	PF03639:Glycosyl hydrolase family 81
gene_962	876.594	97.6627	3.17665	3.26709e-118	1.08135e-116	Ntab-K326_AWOJ-SS1022	237826	240564	-	2613	PF01509:TruB family pseudouridylate synthase (N terminal domain)|PF16198:tRNA pseudouridylate synthase B C-terminal domain|PF01472:PUA domain|PF08068:DKCLD (NUC011) domain
gene_29440	772.842	59.6271	3.71	3.93215e-118	1.30035e-116	Ntab-K326_AWOJ-SS178	329059	330219	+	1161	PF00403:Heavy-metal-associated domain
gene_32466	1536.17	316.814	2.28166	6.24813e-118	2.06264e-116	Ntab-K326_AWOJ-SS1819	96741	100434	+	2911	-
gene_83596	788.707	51.0424	3.95846	6.40784e-118	2.11445e-116	Ntab-K326_AWOJ-SS9558	173257	175953	+	1752	PF02183:Homeobox associated leucine zipper|PF00046:Homeobox domain
gene_22396	3746.74	1044.32	1.84319	2.51467e-117	8.24063e-116	Ntab-K326_AWOJ-SS15493	3184	8221	-	2306	PF02365:No apical meristem (NAM) protein
gene_65120	2696.4	642.676	2.07135	3.78585e-117	1.23956e-115	Ntab-K326_AWOJ-SS5564	203257	212799	-	3114	PF04146:YT521-B-like domain
gene_1050	1030.22	79.7098	3.69195	4.02327e-117	1.31673e-115	Ntab-K326_AWOJ-SS10241	63742	65628	-	1720	PF04526:Protein of unknown function (DUF568)
gene_46134	854.58	39.0819	4.4409	6.0206e-117	1.96618e-115	Ntab-K326_AWOJ-SS241	327794	328660	.	867	-
gene_5901	906.617	107.915	3.06889	6.4548e-117	2.10708e-115	Ntab-K326_AWOJ-SS11313	4231	9361	-	1808	-
gene_83241	5406.91	1377.71	1.97201	6.95862e-117	2.27057e-115	Ntab-K326_AWOJ-SS948	494562	496990	+	931	PF00085:Thioredoxin
gene_3030	1187.84	202.999	2.55642	1.50115e-116	4.88769e-115	Ntab-K326_AWOJ-SS1062	1383	8125	+	2282	PF00439:Bromodomain
gene_26681	719.55	39.2624	4.21686	1.59241e-116	5.18262e-115	Ntab-K326_AWOJ-SS16943	2	2374	+	1285	PF07992:Pyridine nucleotide-disulphide oxidoreductase|PF00036:EF hand
gene_47644	2766.04	786.487	1.81286	2.59833e-116	8.4312e-115	Ntab-K326_AWOJ-SS2642	56051	58375	+	1753	PF01490:Transmembrane amino acid transporter protein
gene_76713	1416.84	240.059	2.56763	4.61259e-116	1.49544e-114	Ntab-K326_AWOJ-SS815	207281	223424	+	3271	PF06203:CCT motif
gene_16993	1224.4	12.3528	6.66752	1.15682e-115	3.74253e-114	Ntab-K326_AWOJ-SS13769	108355	187785	+	3438	PF00188:Cysteine-rich secretory protein family
gene_1622	1493.46	209.122	2.8446	1.55234e-115	5.01785e-114	Ntab-K326_AWOJ-SS10359	10067	12492	.	2426	PF00069:Protein kinase domain|PF12799:Leucine Rich repeats (2 copies)|PF13855:Leucine rich repeat
gene_55633	782.439	53.0451	3.88986	1.56851e-115	5.06795e-114	Ntab-K326_AWOJ-SS362479	2653	5165	-	1407	-
gene_83270	2035.1	339.327	2.58379	3.42509e-115	1.10386e-113	Ntab-K326_AWOJ-SS9486	16125	17143	+	784	PF03168:Late embryogenesis abundant protein
gene_1387	753.448	66.2457	3.51913	1.47153e-114	4.7285e-113	Ntab-K326_AWOJ-SS10321	203044	207266	+	2027	-
gene_81342	2751.76	740.291	1.8932	2.73873e-114	8.78924e-113	Ntab-K326_AWOJ-SS909	224508	235701	+	1889	PF00069:Protein kinase domain
gene_68625	1014.67	152.401	2.74047	3.08926e-114	9.91e-113	Ntab-K326_AWOJ-SS6343	15863	17185	.	1323	PF03055:Retinal pigment epithelial membrane protein
gene_74639	881.561	123.792	2.83106	6.13327e-114	1.96417e-112	Ntab-K326_AWOJ-SS7661	814925	824339	+	3625	PF00756:Putative esterase
gene_19789	1102.91	182.24	2.59148	7.99253e-114	2.55529e-112	Ntab-K326_AWOJ-SS14631	42968	58033	+	13063	-
gene_31123	871.575	16.9136	5.71246	8.03861e-114	2.56894e-112	Ntab-K326_AWOJ-SS18018	308829	313962	-	4575	PF03465:eRF1 domain 3|PF03463:eRF1 domain 1|PF03464:eRF1 domain 2
gene_52596	783.938	82.2138	3.25938	1.15991e-113	3.70521e-112	Ntab-K326_AWOJ-SS327	668132	670626	.	2495	PF12222:Peptide N-acetyl-beta-D-glucosaminyl asparaginase amidase A
gene_60167	2632.98	749.681	1.81359	2.06309e-113	6.57654e-112	Ntab-K326_AWOJ-SS450	14867	20036	+	5170	PF02453:Reticulon
gene_19537	922.772	96.7383	3.24084	2.12479e-113	6.77038e-112	Ntab-K326_AWOJ-SS1457	84068	91512	+	2382	PF00155:Aminotransferase class I and II
gene_62474	1092.62	158.998	2.77784	2.33938e-113	7.44478e-112	Ntab-K326_AWOJ-SS4972	275638	279905	-	2069	PF14306:PUA-like domain|PF01747:ATP-sulfurylase
gene_8957	2130.49	556.201	1.93847	2.71507e-113	8.63314e-112	Ntab-K326_AWOJ-SS120023	9059	15853	+	2228	PF02737:3-hydroxyacyl-CoA dehydrogenase, NAD binding domain|PF00725:3-hydroxyacyl-CoA dehydrogenase, C-terminal domain|PF00378:Enoyl-CoA hydratase/isomerase
gene_26806	839.533	17.5422	5.58949	3.48723e-113	1.10838e-111	Ntab-K326_AWOJ-SS17	2807	6532	+	1487	PF05153:Myo-inositol oxygenase
gene_83255	902.333	122.528	2.87303	3.63342e-113	1.15436e-111	Ntab-K326_AWOJ-SS9485	34724	46199	+	3529	PF06203:CCT motif
gene_837	1060.07	150.944	2.816	4.25446e-113	1.35054e-111	Ntab-K326_AWOJ-SS10197	1698	2790	.	1093	PF05678:VQ motif
gene_75500	744.113	37.2436	4.30572	4.51748e-113	1.43343e-111	Ntab-K326_AWOJ-SS7871	497346	498346	-	926	PF03226:Yippee zinc-binding/DNA-binding /Mis18, centromere assembly
gene_67827	3115.22	986.195	1.65928	7.42493e-113	2.34717e-111	Ntab-K326_AWOJ-SS617	741970	747132	+	2582	-
gene_59754	854.403	110.191	2.95485	7.5503e-113	2.38581e-111	Ntab-K326_AWOJ-SS441	225562	230035	-	2521	-
gene_70863	1076.12	172.612	2.64297	8.32593e-113	2.62981e-111	Ntab-K326_AWOJ-SS68	1499041	1500902	.	1862	PF00847:AP2 domain
gene_29422	1289.06	282.795	2.18984	1.04756e-112	3.30469e-111	Ntab-K326_AWOJ-SS17790	255671	262821	+	4968	-
gene_48431	1129.69	127.002	3.16039	1.25674e-112	3.95964e-111	Ntab-K326_AWOJ-SS2741	35808	37890	.	2083	PF03381:LEM3 (ligand-effect modulator 3) family / CDC50 family
gene_55426	937.069	74.8117	3.65786	1.5832e-112	4.98411e-111	Ntab-K326_AWOJ-SS3603	249020	250405	.	1386	PF04857:CAF1 family ribonuclease
gene_64343	816.926	64.4143	3.67923	1.73498e-112	5.45966e-111	Ntab-K326_AWOJ-SS5398	3637	6402	-	2169	PF00201:UDP-glucoronosyl and UDP-glucosyl transferase
gene_37795	703.264	28.6573	4.63746	3.83673e-112	1.20336e-110	Ntab-K326_AWOJ-SS19190	125941	130796	+	2442	-
gene_43909	2626.18	10.1239	7.99242	3.87435e-112	1.21466e-110	Ntab-K326_AWOJ-SS21425	5430	8088	-	1854	PF07983:X8 domain|PF00332:Glycosyl hydrolases family 17
gene_76690	914.026	107.867	3.08596	5.70583e-112	1.78738e-110	Ntab-K326_AWOJ-SS8148	173787	177827	-	740	PF00403:Heavy-metal-associated domain
gene_26422	1970.57	373.148	2.40178	6.60875e-112	2.06937e-110	Ntab-K326_AWOJ-SS1688	447800	449833	.	2034	PF07014:Hs1pro-1 protein C-terminus|PF07231:Hs1pro-1 N-terminus
gene_36649	1337.91	262.05	2.35184	1.04166e-111	3.25768e-110	Ntab-K326_AWOJ-SS18854	214277	217839	+	640	PF02991:Autophagy protein Atg8 ubiquitin like
gene_55782	3804.91	1267.09	1.58581	1.04562e-111	3.26872e-110	Ntab-K326_AWOJ-SS364	223468	227680	-	2870	PF04607:Region found in RelA / SpoT proteins|PF13328:HD domain
gene_44454	713.129	26.9027	4.70779	1.04744e-111	3.27306e-110	Ntab-K326_AWOJ-SS220	155601	168118	-	3437	PF01928:CYTH domain|PF00485:Phosphoribulokinase / Uridine kinase family
gene_19136	1296.25	285.5	2.18267	1.15101e-111	3.59522e-110	Ntab-K326_AWOJ-SS1445	37050	47424	-	1431	PF00271:Helicase conserved C-terminal domain|PF00270:DEAD/DEAH box helicase
gene_80186	811.231	17.305	5.57398	1.87848e-111	5.8579e-110	Ntab-K326_AWOJ-SS8825	850955	852448	.	1494	-
gene_4964	3021.04	959.387	1.65544	4.06751e-111	1.26427e-109	Ntab-K326_AWOJ-SS11108	259647	263231	+	1812	PF00240:Ubiquitin family
gene_46511	757.631	47.2651	4.0022	5.50488e-111	1.70685e-109	Ntab-K326_AWOJ-SS247371	7365	10089	+	1713	PF00067:Cytochrome P450
gene_7421	2051.87	392.85	2.38452	5.53222e-111	1.71463e-109	Ntab-K326_AWOJ-SS1167	789706	795993	-	4407	PF00122:E1-E2 ATPase|PF00702:haloacid dehalogenase-like hydrolase|PF00689:Cation transporting ATPase, C-terminus|PF00690:Cation transporter/ATPase, N-terminus|PF13246:Cation transport ATPase (P-type)
gene_19167	1726.58	403.189	2.09427	5.81355e-111	1.80109e-109	Ntab-K326_AWOJ-SS1446	330825	340868	+	1730	PF00271:Helicase conserved C-terminal domain|PF00270:DEAD/DEAH box helicase
gene_35708	868.591	94.6046	3.20055	8.3005e-111	2.56843e-109	Ntab-K326_AWOJ-SS18653	3405	34964	+	1759	-
gene_27367	738.35	20.2656	5.15851	9.92784e-111	3.06823e-109	Ntab-K326_AWOJ-SS17171	105134	107955	-	1578	PF02365:No apical meristem (NAM) protein
gene_77032	685.479	41.5859	4.04694	1.21328e-110	3.74815e-109	Ntab-K326_AWOJ-SS8216	68712	75576	-	2617	PF04777:Erv1 / Alr family|PF00085:Thioredoxin
gene_16056	959.756	12.2265	6.27147	1.26474e-110	3.90553e-109	Ntab-K326_AWOJ-SS13527	85233	89447	-	1383	PF00120:Glutamine synthetase, catalytic domain|PF03951:Glutamine synthetase, beta-Grasp domain
gene_81221	1231.78	195.275	2.65545	4.91002e-110	1.50765e-108	Ntab-K326_AWOJ-SS90521	66371	77198	+	1652	PF12146:Serine aminopeptidase, S33
gene_49606	860.592	18.2071	5.5608	5.15523e-110	1.5823e-108	Ntab-K326_AWOJ-SS288357	2242	5108	-	2750	PF06955:Xyloglucan endo-transglycosylase (XET) C-terminus
gene_61595	790.74	97.8906	3.01831	7.31527e-110	2.24167e-108	Ntab-K326_AWOJ-SS4812	206077	208065	.	1989	PF02458:Transferase family
gene_44859	2313.81	645.391	1.84199	2.08211e-109	6.34964e-108	Ntab-K326_AWOJ-SS2246	121280	126002	+	1745	PF16114:ATP citrate lyase citrate-binding|PF08442:ATP-grasp domain
gene_8608	810.82	47.5743	4.09669	2.18866e-109	6.66656e-108	Ntab-K326_AWOJ-SS11932	75955	76729	.	775	-
gene_55445	1731.18	398.941	2.11589	7.90549e-109	2.39454e-107	Ntab-K326_AWOJ-SS3606	37494	38675	+	1123	-
gene_14744	1646.52	360.816	2.18773	1.41232e-108	4.26597e-107	Ntab-K326_AWOJ-SS13245	87809	90440	+	1655	PF00010:Helix-loop-helix DNA-binding domain
gene_31679	992.991	11.6165	6.41884	1.42854e-108	4.31325e-107	Ntab-K326_AWOJ-SS18084	207788	210961	+	2622	-
gene_23582	3554.74	1125.79	1.65733	2.39906e-108	7.22063e-107	Ntab-K326_AWOJ-SS15943	34624	40764	-	3460	PF07526:Associated with HOX|PF05920:Homeobox KN domain
gene_69949	1071.21	193.144	2.46814	4.5794e-108	1.37341e-106	Ntab-K326_AWOJ-SS6622	56683	60551	-	992	PF00327:Ribosomal protein L30p/L7e|PF08079:Ribosomal L30 N-terminal domain
gene_68812	674.712	56.4071	3.5729	6.2463e-108	1.86963e-106	Ntab-K326_AWOJ-SS6379	328550	334857	-	2259	PF12146:Serine aminopeptidase, S33
gene_9782	676.266	34.4032	4.28308	9.61761e-108	2.87195e-106	Ntab-K326_AWOJ-SS122	161018	164880	-	1884	-
gene_14859	2319.32	569.383	2.02886	1.07015e-107	3.19436e-106	Ntab-K326_AWOJ-SS1329	51288	58365	-	1473	-
gene_27901	1926.22	6.37286	8.18401	1.25868e-107	3.75415e-106	Ntab-K326_AWOJ-SS17339	308557	311933	+	1168	PF00107:Zinc-binding dehydrogenase|PF08240:Alcohol dehydrogenase GroES-like domain
gene_7154	1424.42	305.24	2.221	2.17809e-107	6.48116e-106	Ntab-K326_AWOJ-SS11606	96433	214788	+	8121	PF04997:RNA polymerase Rpb1, domain 1|PF05000:RNA polymerase Rpb1, domain 4|PF04983:RNA polymerase Rpb1, domain 3|PF00623:RNA polymerase Rpb1, domain 2|PF04998:RNA polymerase Rpb1, domain 5
gene_13662	899.348	13.265	6.04223	2.42779e-107	7.21289e-106	Ntab-K326_AWOJ-SS12982	99669	103007	+	3149	-
gene_23834	854.546	65.9109	3.68942	2.98906e-107	8.87347e-106	Ntab-K326_AWOJ-SS160410	4652	9707	+	2481	PF02365:No apical meristem (NAM) protein
gene_56145	1254.43	225.774	2.46989	3.43349e-107	1.01888e-105	Ntab-K326_AWOJ-SS36902	35262	44180	.	8919	-
gene_23804	1136.19	169.925	2.74395	5.86323e-107	1.73584e-105	Ntab-K326_AWOJ-SS16027	31254	38399	+	1151	PF04969:CS domain
gene_6562	653.503	26.8469	4.60147	2.08635e-106	6.15041e-105	Ntab-K326_AWOJ-SS11470	220133	227157	-	7025	PF16884:N-terminal domain of oxidoreductase
gene_75881	1924.89	526.606	1.86754	4.12849e-106	1.21516e-104	Ntab-K326_AWOJ-SS7951	90575	100388	-	2568	PF00378:Enoyl-CoA hydratase/isomerase|PF00725:3-hydroxyacyl-CoA dehydrogenase, C-terminal domain|PF02737:3-hydroxyacyl-CoA dehydrogenase, NAD binding domain
gene_79028	2156.9	521.647	2.04923	5.44383e-106	1.59922e-104	Ntab-K326_AWOJ-SS8624	255531	257585	+	1019	PF00187:Chitin recognition protein|PF00967:Barwin family
gene_2032	2539.99	761.81	1.73703	6.00322e-106	1.76219e-104	Ntab-K326_AWOJ-SS10431	67638	72590	+	4551	-
gene_71193	958.873	70.0874	3.77793	1.34881e-105	3.95319e-104	Ntab-K326_AWOJ-SS6899	21696	23487	.	1792	PF11961:Domain of unknown function (DUF3475)|PF05003:Protein of unknown function (DUF668)
gene_80914	1419.88	8.4382	7.48969	2.35247e-105	6.86834e-104	Ntab-K326_AWOJ-SS8973	114850	119571	-	1677	PF01179:Copper amine oxidase, enzyme domain|PF02727:Copper amine oxidase, N2 domain|PF02728:Copper amine oxidase, N3 domain
gene_23789	1660.49	375.778	2.14326	5.12455e-105	1.49102e-103	Ntab-K326_AWOJ-SS16019	5922	7972	.	2051	PF00564:PB1 domain
gene_80576	1111.79	212.491	2.38204	5.38252e-105	1.56548e-103	Ntab-K326_AWOJ-SS89	84686	93216	-	3245	PF14215:bHLH-MYC and R2R3-MYB transcription factors N-terminal
gene_20425	1360.91	287.343	2.24702	5.50074e-105	1.59925e-103	Ntab-K326_AWOJ-SS14830	739	6673	+	1963	PF00155:Aminotransferase class I and II
gene_79715	1463.94	259.272	2.5048	6.56978e-105	1.90787e-103	Ntab-K326_AWOJ-SS87465	22247	23506	.	1260	PF00168:C2 domain
gene_20602	682.203	57.2619	3.56801	6.66072e-105	1.93354e-103	Ntab-K326_AWOJ-SS14894	100405	109137	-	4301	PF01412:Putative GTPase activating protein for Arf
gene_79505	1556.67	401.678	1.9566	1.44283e-104	4.18041e-103	Ntab-K326_AWOJ-SS87	234764	238282	+	2540	-
gene_59269	2028.27	453.729	2.1611	1.70122e-104	4.92531e-103	Ntab-K326_AWOJ-SS4280	55430	63344	+	6740	-
gene_28550	656.351	24.7241	4.76479	1.79692e-104	5.20039e-103	Ntab-K326_AWOJ-SS17535	396989	402666	+	760	PF00034:Cytochrome c
gene_63651	722.532	81.6419	3.14538	2.61822e-104	7.56578e-103	Ntab-K326_AWOJ-SS5234	39517	41813	-	2033	PF00644:Poly(ADP-ribose) polymerase catalytic domain|PF12174:RCD1-SRO-TAF4 (RST) plant domain
gene_398	792.682	42.7042	4.2228	2.68421e-104	7.75352e-103	Ntab-K326_AWOJ-SS101	812400	816371	-	2803	PF03514:GRAS domain family
gene_17261	672.494	25.9448	4.70631	2.84029e-104	8.20125e-103	Ntab-K326_AWOJ-SS13880	303581	312104	-	3650	PF00350:Dynamin family
gene_6449	706.601	40.6008	4.14405	4.03018e-104	1.16106e-102	Ntab-K326_AWOJ-SS11444	379780	380418	.	639	-
gene_31736	669.456	40.2273	4.06846	5.62286e-104	1.61867e-102	Ntab-K326_AWOJ-SS18092	418602	419736	-	754	PF03226:Yippee zinc-binding/DNA-binding /Mis18, centromere assembly
gene_78177	1766.84	467.841	1.91325	8.57656e-104	2.46708e-102	Ntab-K326_AWOJ-SS8442	172507	175000	.	2494	PF00249:Myb-like DNA-binding domain
gene_27364	2367.68	486.734	2.28089	1.41423e-103	4.06502e-102	Ntab-K326_AWOJ-SS17171	631445	637038	+	4155	PF12515:Ca2+-ATPase N terminal autoinhibitory domain|PF13246:Cation transport ATPase (P-type)|PF00690:Cation transporter/ATPase, N-terminus|PF00122:E1-E2 ATPase|PF00689:Cation transporting ATPase, C-terminus
gene_44762	684.39	49.625	3.76551	1.88e-103	5.39972e-102	Ntab-K326_AWOJ-SS223262	664	5517	-	2142	-
gene_28884	1062.08	131.388	3.00355	3.3385e-103	9.57073e-102	Ntab-K326_AWOJ-SS17637	146020	147968	+	1949	PF00226:DnaJ domain
gene_79150	1701.75	275.098	2.62491	6.77415e-103	1.93834e-101	Ntab-K326_AWOJ-SS8650	53198	56090	-	1368	PF14226:non-haem dioxygenase in morphine synthesis N-terminal|PF03171:2OG-Fe(II) oxygenase superfamily
gene_15292	861.281	12.7899	6.11153	7.64193e-103	2.18418e-101	Ntab-K326_AWOJ-SS1338	87133	90502	-	1473	PF05153:Myo-inositol oxygenase
gene_22768	891.505	11.298	6.26516	8.23486e-103	2.35277e-101	Ntab-K326_AWOJ-SS15614	228463	232300	-	1417	PF14226:non-haem dioxygenase in morphine synthesis N-terminal
gene_35294	787.434	16.4332	5.53906	1.23565e-102	3.52903e-101	Ntab-K326_AWOJ-SS18601	111542	114294	.	2753	-
gene_19277	5436.67	1767.71	1.62135	1.45129e-102	4.13869e-101	Ntab-K326_AWOJ-SS1449	283574	285659	+	751	-
gene_13955	795.773	84.2157	3.24429	2.45855e-102	6.99797e-101	Ntab-K326_AWOJ-SS13046	275358	278092	-	1365	PF03214:Reversibly glycosylated polypeptide
gene_55123	773.164	50.5984	3.93289	2.52903e-102	7.19591e-101	Ntab-K326_AWOJ-SS3569	288456	289900	-	1329	PF13920:Zinc finger, C3HC4 type (RING finger)
gene_54965	1283.23	244.679	2.38802	2.61026e-102	7.42425e-101	Ntab-K326_AWOJ-SS3552	409625	412827	+	1926	PF03465:eRF1 domain 3|PF03464:eRF1 domain 2|PF03463:eRF1 domain 1
gene_9096	1073.72	209.813	2.35316	2.93422e-102	8.33943e-101	Ntab-K326_AWOJ-SS12045	126638	133465	-	2618	PF07897:Ethylene-responsive binding factor-associated repression|PF16136:Putative nuclear localisation signal
gene_38581	1860.99	514.577	1.85433	4.06523e-102	1.15453e-100	Ntab-K326_AWOJ-SS19393	559540	565110	+	2195	PF00118:TCP-1/cpn60 chaperonin family
gene_4043	1403.32	347.214	2.01423	4.13029e-102	1.17213e-100	Ntab-K326_AWOJ-SS1084	392347	397075	-	1830	PF13426:PAS domain
gene_78993	730.68	70.5237	3.38457	4.52262e-102	1.28299e-100	Ntab-K326_AWOJ-SS862	43023	51353	-	2223	PF03547:Membrane transport protein
gene_44319	639.355	35.0774	4.16954	6.89235e-102	1.95378e-100	Ntab-K326_AWOJ-SS2187	619848	624416	+	2825	PF00847:AP2 domain
gene_20667	2660.98	737.31	1.85058	1.76039e-101	4.97352e-100	Ntab-K326_AWOJ-SS14927	22954	24440	+	1240	PF00046:Homeobox domain|PF02183:Homeobox associated leucine zipper
gene_35138	1071.35	157.46	2.76054	2.24878e-101	6.3486e-100	Ntab-K326_AWOJ-SS18577	174721	176251	+	692	-
gene_47158	830.572	57.3331	3.8709	3.33317e-101	9.39952e-100	Ntab-K326_AWOJ-SS2568	74172	85751	-	5231	PF01061:ABC-2 type transporter|PF00005:ABC transporter|PF08370:Plant PDR ABC transporter associated
gene_76974	2329.05	704.64	1.72454	4.01856e-101	1.13155e-99	Ntab-K326_AWOJ-SS821	668055	674963	-	1342	-
gene_68815	1922.08	474.932	2.02042	4.81179e-101	1.35341e-99	Ntab-K326_AWOJ-SS6379	596016	599301	-	1101	PF13499:EF-hand domain pair
gene_15968	978.704	165.686	2.56033	5.00311e-101	1.4067e-99	Ntab-K326_AWOJ-SS1351	62085	67390	-	1404	PF00294:pfkB family carbohydrate kinase
gene_15835	1491.23	246.507	2.59996	5.82657e-101	1.63702e-99	Ntab-K326_AWOJ-SS13485	351218	354080	-	1542	PF00403:Heavy-metal-associated domain
gene_73893	1045.89	174.926	2.57889	6.48767e-101	1.82141e-99	Ntab-K326_AWOJ-SS7507	11735	13893	-	864	PF04749:PLAC8 family
gene_65360	1069.39	189.894	2.48946	7.063e-101	1.9822e-99	Ntab-K326_AWOJ-SS5627	95824	99151	+	1505	-
gene_47522	1392.13	288.216	2.27599	9.55553e-101	2.68073e-99	Ntab-K326_AWOJ-SS262303	38432	42288	+	1998	PF01633:Choline/ethanolamine kinase
gene_57733	2139.04	655.75	1.70382	1.07073e-100	3.00054e-99	Ntab-K326_AWOJ-SS393	449943	462103	-	2731	PF02852:Pyridine nucleotide-disulphide oxidoreductase, dimerisation domain|PF07992:Pyridine nucleotide-disulphide oxidoreductase
gene_53433	1115.66	209.937	2.40966	1.37513e-100	3.84787e-99	Ntab-K326_AWOJ-SS337	235943	240891	+	2099	PF13193:AMP-binding enzyme C-terminal domain|PF00501:AMP-binding enzyme
gene_68626	711.149	77.2608	3.20885	1.42337e-100	3.98141e-99	Ntab-K326_AWOJ-SS6343	20626	21776	.	1151	PF03055:Retinal pigment epithelial membrane protein
gene_61512	863.828	136.81	2.65561	1.87271e-100	5.23637e-99	Ntab-K326_AWOJ-SS4794	211278	216235	+	3292	PF00924:Mechanosensitive ion channel
gene_16451	1247.96	7.90193	7.30814	2.17675e-100	6.08426e-99	Ntab-K326_AWOJ-SS1361	107492	109738	-	1557	PF00481:Protein phosphatase 2C
gene_45443	612.929	46.6567	3.71081	2.92391e-100	8.16365e-99	Ntab-K326_AWOJ-SS23231	2413	3824	.	1412	PF03168:Late embryogenesis abundant protein
gene_55528	1938.33	495.501	1.96773	3.2954e-100	9.1941e-99	Ntab-K326_AWOJ-SS361097	7394	15837	-	2707	PF00005:ABC transporter|PF12848:ABC transporter
gene_34113	1274.38	305.663	2.05978	5.87529e-100	1.63619e-98	Ntab-K326_AWOJ-SS18445	132225	136697	+	2208	PF00183:Hsp90 protein
gene_46161	721.454	61.8778	3.53259	6.0584e-100	1.68657e-98	Ntab-K326_AWOJ-SS2411	1012090	1012781	.	692	-
gene_28214	647.502	22.1945	4.85494	6.50635e-100	1.81061e-98	Ntab-K326_AWOJ-SS17427	186129	189243	+	2082	PF03634:TCP family transcription factor
gene_74432	1042.14	201.774	2.36657	2.99428e-99	8.29312e-98	Ntab-K326_AWOJ-SS76189	11878	14508	+	2631	PF04678:Mitochondrial calcium uniporter
gene_9604	628.175	23.2586	4.78025	3.03218e-99	8.39503e-98	Ntab-K326_AWOJ-SS12143	478815	479670	.	856	PF01277:Oleosin
gene_4035	714.489	68.0151	3.38261	4.88676e-99	1.35149e-97	Ntab-K326_AWOJ-SS1084	205901	208879	+	1447	PF00704:Glycosyl hydrolases family 18
gene_25611	2275.39	680.403	1.74348	1.21602e-98	3.35209e-97	Ntab-K326_AWOJ-SS16569	104820	110736	+	4552	-
gene_32976	1557.26	375.304	2.05349	3.7078e-98	1.01693e-96	Ntab-K326_AWOJ-SS18286	113972	117457	+	2337	PF00725:3-hydroxyacyl-CoA dehydrogenase, C-terminal domain|PF02737:3-hydroxyacyl-CoA dehydrogenase, NAD binding domain
gene_48275	869.092	119.733	2.85274	4.35918e-98	1.19429e-96	Ntab-K326_AWOJ-SS272	38137	47302	+	3937	PF05183:RNA dependent RNA polymerase
gene_63647	1452.99	280.759	2.37541	4.47748e-98	1.22626e-96	Ntab-K326_AWOJ-SS5232	23574	27288	-	1731	PF07714:Protein tyrosine kinase
gene_69215	1829.83	363.966	2.33116	5.25995e-98	1.44004e-96	Ntab-K326_AWOJ-SS6440	602237	604646	-	1091	PF04525:LURP-one-related
gene_4167	769.318	52.9629	3.8724	5.51138e-98	1.50724e-96	Ntab-K326_AWOJ-SS1087	55990	57558	-	1569	-
gene_21927	2261.05	713.794	1.66262	6.57496e-98	1.79617e-96	Ntab-K326_AWOJ-SS1536	151981	154302	+	1869	PF11891:Protein RETICULATA-related
gene_72830	1231.5	248.717	2.30932	8.60698e-98	2.34875e-96	Ntab-K326_AWOJ-SS7255	63291	66782	-	1898	PF13639:Ring finger domain
gene_62498	818.859	11.5708	6.14071	1.19294e-97	3.25308e-96	Ntab-K326_AWOJ-SS4979	731253	734387	-	1626	PF00481:Protein phosphatase 2C
gene_60645	1081.93	226.451	2.25897	2.05722e-97	5.59387e-96	Ntab-K326_AWOJ-SS4622	45269	54801	-	3214	PF00130:Phorbol esters/diacylglycerol binding domain (C1 domain)|PF00781:Diacylglycerol kinase catalytic domain|PF00609:Diacylglycerol kinase accessory domain
gene_28794	1385.98	353.876	1.96971	2.60013e-97	7.05747e-96	Ntab-K326_AWOJ-SS17598	7336	15376	-	5972	PF13855:Leucine rich repeat
gene_30083	740.949	49.2041	3.92783	3.46332e-97	9.38033e-96	Ntab-K326_AWOJ-SS17898	760149	761118	.	970	PF00011:Hsp20/alpha crystallin family
gene_19325	1101.23	198.616	2.46453	3.82496e-97	1.03561e-95	Ntab-K326_AWOJ-SS145	155784	159715	+	962	-
gene_37698	2758.94	850.823	1.70022	4.05431e-97	1.09732e-95	Ntab-K326_AWOJ-SS1916	323534	325666	-	1383	PF00274:Fructose-bisphosphate aldolase class-I
gene_72530	2115.79	677.533	1.64142	6.66186e-97	1.80114e-95	Ntab-K326_AWOJ-SS719	326293	333179	-	3669	-
gene_79045	753.082	91.0806	3.04989	9.97491e-97	2.69209e-95	Ntab-K326_AWOJ-SS863	300012	303383	-	1373	PF03997:VPS28 protein
gene_20190	930.433	167.399	2.46979	1.01238e-96	2.7313e-95	Ntab-K326_AWOJ-SS14776	87215	90664	-	1668	PF03098:Animal haem peroxidase
gene_38305	764.872	91.293	3.05851	1.08281e-96	2.91925e-95	Ntab-K326_AWOJ-SS19320	168332	172476	-	2885	PF01764:Lipase (class 3)
gene_83096	1739.52	496.059	1.8104	1.50245e-96	4.04774e-95	Ntab-K326_AWOJ-SS9444	303858	307011	+	1211	PF01269:Fibrillarin
gene_75510	651.594	49.3049	3.72219	1.88486e-96	5.07616e-95	Ntab-K326_AWOJ-SS7873	342524	344716	+	1641	PF14226:non-haem dioxygenase in morphine synthesis N-terminal|PF03171:2OG-Fe(II) oxygenase superfamily
gene_6448	579.287	36.0508	4.00645	1.95423e-96	5.26114e-95	Ntab-K326_AWOJ-SS11444	225362	226232	.	871	PF13499:EF-hand domain pair
gene_57222	3505.91	206.049	4.08504	2.09199e-96	5.63e-95	Ntab-K326_AWOJ-SS38350	8596	9192	.	597	-
gene_77097	664.028	64.192	3.35078	2.40475e-96	6.46943e-95	Ntab-K326_AWOJ-SS82294	3051	5407	+	1829	PF00141:Peroxidase
gene_36121	2162.2	548.946	1.97695	2.93986e-96	7.90621e-95	Ntab-K326_AWOJ-SS18718	64318	68162	+	1339	PF00071:Ras family
gene_32579	994.217	202.175	2.29648	4.13291e-96	1.11069e-94	Ntab-K326_AWOJ-SS18211	43841	47146	+	794	PF00076:RNA recognition motif. (a.k.a. RRM, RBD, or RNP domain)
gene_15364	3500.82	959.759	1.8687	4.79527e-96	1.28732e-94	Ntab-K326_AWOJ-SS13395	74174	77019	-	994	PF00335:Tetraspanin family
gene_37517	1145.06	252.782	2.1796	5.70303e-96	1.52994e-94	Ntab-K326_AWOJ-SS19104	384265	385800	+	1423	PF13920:Zinc finger, C3HC4 type (RING finger)
gene_22110	960.59	9.02181	6.72013	1.12214e-95	3.00399e-94	Ntab-K326_AWOJ-SS15404	221278	226174	+	2295	PF03464:eRF1 domain 2|PF03465:eRF1 domain 3|PF03463:eRF1 domain 1
gene_15580	1391.21	359.44	1.95308	1.51385e-95	4.04547e-94	Ntab-K326_AWOJ-SS13445	24703	31518	-	3046	PF02933:Cell division protein 48 (CDC48), domain 2|PF00004:ATPase family associated with various cellular activities (AAA)|PF02359:Cell division protein 48 (CDC48), N-terminal domain
gene_79192	629.399	24.7427	4.70203	1.63799e-95	4.37565e-94	Ntab-K326_AWOJ-SS8659	43847	45104	+	1258	-
gene_77731	882.734	128.047	2.80059	3.13087e-95	8.34316e-94	Ntab-K326_AWOJ-SS8346	287522	290187	-	2599	-
gene_38466	632.418	31.9813	4.29377	5.85553e-95	1.55875e-93	Ntab-K326_AWOJ-SS19372	13755	16039	-	2285	PF00249:Myb-like DNA-binding domain
gene_74030	1800.83	396.066	2.18676	9.48839e-95	2.5214e-93	Ntab-K326_AWOJ-SS7541	421208	426216	+	2797	PF01501:Glycosyl transferase family 8
gene_36559	1113.53	243.41	2.19701	9.65785e-95	2.56464e-93	Ntab-K326_AWOJ-SS1883	136358	140186	-	1852	PF00069:Protein kinase domain
gene_42617	3197.83	962.419	1.73295	1.06444e-94	2.82365e-93	Ntab-K326_AWOJ-SS20396	41301	45428	-	875	PF00255:Glutathione peroxidase
gene_79259	911.359	141.986	2.69174	1.18108e-94	3.132e-93	Ntab-K326_AWOJ-SS8669	72688	75677	+	2812	PF12937:F-box-like
gene_9674	4498.59	1248.56	1.84855	1.30996e-94	3.47012e-93	Ntab-K326_AWOJ-SS12165	164988	166286	.	1299	PF01428:AN1-like Zinc finger
gene_19833	816.736	103.809	2.97658	1.3152e-94	3.48279e-93	Ntab-K326_AWOJ-SS1465	114070	115914	+	1845	PF00762:Ferrochelatase
gene_8816	1179.16	286.239	2.04007	2.88871e-94	7.63364e-93	Ntab-K326_AWOJ-SS11982	253412	260730	+	1531	PF01182:Glucosamine-6-phosphate isomerases/6-phosphogluconolactonase
gene_76586	1790.48	481.75	1.89239	4.20479e-94	1.10922e-92	Ntab-K326_AWOJ-SS8122	173483	178228	-	3521	PF13369:Transglutaminase-like superfamily
gene_27815	897.995	156.364	2.5269	4.42131e-94	1.16593e-92	Ntab-K326_AWOJ-SS17310	279	1787	.	1509	PF02458:Transferase family
gene_14497	584.829	23.5151	4.6306	5.76313e-94	1.5182e-92	Ntab-K326_AWOJ-SS1319	920921	922724	-	781	PF14368:Probable lipid transfer
gene_1000	1942.34	609.867	1.67301	5.89719e-94	1.55244e-92	Ntab-K326_AWOJ-SS10232	58862	62052	+	1114	PF01027:Inhibitor of apoptosis-promoting Bax1
gene_36257	896.612	173.634	2.36819	6.13554e-94	1.61463e-92	Ntab-K326_AWOJ-SS1876	135130	147576	+	3371	PF00083:Sugar (and other) transporter
gene_26190	908.049	160.042	2.5017	6.22541e-94	1.63771e-92	Ntab-K326_AWOJ-SS16780	204196	208599	+	1573	PF00365:Phosphofructokinase
gene_85126	895.121	9.62243	6.55225	7.41827e-94	1.95017e-92	Ntab-K326_AWOJ-SS9914	17213	30288	+	6620	-
gene_52242	874.48	9.13188	6.5224	9.00969e-94	2.36771e-92	Ntab-K326_AWOJ-SS3217	14048	18234	+	4187	-
gene_67695	997.188	182.268	2.44288	9.9429e-94	2.61205e-92	Ntab-K326_AWOJ-SS6140	15437	19229	+	2099	PF08541:3-Oxoacyl-[acyl-carrier-protein (ACP)] synthase III C terminal|PF08392:FAE1/Type III polyketide synthase-like protein
gene_14983	587.853	28.3768	4.34705	1.05206e-93	2.76287e-92	Ntab-K326_AWOJ-SS13302	157798	159847	-	1334	-
gene_53828	810.357	113.185	2.8388	1.14864e-93	3.01337e-92	Ntab-K326_AWOJ-SS3419	101616	108261	-	5616	-
gene_48267	4295.92	928.721	2.20843	1.505e-93	3.94283e-92	Ntab-K326_AWOJ-SS271691	16669	20017	+	1782	PF00083:Sugar (and other) transporter
gene_72318	680.987	55.3135	3.62364	1.8613e-93	4.87124e-92	Ntab-K326_AWOJ-SS7148	334076	338232	+	1664	PF00067:Cytochrome P450
gene_12918	7890.23	2398.92	1.71799	2.79629e-93	7.31065e-92	Ntab-K326_AWOJ-SS1282	121009	123350	-	1692	PF02298:Plastocyanin-like domain
gene_21753	1325.71	327.42	2.01701	3.06115e-93	7.99826e-92	Ntab-K326_AWOJ-SS1528	113209	117353	-	1618	-
gene_26580	1574.65	402.302	1.97194	3.0614e-93	7.99826e-92	Ntab-K326_AWOJ-SS16915	484446	488520	-	1739	PF14360:PAP2 superfamily C-terminal
gene_71394	561.544	35.5215	3.99205	3.29869e-93	8.61523e-92	Ntab-K326_AWOJ-SS696	1137452	1140728	+	3277	PF00067:Cytochrome P450
gene_58969	689.986	76.4238	3.17652	4.94887e-93	1.29162e-91	Ntab-K326_AWOJ-SS422	69806	70507	.	702	-
gene_449	677.325	63.3914	3.39227	6.23885e-93	1.62662e-91	Ntab-K326_AWOJ-SS10103	262913	263981	.	1069	-
gene_19685	909.824	9.44882	6.63738	7.76498e-93	2.02174e-91	Ntab-K326_AWOJ-SS14600	17176	19065	+	1530	PF02365:No apical meristem (NAM) protein
gene_11189	1748.52	455.769	1.9416	9.99187e-93	2.60066e-91	Ntab-K326_AWOJ-SS12482	10644	15796	+	2060	PF04180:Low temperature viability protein
gene_45793	1203.73	257	2.23338	1.02998e-92	2.6799e-91	Ntab-K326_AWOJ-SS237	166714	174958	+	2132	PF00025:ADP-ribosylation factor family
gene_17930	640.264	46.2646	3.78678	1.22513e-92	3.18436e-91	Ntab-K326_AWOJ-SS14084	420449	423359	-	1277	PF00447:HSF-type DNA-binding
gene_54144	899.481	163.572	2.46679	1.74558e-92	4.52323e-91	Ntab-K326_AWOJ-SS3464	391781	397304	-	1931	-
gene_50076	976.49	201.475	2.27269	2.45381e-92	6.34543e-91	Ntab-K326_AWOJ-SS294	1037950	1042155	-	1097	PF01652:Eukaryotic initiation factor 4E
gene_85431	897.786	109.762	3.03287	2.87783e-92	7.43687e-91	Ntab-K326_AWOJ-SS9973	489021	496924	+	4139	PF08030:Ferric reductase NAD binding domain
gene_15350	802.078	83.1827	3.25972	4.10779e-92	1.06081e-90	Ntab-K326_AWOJ-SS1339	99621	101013	.	1393	PF00168:C2 domain
gene_50514	963.494	185.04	2.38024	4.93513e-92	1.27404e-90	Ntab-K326_AWOJ-SS299302	761	3338	-	1407	-
gene_72440	5867.07	1789.09	1.71413	5.31084e-92	1.37056e-90	Ntab-K326_AWOJ-SS7178	339246	343666	+	1774	PF00226:DnaJ domain|PF00684:DnaJ central domain|PF01556:DnaJ C terminal domain
gene_2341	1177.04	7.24627	7.38187	5.76163e-92	1.48639e-90	Ntab-K326_AWOJ-SS10491	107723	112052	-	1890	PF06974:Protein of unknown function (DUF1298)|PF03007:Wax ester synthase-like Acyl-CoA acyltransferase domain
gene_54446	2786.46	4.10597	9.39278	8.68403e-92	2.23349e-90	Ntab-K326_AWOJ-SS350	398835	402411	-	2136	PF00282:Pyridoxal-dependent decarboxylase conserved domain
gene_56731	576.005	41.6409	3.77393	9.20204e-92	2.36592e-90	Ntab-K326_AWOJ-SS376942	19504	20404	.	901	PF00011:Hsp20/alpha crystallin family
gene_20956	1014.5	223.14	2.18277	1.7758e-91	4.5611e-90	Ntab-K326_AWOJ-SS1500	136397	144769	+	805	PF00034:Cytochrome c
gene_2114	773.445	130.273	2.57097	1.95917e-91	5.02699e-90	Ntab-K326_AWOJ-SS1045	70556	72592	+	753	PF02679:(2R)-phospho-3-sulfolactate synthase (ComA)
gene_1122	652.536	76.1153	3.10399	2.14586e-91	5.50417e-90	Ntab-K326_AWOJ-SS10263	59110	77718	-	1862	PF05147:Lanthionine synthetase C-like protein
gene_76689	3707.32	1200.6	1.62691	2.3017e-91	5.8999e-90	Ntab-K326_AWOJ-SS8148	147610	161304	-	6648	PF00632:HECT-domain (ubiquitin-transferase)
gene_67440	752.93	101.973	2.87013	2.71818e-91	6.96512e-90	Ntab-K326_AWOJ-SS609	408263	412282	+	610	PF00179:Ubiquitin-conjugating enzyme
gene_9855	1127.27	229.589	2.29102	3.05105e-91	7.81019e-90	Ntab-K326_AWOJ-SS1221	979762	987037	+	2638	-
gene_61511	714.144	101.049	2.82798	6.30755e-91	1.60921e-89	Ntab-K326_AWOJ-SS4794	127217	129020	+	942	PF13716:Divergent CRAL/TRIO domain
gene_26659	575.335	53.0466	3.4475	1.16662e-90	2.96837e-89	Ntab-K326_AWOJ-SS16936	55398	59113	-	1518	PF16653:Saccharopine dehydrogenase C-terminal domain
gene_7494	1649.77	443.588	1.89677	1.19599e-90	3.04207e-89	Ntab-K326_AWOJ-SS11683	256280	259141	.	2862	PF00010:Helix-loop-helix DNA-binding domain|PF14215:bHLH-MYC and R2R3-MYB transcription factors N-terminal
gene_9813	823.431	148.591	2.46666	1.37467e-90	3.49304e-89	Ntab-K326_AWOJ-SS1220	934623	956996	-	3525	PF00962:Adenosine/AMP deaminase
gene_76637	7420.07	2218.98	1.74115	1.7618e-90	4.47227e-89	Ntab-K326_AWOJ-SS8137	260069	261317	+	1249	PF01253:Translation initiation factor SUI1
gene_35244	1900.36	555.618	1.77519	1.99849e-90	5.07141e-89	Ntab-K326_AWOJ-SS18592	221384	225300	-	2195	PF02826:D-isomer specific 2-hydroxyacid dehydrogenase, NAD binding domain|PF00389:D-isomer specific 2-hydroxyacid dehydrogenase, catalytic domain|PF01842:ACT domain
gene_2517	640.059	70.815	3.19274	2.31043e-90	5.85908e-89	Ntab-K326_AWOJ-SS10535	4	3434	+	1498	-
gene_42716	604.243	35.9942	4.09338	2.45535e-90	6.22036e-89	Ntab-K326_AWOJ-SS20412	32715	34811	.	2097	-
gene_4136	1218.21	252.915	2.27026	3.02055e-90	7.64713e-89	Ntab-K326_AWOJ-SS10862	509378	514854	+	625	PF00282:Pyridoxal-dependent decarboxylase conserved domain
gene_12944	2657.11	809.523	1.71167	4.0915e-90	1.03481e-88	Ntab-K326_AWOJ-SS12824	48542	60735	-	1379	PF05739:SNARE domain
gene_31396	897.396	158.84	2.49709	5.17507e-90	1.30799e-88	Ntab-K326_AWOJ-SS18050	76800	78504	+	1262	PF07859:alpha/beta hydrolase fold
gene_24935	1639.65	415.416	1.98133	5.24053e-90	1.32366e-88	Ntab-K326_AWOJ-SS16407	109544	113017	+	2221	-
gene_67067	672.619	89.8623	2.90749	6.87927e-90	1.73527e-88	Ntab-K326_AWOJ-SS5999	54389	59560	+	1511	PF02577:Bifunctional nuclease
gene_66284	551.802	33.6034	4.01051	1.03183e-89	2.59844e-88	Ntab-K326_AWOJ-SS583	33269	34843	.	1575	-
gene_32774	598.47	28.9301	4.38181	1.04741e-89	2.6368e-88	Ntab-K326_AWOJ-SS18245	144105	147399	+	3295	PF00067:Cytochrome P450
gene_17131	1131.59	240.692	2.23371	1.12572e-89	2.83301e-88	Ntab-K326_AWOJ-SS1382	10454	12990	-	1503	PF00010:Helix-loop-helix DNA-binding domain
gene_44087	1098.25	246.368	2.15971	1.36645e-89	3.43542e-88	Ntab-K326_AWOJ-SS2163	48947	52163	-	3070	PF07839:Plant calmodulin-binding domain
gene_37957	1795.61	569.802	1.65716	1.99838e-89	5.0109e-88	Ntab-K326_AWOJ-SS19237	951999	958663	+	4976	-
gene_50961	1213.02	299.655	2.01607	2.06192e-89	5.16854e-88	Ntab-K326_AWOJ-SS305171	11626	22023	-	4254	-
gene_65269	1271.81	224.822	2.50321	2.26277e-89	5.66827e-88	Ntab-K326_AWOJ-SS5592	306157	309626	-	3300	PF02900:Catalytic LigB subunit of aromatic ring-opening dioxygenase
gene_24001	1467.77	317.616	2.20354	2.37088e-89	5.93517e-88	Ntab-K326_AWOJ-SS16094	200774	204653	+	3007	-
gene_31779	552.696	26.7663	4.34324	2.38237e-89	5.96197e-88	Ntab-K326_AWOJ-SS18096	428907	430723	.	1817	-
gene_70783	713.707	70.7244	3.34776	7.2571e-89	1.81254e-87	Ntab-K326_AWOJ-SS679	74384	76061	-	1678	PF03381:LEM3 (ligand-effect modulator 3) family / CDC50 family
gene_54603	894.083	8.49404	6.68503	7.94125e-89	1.98211e-87	Ntab-K326_AWOJ-SS35133	190	1960	.	1771	-
gene_31696	565.025	17.8065	4.98661	8.77839e-89	2.18961e-87	Ntab-K326_AWOJ-SS18085	450826	452609	.	1784	PF00069:Protein kinase domain|PF03822:NAF domain
gene_436	2961.78	792.229	1.90302	1.20045e-88	2.99333e-87	Ntab-K326_AWOJ-SS10103	187696	193141	+	2144	PF00448:SRP54-type protein, GTPase domain|PF02881:SRP54-type protein, helical bundle domain|PF04086:Signal recognition particle, alpha subunit, N-terminal
gene_82082	804.826	118.582	2.76792	1.27037e-88	3.16561e-87	Ntab-K326_AWOJ-SS9252	196702	197519	+	745	PF00614:Phospholipase D Active site motif|PF12357:Phospholipase D C terminal
gene_25413	763.747	107.632	2.82806	1.61297e-88	4.01273e-87	Ntab-K326_AWOJ-SS1651	76235	77291	.	1057	PF05678:VQ motif
gene_65017	588.022	32.6106	4.15438	2.37405e-88	5.90036e-87	Ntab-K326_AWOJ-SS5549	31121	45037	-	5117	-
gene_10051	877.007	165.085	2.41027	3.19794e-88	7.93765e-87	Ntab-K326_AWOJ-SS12248	52124	53059	.	936	-
gene_37871	561.719	30.2158	4.1981	3.44602e-88	8.54783e-87	Ntab-K326_AWOJ-SS192055	1	1451	+	859	PF02298:Plastocyanin-like domain
gene_55009	676.887	85.0465	2.99415	3.79826e-88	9.41848e-87	Ntab-K326_AWOJ-SS3556	8795	10649	+	1798	-
gene_79197	754.21	87.1227	3.11019	4.07371e-88	1.00982e-86	Ntab-K326_AWOJ-SS866	325809	328396	+	1593	PF04720:PDDEXK-like family of unknown function
gene_65174	862.161	103.651	3.06107	5.12892e-88	1.27098e-86	Ntab-K326_AWOJ-SS5578	122051	123232	.	1182	PF00847:AP2 domain
gene_9310	1407.21	336.185	2.06129	6.17243e-88	1.52807e-86	Ntab-K326_AWOJ-SS1208	266963	273971	-	1514	PF00076:RNA recognition motif. (a.k.a. RRM, RBD, or RNP domain)
gene_38942	814.202	143.729	2.5017	7.34717e-88	1.81712e-86	Ntab-K326_AWOJ-SS195	2495854	2509735	+	6643	PF00133:tRNA synthetases class I (I, L, M and V)
gene_55820	570.599	19.6006	4.84379	8.68372e-88	2.14489e-86	Ntab-K326_AWOJ-SS3641	447153	448392	+	1021	-
gene_30910	726.588	65.3095	3.47154	8.77772e-88	2.1674e-86	Ntab-K326_AWOJ-SS17997	5263	9096	+	2594	PF03514:GRAS domain family
gene_15016	633.926	37.1242	4.09859	8.79045e-88	2.16984e-86	Ntab-K326_AWOJ-SS133114	19059	21397	.	2339	PF08031:Berberine and berberine like|PF01565:FAD binding domain
gene_41947	1172.2	159.257	2.88211	8.85565e-88	2.18523e-86	Ntab-K326_AWOJ-SS20241	162351	166091	+	1978	PF10539:Development and cell death domain
gene_84758	623.554	45.5555	3.76421	1.75521e-87	4.31715e-86	Ntab-K326_AWOJ-SS9828	44131	46181	+	1891	PF01764:Lipase (class 3)
gene_29446	974.632	167.923	2.53944	2.52247e-87	6.19832e-86	Ntab-K326_AWOJ-SS178	263714	266890	-	1159	PF02900:Catalytic LigB subunit of aromatic ring-opening dioxygenase
gene_8221	560.959	19.5905	4.84505	3.89259e-87	9.54036e-86	Ntab-K326_AWOJ-SS11846	260241	260937	.	697	-
gene_81142	1082.74	207.892	2.37436	6.23326e-87	1.52476e-85	Ntab-K326_AWOJ-SS9035	69942	72909	-	2968	-
gene_51595	4364.9	13.2448	8.38678	8.53294e-87	2.08596e-85	Ntab-K326_AWOJ-SS313	114632	116129	-	603	PF03760:Late embryogenesis abundant (LEA) group 1
gene_75973	594.258	13.7648	5.44036	1.20723e-86	2.94363e-85	Ntab-K326_AWOJ-SS7971	233918	236821	-	1862	PF14363:Domain associated at C-terminal with AAA|PF00004:ATPase family associated with various cellular activities (AAA)
gene_51701	1106.48	224.317	2.30775	1.31493e-86	3.20416e-85	Ntab-K326_AWOJ-SS313534	6697	11386	+	2186	PF07714:Protein tyrosine kinase
gene_78552	1626.05	451.753	1.84963	1.37568e-86	3.35005e-85	Ntab-K326_AWOJ-SS8525	402985	408463	-	2429	PF00069:Protein kinase domain
gene_76502	1011.35	219.546	2.20071	1.55758e-86	3.79181e-85	Ntab-K326_AWOJ-SS810	1363	4463	+	1291	PF03094:Mlo family
gene_48428	2105.91	640.162	1.71916	1.91422e-86	4.65257e-85	Ntab-K326_AWOJ-SS2741	8634	13596	+	2504	PF12796:Ankyrin repeats (3 copies)|PF13962:Domain of unknown function
gene_45728	750.412	85.3411	3.1209	1.92879e-86	4.68647e-85	Ntab-K326_AWOJ-SS2364	171957	182094	+	4609	PF07690:Major Facilitator Superfamily
gene_54139	1103.43	248.271	2.15401	2.15999e-86	5.24658e-85	Ntab-K326_AWOJ-SS3464	104436	107208	-	1568	PF01490:Transmembrane amino acid transporter protein
gene_30627	1068.36	219.426	2.28381	2.66276e-86	6.46572e-85	Ntab-K326_AWOJ-SS17962	50537	52147	.	1611	PF01344:Kelch motif|PF12937:F-box-like
gene_67745	834.691	141.952	2.55971	3.24195e-86	7.86457e-85	Ntab-K326_AWOJ-SS61502	18769	24887	-	1832	PF00076:RNA recognition motif. (a.k.a. RRM, RBD, or RNP domain)
gene_4802	1754.8	294.715	2.57778	6.59596e-86	1.59603e-84	Ntab-K326_AWOJ-SS11038	78734	81819	-	1845	PF10539:Development and cell death domain
gene_5556	1681.48	292.978	2.51916	8.10935e-86	1.96097e-84	Ntab-K326_AWOJ-SS11243	68959	70940	.	1982	-
gene_60226	3055.69	726.938	2.07292	8.9156e-86	2.15388e-84	Ntab-K326_AWOJ-SS452	36877	38319	+	790	PF03168:Late embryogenesis abundant protein
gene_55049	1765.09	554.92	1.67145	9.07176e-86	2.19091e-84	Ntab-K326_AWOJ-SS356119	1410	6831	-	2072	PF00903:Glyoxalase/Bleomycin resistance protein/Dioxygenase superfamily
gene_56010	1932.58	560.699	1.78229	1.03182e-85	2.48955e-84	Ntab-K326_AWOJ-SS367	110020	112982	+	2658	PF00481:Protein phosphatase 2C
gene_6605	1246.05	234.865	2.40582	1.15798e-85	2.79131e-84	Ntab-K326_AWOJ-SS11486	1366969	1370087	-	819	PF04749:PLAC8 family
gene_57875	789.33	131.137	2.58927	1.36707e-85	3.29426e-84	Ntab-K326_AWOJ-SS3959	54512	57532	-	2768	PF03822:NAF domain|PF00069:Protein kinase domain
gene_63991	1179.6	139.255	3.08631	1.65293e-85	3.97806e-84	Ntab-K326_AWOJ-SS532	1	1053	.	1053	-
gene_7282	2216.14	664.291	1.73655	2.46966e-85	5.93055e-84	Ntab-K326_AWOJ-SS11642	103305	107290	-	3986	-
gene_77573	530.99	43.4885	3.59832	2.63796e-85	6.33268e-84	Ntab-K326_AWOJ-SS8319	383330	387682	-	1299	-
gene_62769	1387.13	376.221	1.87908	3.70132e-85	8.87979e-84	Ntab-K326_AWOJ-SS503	109829	111971	+	1618	PF12796:Ankyrin repeats (3 copies)
gene_75139	516.363	20.7476	4.61363	4.53463e-85	1.08653e-83	Ntab-K326_AWOJ-SS77801	62600	63563	.	964	-
gene_74440	816.883	119.758	2.77425	5.41943e-85	1.29608e-83	Ntab-K326_AWOJ-SS762	296433	304343	+	4505	PF02181:Formin Homology 2 Domain
gene_19986	537.763	42.9514	3.64141	5.44883e-85	1.3027e-83	Ntab-K326_AWOJ-SS147	102573	109165	+	2105	PF01764:Lipase (class 3)
gene_44649	630.302	78.4211	2.99348	6.23855e-85	1.4901e-83	Ntab-K326_AWOJ-SS2217	230868	231669	.	802	-
gene_48659	573.704	27.3483	4.37212	8.89399e-85	2.12169e-83	Ntab-K326_AWOJ-SS2772	98421	102300	+	1751	PF00067:Cytochrome P450
gene_30914	783.418	145.603	2.42881	1.15551e-84	2.75306e-83	Ntab-K326_AWOJ-SS17997	661878	663193	+	579	-
gene_861	1825.25	446.142	2.03648	1.22683e-84	2.92207e-83	Ntab-K326_AWOJ-SS1020	376260	381676	-	2957	PF13202:EF hand|PF00069:Protein kinase domain
gene_1363	540.185	52.4537	3.37653	1.79436e-84	4.26711e-83	Ntab-K326_AWOJ-SS1032	676470	680086	-	2111	PF01842:ACT domain
gene_78963	529.726	31.6465	4.02734	2.06896e-84	4.91399e-83	Ntab-K326_AWOJ-SS8610	420613	422650	+	2038	-
gene_37484	1265.05	326.014	1.9532	3.75214e-84	8.8895e-83	Ntab-K326_AWOJ-SS19096	3450	6515	-	1760	PF00022:Actin
gene_18061	880.879	106.065	3.05484	4.00526e-84	9.48624e-83	Ntab-K326_AWOJ-SS14106	168841	170496	+	1326	PF14364:Domain of unknown function (DUF4408)|PF05553:Cotton fibre expressed protein
gene_61293	580.346	45.5895	3.67753	4.82554e-84	1.14183e-82	Ntab-K326_AWOJ-SS4753	382917	386032	-	1167	PF03959:Serine hydrolase (FSH1)
gene_71741	1759.03	488.95	1.85062	5.19924e-84	1.2295e-82	Ntab-K326_AWOJ-SS70359	17050	18953	-	773	-
gene_42581	1691.43	548.466	1.62525	5.45935e-84	1.2906e-82	Ntab-K326_AWOJ-SS20385	37071	41425	-	1868	PF00282:Pyridoxal-dependent decarboxylase conserved domain
gene_21182	744.327	79.7805	3.19903	1.13141e-83	2.66556e-82	Ntab-K326_AWOJ-SS1508	310428	315036	+	2017	PF07063:Domain of unknown function (DUF1338)
gene_38891	1029.94	200.718	2.3544	1.32838e-83	3.12768e-82	Ntab-K326_AWOJ-SS19485	375230	378970	+	1226	PF16363:GDP-mannose 4,6 dehydratase
gene_69771	548.462	39.9079	3.80483	1.3734e-83	3.23268e-82	Ntab-K326_AWOJ-SS6585	18812	25015	-	3096	-
gene_78521	1124.78	6.34494	7.49867	1.84928e-83	4.34876e-82	Ntab-K326_AWOJ-SS852	170271	171620	.	1350	-
gene_84886	1085.29	251.867	2.11303	1.94121e-83	4.56352e-82	Ntab-K326_AWOJ-SS9863	79964	87515	+	1777	PF00171:Aldehyde dehydrogenase family
gene_6225	1767.65	4.56089	8.59904	2.39904e-83	5.63459e-82	Ntab-K326_AWOJ-SS11402	142723	146595	+	1942	-
gene_79947	1516.78	5.25298	8.13764	3.04315e-83	7.13419e-82	Ntab-K326_AWOJ-SS87812	1878	4280	+	2299	PF00201:UDP-glucoronosyl and UDP-glucosyl transferase
gene_61343	1325.34	286.809	2.20548	3.4115e-83	7.98294e-82	Ntab-K326_AWOJ-SS476	472679	474499	.	1821	PF00069:Protein kinase domain|PF03822:NAF domain
gene_52364	490.835	33.6653	3.86959	5.29507e-83	1.23753e-81	Ntab-K326_AWOJ-SS3235	7128	14285	-	1355	-
gene_9046	547.839	54.1309	3.32846	7.68167e-83	1.79366e-81	Ntab-K326_AWOJ-SS12029	263602	266762	+	1307	-
gene_21808	1587.83	492.321	1.68671	8.00907e-83	1.86896e-81	Ntab-K326_AWOJ-SS153	73192	85144	+	3610	PF16189:Creatinase/Prolidase N-terminal domain|PF01321:Creatinase/Prolidase N-terminal domain
gene_69007	986.426	6.5914	7.2176	9.92964e-83	2.31358e-81	Ntab-K326_AWOJ-SS6405	230268	232988	-	1532	PF00481:Protein phosphatase 2C
gene_5434	605.551	83.4725	2.85164	1.41845e-82	3.29889e-81	Ntab-K326_AWOJ-SS11216	19762	20623	.	862	-
gene_68572	691.927	11.5979	5.89601	1.47823e-82	3.43685e-81	Ntab-K326_AWOJ-SS6336	12731	13527	.	797	-
gene_35831	503.64	24.4893	4.34329	1.55145e-82	3.6038e-81	Ntab-K326_AWOJ-SS18673	542627	546302	+	3354	PF00069:Protein kinase domain|PF01453:D-mannose binding lectin|PF00954:S-locus glycoprotein domain
gene_64246	929.899	184.696	2.3263	1.91952e-82	4.45332e-81	Ntab-K326_AWOJ-SS5370	101283	136824	-	2045	PF00067:Cytochrome P450
gene_44075	479.147	30.8792	3.9635	1.93742e-82	4.49349e-81	Ntab-K326_AWOJ-SS216206	116	3831	-	1473	PF00036:EF hand|PF07992:Pyridine nucleotide-disulphide oxidoreductase
gene_75572	1693.87	523.746	1.69415	2.11098e-82	4.89453e-81	Ntab-K326_AWOJ-SS7887	16076	17089	.	1014	-
gene_63421	763.668	119.56	2.67287	2.33029e-82	5.40136e-81	Ntab-K326_AWOJ-SS5152	26071	32745	-	5194	PF00931:NB-ARC domain|PF13855:Leucine rich repeat
gene_17101	662.385	10.6152	5.94233	2.4756e-82	5.73644e-81	Ntab-K326_AWOJ-SS1381	89471	92225	+	1400	PF03106:WRKY DNA -binding domain
gene_41105	1257.49	6.34494	7.65669	3.30436e-82	7.64984e-81	Ntab-K326_AWOJ-SS200	28307	30602	+	2178	PF00004:ATPase family associated with various cellular activities (AAA)|PF14363:Domain associated at C-terminal with AAA
gene_16569	629.663	65.7745	3.2586	4.37284e-82	1.01081e-80	Ntab-K326_AWOJ-SS1363	425328	437973	-	1544	PF00011:Hsp20/alpha crystallin family
gene_76494	519.966	29.1595	4.1468	5.26473e-82	1.2166e-80	Ntab-K326_AWOJ-SS8094	290907	295397	-	1867	PF00208:Glutamate/Leucine/Phenylalanine/Valine dehydrogenase|PF02812:Glu/Leu/Phe/Val dehydrogenase, dimerisation domain
gene_81467	1604.56	263.112	2.60786	7.5322e-82	1.73899e-80	Ntab-K326_AWOJ-SS9116	28041	32349	-	2223	PF00069:Protein kinase domain
gene_62538	986.787	172.386	2.51901	7.99942e-82	1.8463e-80	Ntab-K326_AWOJ-SS4987	29524	32515	+	1988	PF02458:Transferase family
gene_66133	1472.53	425.157	1.79184	9.04758e-82	2.08759e-80	Ntab-K326_AWOJ-SS5791	369284	373353	-	1705	PF03357:Snf7
gene_55580	691.356	9.05824	6.24513	9.53325e-82	2.19898e-80	Ntab-K326_AWOJ-SS3617	591807	598320	+	4117	PF06749:Protein of unknown function (DUF1218)
gene_10207	1832.7	534.919	1.78086	1.07665e-81	2.47968e-80	Ntab-K326_AWOJ-SS12293	173356	175711	+	543	PF00076:RNA recognition motif. (a.k.a. RRM, RBD, or RNP domain)
gene_65172	1714.01	367.643	2.22318	1.34475e-81	3.09341e-80	Ntab-K326_AWOJ-SS5578	8953	12082	-	2281	PF00847:AP2 domain
gene_10450	587.07	79.63	2.88285	1.76233e-81	4.04788e-80	Ntab-K326_AWOJ-SS12340	368164	376146	-	1828	PF00491:Arginase family
gene_5150	675.982	19.9005	5.08458	2.18515e-81	5.01299e-80	Ntab-K326_AWOJ-SS1116	43274	45816	+	1996	-
gene_21269	1415.84	350.249	2.01505	3.45321e-81	7.90298e-80	Ntab-K326_AWOJ-SS15105	6313	9005	+	1561	PF00403:Heavy-metal-associated domain
gene_63576	682.943	11.4607	5.92558	3.66014e-81	8.37404e-80	Ntab-K326_AWOJ-SS5205	108022	110854	+	1972	PF03106:WRKY DNA -binding domain
gene_43884	1994.55	640.224	1.63962	3.80019e-81	8.69184e-80	Ntab-K326_AWOJ-SS214	460562	470596	-	2579	PF13855:Leucine rich repeat
gene_25215	682.042	107.133	2.66513	4.39221e-81	1.00369e-79	Ntab-K326_AWOJ-SS16475	255539	256668	+	1030	-
gene_34268	1669.66	504.113	1.72979	8.77117e-81	1.99894e-79	Ntab-K326_AWOJ-SS18464	452595	455959	-	2184	PF07526:Associated with HOX|PF05920:Homeobox KN domain
gene_3698	491.999	18.4621	4.7516	8.85854e-81	2.01824e-79	Ntab-K326_AWOJ-SS10757	27523	31277	-	1872	PF06136:Domain of unknown function (DUF966)
gene_66462	638.09	93.8319	2.7669	1.16056e-80	2.64016e-79	Ntab-K326_AWOJ-SS5872	1164784	1167747	+	2778	PF01509:TruB family pseudouridylate synthase (N terminal domain)|PF16198:tRNA pseudouridylate synthase B C-terminal domain|PF01472:PUA domain|PF08068:DKCLD (NUC011) domain
gene_9785	1571.55	508.855	1.62866	1.8158e-80	4.11967e-79	Ntab-K326_AWOJ-SS122	270309	278819	-	2730	PF00501:AMP-binding enzyme
gene_52705	1081.64	268.205	2.00878	3.86789e-80	8.74931e-79	Ntab-K326_AWOJ-SS3285	28761	30295	.	1535	PF00847:AP2 domain
gene_9926	520.505	30.6793	4.07058	5.87745e-80	1.32674e-78	Ntab-K326_AWOJ-SS12222	33683	34764	+	600	PF02496:ABA/WDS induced protein
gene_78628	1178.76	5.15301	7.77488	7.10282e-80	1.60239e-78	Ntab-K326_AWOJ-SS855	266318	268917	+	1938	-
gene_69649	517.347	51.4997	3.32299	8.44753e-80	1.90519e-78	Ntab-K326_AWOJ-SS656	575671	579868	+	1606	PF02812:Glu/Leu/Phe/Val dehydrogenase, dimerisation domain|PF00208:Glutamate/Leucine/Phenylalanine/Valine dehydrogenase
gene_81625	534.088	14.2104	5.24302	1.20744e-79	2.71673e-78	Ntab-K326_AWOJ-SS916	46901	51301	-	3238	PF01734:Patatin-like phospholipase|PF11815:Domain of unknown function (DUF3336)
gene_41472	756.861	137.39	2.47054	2.89649e-79	6.49974e-78	Ntab-K326_AWOJ-SS20105	22994	30526	-	5806	PF00270:DEAD/DEAH box helicase|PF00271:Helicase conserved C-terminal domain
gene_29880	743.575	145.366	2.35666	3.1551e-79	7.0738e-78	Ntab-K326_AWOJ-SS17872	898290	900215	.	1926	-
gene_50845	1264.88	354.298	1.83467	3.61642e-79	8.10571e-78	Ntab-K326_AWOJ-SS304124	32192	41781	-	3832	PF03372:Endonuclease/Exonuclease/phosphatase family
gene_37014	499.669	47.3116	3.40118	5.01243e-79	1.12214e-77	Ntab-K326_AWOJ-SS18984	12998	17760	+	1539	PF14299:Phloem protein 2
gene_49720	537.492	14.8584	5.13616	7.24456e-79	1.61899e-77	Ntab-K326_AWOJ-SS2898	373811	374650	.	840	PF14009:Domain of unknown function (DUF4228)
gene_12576	1244.4	223.708	2.48022	7.69122e-79	1.7173e-77	Ntab-K326_AWOJ-SS12751	65754	67976	.	2223	PF13359:DDE superfamily endonuclease
gene_47702	685.997	128.771	2.41492	1.06091e-78	2.36464e-77	Ntab-K326_AWOJ-SS2648	2530	7600	-	2450	PF00249:Myb-like DNA-binding domain|PF00439:Bromodomain
gene_37151	1861.78	467.66	1.98701	1.45819e-78	3.24537e-77	Ntab-K326_AWOJ-SS190132	3855	5663	+	1648	-
gene_35065	538.702	68.6327	2.97037	1.77502e-78	3.94589e-77	Ntab-K326_AWOJ-SS18566	194010	204021	-	2180	PF09835:Uncharacterized protein conserved in bacteria (DUF2062)
gene_1443	502.785	23.1525	4.39611	2.11866e-78	4.70843e-77	Ntab-K326_AWOJ-SS10329	165078	184334	+	5129	PF01490:Transmembrane amino acid transporter protein
gene_77213	2074.56	646.295	1.68044	3.0239e-78	6.71431e-77	Ntab-K326_AWOJ-SS8243	64961	66691	+	1731	-
gene_68727	732.074	135.608	2.43469	3.16843e-78	7.02702e-77	Ntab-K326_AWOJ-SS6366	89660	103673	-	2792	PF00501:AMP-binding enzyme
gene_76261	614.765	97.2349	2.66281	4.12403e-78	9.13306e-77	Ntab-K326_AWOJ-SS80532	3681	9719	+	1431	PF02780:Transketolase, C-terminal domain|PF02779:Transketolase, pyrimidine binding domain
gene_40953	682.542	127.96	2.41724	4.34733e-78	9.61916e-77	Ntab-K326_AWOJ-SS19946	153343	154689	.	1347	PF03055:Retinal pigment epithelial membrane protein
gene_47284	1287.51	5.05224	8.01466	4.78491e-78	1.05843e-76	Ntab-K326_AWOJ-SS258527	821	2598	-	1234	PF00043:Glutathione S-transferase, C-terminal domain|PF02798:Glutathione S-transferase, N-terminal domain
gene_13278	580.654	10.151	5.81036	5.39186e-78	1.19199e-76	Ntab-K326_AWOJ-SS128952	3808	5017	-	704	-
gene_60324	1331.85	353.974	1.91371	6.455e-78	1.4262e-76	Ntab-K326_AWOJ-SS4540	365532	367034	-	1308	-
gene_34295	666.56	107.602	2.64231	7.51978e-78	1.66001e-76	Ntab-K326_AWOJ-SS18466	62377	63451	.	1075	-
gene_48018	4129.58	57.816	6.15651	8.25945e-78	1.8217e-76	Ntab-K326_AWOJ-SS268513	31428	35669	-	3506	PF00202:Aminotransferase class-III
gene_35229	589.903	63.1774	3.23002	1.27302e-77	2.80358e-76	Ntab-K326_AWOJ-SS18591	450949	458303	+	2020	PF03062:MBOAT, membrane-bound O-acyltransferase family
gene_22308	2560.86	803.21	1.67327	2.07757e-77	4.56376e-76	Ntab-K326_AWOJ-SS15474	235420	242228	+	1416	PF00076:RNA recognition motif. (a.k.a. RRM, RBD, or RNP domain)|PF02136:Nuclear transport factor 2 (NTF2) domain
gene_28571	500.847	50.3969	3.3169	2.72074e-77	5.96452e-76	Ntab-K326_AWOJ-SS17536	11624	14676	-	981	PF03083:Sugar efflux transporter for intercellular exchange
gene_60829	1320.13	415.109	1.66863	2.96941e-77	6.50592e-76	Ntab-K326_AWOJ-SS466	376137	380090	+	1277	PF00248:Aldo/keto reductase family
gene_32585	514.488	51.0363	3.32623	3.47673e-77	7.61306e-76	Ntab-K326_AWOJ-SS18212	10584	14115	-	1716	PF02309:AUX/IAA family
gene_82763	519.697	52.8095	3.30057	3.61145e-77	7.90577e-76	Ntab-K326_AWOJ-SS94	190001	191995	.	1995	PF00847:AP2 domain
gene_17488	742.657	140.004	2.40805	3.77205e-77	8.25497e-76	Ntab-K326_AWOJ-SS1395	88783	94748	+	2885	-
gene_33874	878.71	113.509	2.96054	3.83969e-77	8.40058e-76	Ntab-K326_AWOJ-SS18424	189156	194138	-	1638	PF00153:Mitochondrial carrier protein
gene_10049	520.969	14.9754	5.124	5.10418e-77	1.11542e-75	Ntab-K326_AWOJ-SS12248	80985	88498	-	2755	PF05212:Protein of unknown function (DUF707)
gene_54979	578.762	54.2386	3.41983	5.3294e-77	1.16364e-75	Ntab-K326_AWOJ-SS3552	121736	122986	.	1251	-
gene_11665	504.538	19.3991	4.71976	6.39152e-77	1.39514e-75	Ntab-K326_AWOJ-SS12574	431808	437247	+	2661	PF00847:AP2 domain
gene_74043	1469.17	375.188	1.96393	6.49899e-77	1.41779e-75	Ntab-K326_AWOJ-SS7541	218431	220307	-	1510	PF14226:non-haem dioxygenase in morphine synthesis N-terminal|PF03171:2OG-Fe(II) oxygenase superfamily
gene_22182	526.94	24.6063	4.42529	6.63375e-77	1.44677e-75	Ntab-K326_AWOJ-SS15430	676894	679334	-	1532	PF12697:Alpha/beta hydrolase family
gene_1089	586.956	63.6068	3.20726	9.53158e-77	2.07638e-75	Ntab-K326_AWOJ-SS1025	648488	655835	-	2089	PF01596:O-methyltransferase
gene_38567	499.217	13.6284	5.19	1.29182e-76	2.80929e-75	Ntab-K326_AWOJ-SS19390	30261	32485	-	1927	PF04720:PDDEXK-like family of unknown function
gene_6151	523.313	57.7795	3.19649	1.36783e-76	2.97376e-75	Ntab-K326_AWOJ-SS11382	540383	548870	-	2641	PF02045:CCAAT-binding transcription factor (CBF-B/NF-YA) subunit B
gene_7009	698.755	125.56	2.47101	1.65936e-76	3.60447e-75	Ntab-K326_AWOJ-SS11584	17436	19324	.	1889	PF11961:Domain of unknown function (DUF3475)|PF05003:Protein of unknown function (DUF668)
gene_2921	684.177	130.062	2.3999	1.78838e-76	3.88361e-75	Ntab-K326_AWOJ-SS10602	62074	73644	-	2806	PF00083:Sugar (and other) transporter
gene_77718	813.22	124.481	2.70926	1.80821e-76	3.92444e-75	Ntab-K326_AWOJ-SS8341	163193	174205	+	4174	PF00781:Diacylglycerol kinase catalytic domain
gene_40280	567.583	77.0167	2.8813	1.96365e-76	4.25814e-75	Ntab-K326_AWOJ-SS19795	8220	11810	-	2996	-
gene_20188	780.703	145.046	2.43115	2.43737e-76	5.27786e-75	Ntab-K326_AWOJ-SS14776	54301	58546	+	1874	PF03098:Animal haem peroxidase
gene_4782	1045.3	200.721	2.38599	2.79074e-76	6.03789e-75	Ntab-K326_AWOJ-SS11032	349556	355826	-	3605	PF02365:No apical meristem (NAM) protein
gene_74737	607.016	87.6287	2.80607	2.95567e-76	6.39291e-75	Ntab-K326_AWOJ-SS7680	23929	31222	+	1677	PF00781:Diacylglycerol kinase catalytic domain
gene_63989	1003.02	219.746	2.18714	3.28976e-76	7.1135e-75	Ntab-K326_AWOJ-SS532	13783	18823	-	1695	PF03789:ELK domain|PF03790:KNOX1 domain|PF05920:Homeobox KN domain|PF03791:KNOX2 domain
gene_75008	468.183	42.0408	3.48208	4.0316e-76	8.70769e-75	Ntab-K326_AWOJ-SS7748	558447	562132	-	1815	PF02812:Glu/Leu/Phe/Val dehydrogenase, dimerisation domain|PF00208:Glutamate/Leucine/Phenylalanine/Valine dehydrogenase
gene_988	448.292	24.8265	4.15326	4.05807e-76	8.76238e-75	Ntab-K326_AWOJ-SS10231	899194	903284	-	999	-
gene_70641	1012.41	220.198	2.19876	5.49565e-76	1.18463e-74	Ntab-K326_AWOJ-SS6762	585342	589050	+	1785	PF00447:HSF-type DNA-binding
gene_76920	1583.73	500.303	1.66209	5.92419e-76	1.27628e-74	Ntab-K326_AWOJ-SS82	8875	23296	-	4735	-
gene_76808	1426.56	380.977	1.90714	8.04687e-76	1.73259e-74	Ntab-K326_AWOJ-SS8169	31950	39182	+	4184	PF03514:GRAS domain family
gene_76915	565.232	75.6527	2.88833	8.26769e-76	1.77913e-74	Ntab-K326_AWOJ-SS8197	1917	5645	-	2543	PF06101:Vacuolar protein sorting-associated protein 62
gene_10417	730.956	148.433	2.30244	1.54575e-75	3.31599e-74	Ntab-K326_AWOJ-SS12335	134585	136231	+	1395	-
gene_19877	620.704	93.5103	2.7366	1.65336e-75	3.54585e-74	Ntab-K326_AWOJ-SS1466	1064805	1068423	+	1214	PF06799:Protein of unknown function (DUF1230)
gene_61212	702.63	125.861	2.47214	2.2084e-75	4.72554e-74	Ntab-K326_AWOJ-SS4740	324456	331569	+	2060	PF01979:Amidohydrolase family
gene_71446	840.964	197.629	2.09196	3.77429e-75	8.06261e-74	Ntab-K326_AWOJ-SS6971	259649	271462	-	2596	-
gene_1553	1279.17	332.483	1.94249	5.79825e-75	1.23618e-73	Ntab-K326_AWOJ-SS10342	638713	640441	.	1729	PF02458:Transferase family
gene_42095	988.026	197.526	2.32724	6.15086e-75	1.31099e-73	Ntab-K326_AWOJ-SS20274	118551	122347	-	2904	PF01764:Lipase (class 3)
gene_69472	458.538	29.8864	3.93994	1.09773e-74	2.33446e-73	Ntab-K326_AWOJ-SS6518	437269	449914	+	5936	-
gene_32784	1145.32	245.861	2.22496	1.18549e-74	2.52039e-73	Ntab-K326_AWOJ-SS1825	69585	71650	.	2066	PF00564:PB1 domain
gene_39135	481.948	13.4835	5.10317	1.21766e-74	2.58735e-73	Ntab-K326_AWOJ-SS19526	102053	103787	.	1735	PF01490:Transmembrane amino acid transporter protein
gene_5058	680.425	123.718	2.45796	1.5116e-74	3.20296e-73	Ntab-K326_AWOJ-SS11130	527242	531193	+	1293	PF00957:Synaptobrevin|PF13774:Regulated-SNARE-like domain
gene_5263	1586.17	457.79	1.79003	1.53159e-74	3.24443e-73	Ntab-K326_AWOJ-SS1118	797246	802805	+	933	-
gene_31401	513.839	14.7374	5.17846	2.92033e-74	6.16561e-73	Ntab-K326_AWOJ-SS18050	245959	250517	-	1892	PF13445:RING-type zinc-finger
gene_76145	494.946	37.4249	3.72714	5.7083e-74	1.20284e-72	Ntab-K326_AWOJ-SS8023	19444	20347	.	904	PF05340:Protein of unknown function (DUF740)
gene_20820	444.668	19.3355	4.5413	6.2981e-74	1.32639e-72	Ntab-K326_AWOJ-SS149649	1	478	+	382	PF05694:56kDa selenium binding protein (SBP56)
gene_66491	454.439	39.7561	3.5146	6.32869e-74	1.33246e-72	Ntab-K326_AWOJ-SS5872	85843	87678	.	1836	PF05903:PPPDE putative peptidase domain
gene_37233	478.692	34.183	3.84047	6.9244e-74	1.45667e-72	Ntab-K326_AWOJ-SS190336	9390	15007	+	3090	-
gene_9884	458.988	39.5655	3.52993	7.29126e-74	1.53258e-72	Ntab-K326_AWOJ-SS12211	298836	300485	+	1495	PF04640:PLATZ transcription factor
gene_13158	991.65	5.48934	7.52208	8.86093e-74	1.86045e-72	Ntab-K326_AWOJ-SS12871	232542	235541	-	1756	-
gene_42262	673.184	7.60122	6.49398	1.02993e-73	2.16007e-72	Ntab-K326_AWOJ-SS2031	11384	13675	+	1804	PF00481:Protein phosphatase 2C
gene_54828	1919.64	74.577	4.68302	1.10308e-73	2.31221e-72	Ntab-K326_AWOJ-SS3539	337606	340180	-	1794	PF07983:X8 domain|PF00332:Glycosyl hydrolases family 17
gene_16799	1116.78	322.663	1.78924	2.97972e-73	6.22018e-72	Ntab-K326_AWOJ-SS13693	37069	40180	+	2927	PF04873:Ethylene insensitive 3
gene_2903	1053.26	252.659	2.06013	2.98282e-73	6.22494e-72	Ntab-K326_AWOJ-SS10601	27254	33094	-	2876	PF00170:bZIP transcription factor|PF14144:Seed dormancy control
gene_23269	940.062	242.023	1.95428	3.16518e-73	6.6037e-72	Ntab-K326_AWOJ-SS1581	178373	185839	-	2323	PF01039:Carboxyl transferase domain
gene_64151	764.289	174.59	2.13056	3.19148e-73	6.65675e-72	Ntab-K326_AWOJ-SS5356	2	5224	-	2410	PF02365:No apical meristem (NAM) protein
gene_15706	1110.76	227.491	2.28525	3.43206e-73	7.15463e-72	Ntab-K326_AWOJ-SS13467	68382	71085	-	1066	PF04720:PDDEXK-like family of unknown function
gene_24020	477.114	19.8192	4.58352	4.01059e-73	8.35607e-72	Ntab-K326_AWOJ-SS161	456936	460813	+	3636	PF14826:FACT complex subunit SPT16 N-terminal lobe domain
gene_64384	1101.31	327.305	1.74947	6.21125e-73	1.29128e-71	Ntab-K326_AWOJ-SS5408	287528	296269	-	3761	PF00806:Pumilio-family RNA binding repeat|PF07990:Nucleic acid binding protein NABP
gene_34519	1347.88	363.375	1.89457	6.79479e-73	1.41183e-71	Ntab-K326_AWOJ-SS18489	243548	247961	+	2412	PF02776:Thiamine pyrophosphate enzyme, N-terminal TPP binding domain|PF02775:Thiamine pyrophosphate enzyme, C-terminal TPP binding domain|PF00205:Thiamine pyrophosphate enzyme, central domain
gene_83179	505.17	50.972	3.29258	7.46871e-73	1.55101e-71	Ntab-K326_AWOJ-SS9467	251174	257798	-	3967	-
gene_73663	2107.78	625.284	1.75375	7.90321e-73	1.64034e-71	Ntab-K326_AWOJ-SS7441	70105	77941	+	2299	PF00005:ABC transporter|PF12848:ABC transporter
gene_78934	549.22	75.8712	2.85175	9.02454e-73	1.87206e-71	Ntab-K326_AWOJ-SS8609	578446	581468	-	1027	PF01086:Clathrin light chain
gene_12533	614.686	90.3986	2.77425	9.94294e-73	2.06088e-71	Ntab-K326_AWOJ-SS12740	6944	16266	-	2652	-
gene_14888	1151.54	312.48	1.8819	1.15121e-72	2.38289e-71	Ntab-K326_AWOJ-SS13296	133587	136224	+	1583	PF00067:Cytochrome P450
gene_61461	553.101	79.9764	2.79016	1.15269e-72	2.38528e-71	Ntab-K326_AWOJ-SS4778	645781	654986	+	3828	PF02358:Trehalose-phosphatase|PF00982:Glycosyltransferase family 20
gene_57356	781.784	179.853	2.11759	1.38314e-72	2.85983e-71	Ntab-K326_AWOJ-SS3873	163637	167964	+	1588	PF00481:Protein phosphatase 2C
gene_65144	949.835	244.296	1.96031	1.5051e-72	3.1103e-71	Ntab-K326_AWOJ-SS557	115509	118642	+	1285	-
gene_35492	444.737	33.2112	3.73172	1.61749e-72	3.34075e-71	Ntab-K326_AWOJ-SS18623	200440	213412	-	3136	PF01490:Transmembrane amino acid transporter protein
gene_34814	688.871	143.155	2.26519	1.87881e-72	3.87626e-71	Ntab-K326_AWOJ-SS18512	527784	540129	-	3629	PF00497:Bacterial extracellular solute-binding proteins, family 3|PF00060:Ligand-gated ion channel|PF01094:Receptor family ligand binding region
gene_55856	872.647	190.247	2.19626	2.13865e-72	4.40877e-71	Ntab-K326_AWOJ-SS3646	11281	17914	-	3606	PF13091:PLD-like domain|PF00168:C2 domain|PF12357:Phospholipase D C terminal|PF00614:Phospholipase D Active site motif
gene_44452	879.173	5.94426	7.24036	2.51182e-72	5.17384e-71	Ntab-K326_AWOJ-SS220	35667	38348	-	1491	PF03798:TLC domain
gene_55274	426.268	30.7978	3.79547	2.52563e-72	5.20088e-71	Ntab-K326_AWOJ-SS358560	10335	12686	-	2081	PF02358:Trehalose-phosphatase|PF00982:Glycosyltransferase family 20
gene_23548	445.654	31.1079	3.82601	2.63592e-72	5.42652e-71	Ntab-K326_AWOJ-SS15935	32510	36347	-	1621	PF00481:Protein phosphatase 2C
gene_9834	1064.12	261.281	2.02634	2.81227e-72	5.78329e-71	Ntab-K326_AWOJ-SS122057	5	1139	.	1135	PF01453:D-mannose binding lectin
gene_69182	443.106	40.8202	3.44493	2.82591e-72	5.80977e-71	Ntab-K326_AWOJ-SS6439	740046	744547	+	4398	PF08284:Retroviral aspartyl protease
gene_75705	760.315	116.381	2.7112	3.11714e-72	6.40679e-71	Ntab-K326_AWOJ-SS7920	744050	745641	.	1592	PF00413:Matrixin|PF01471:Putative peptidoglycan binding domain
gene_74950	522.105	19.4727	4.74227	3.69259e-72	7.58133e-71	Ntab-K326_AWOJ-SS7734	179714	180804	.	1091	PF03168:Late embryogenesis abundant protein
gene_78958	617.428	106.777	2.53009	4.12038e-72	8.45506e-71	Ntab-K326_AWOJ-SS861	95808	97857	.	2050	-
gene_28339	509.611	64.8352	2.98401	4.4949e-72	9.2211e-71	Ntab-K326_AWOJ-SS17475	83662	86586	+	2925	PF02798:Glutathione S-transferase, N-terminal domain
gene_61852	1041.83	288.37	1.85089	5.51796e-72	1.13107e-70	Ntab-K326_AWOJ-SS4854	314346	322043	-	4459	PF00285:Citrate synthase, C-terminal domain
gene_78758	593.7	8.61181	6.15829	8.72447e-72	1.78497e-70	Ntab-K326_AWOJ-SS8574	55993	64389	-	3630	PF00330:Aconitase family (aconitate hydratase)
gene_77173	468.648	12.6729	5.19046	9.59918e-72	1.96235e-70	Ntab-K326_AWOJ-SS824	1298714	1303848	+	1243	PF00071:Ras family
gene_37900	701.596	97.1342	2.85515	1.08363e-71	2.21346e-70	Ntab-K326_AWOJ-SS19216	34554	41481	-	2220	-
gene_749	1404.45	450.25	1.64106	1.15825e-71	2.36461e-70	Ntab-K326_AWOJ-SS10184	38811	49099	-	3777	PF00806:Pumilio-family RNA binding repeat
gene_47390	604.305	79.4239	2.9135	1.2675e-71	2.58558e-70	Ntab-K326_AWOJ-SS2604	247475	256342	+	8868	-
gene_22592	672.987	135.708	2.30829	1.45435e-71	2.96513e-70	Ntab-K326_AWOJ-SS1556	319520	323194	-	819	-
gene_19630	475.755	47.2582	3.31433	1.66132e-71	3.38437e-70	Ntab-K326_AWOJ-SS146	340463	343139	+	2021	PF00067:Cytochrome P450
gene_6508	414.77	25.7549	3.9927	1.77446e-71	3.6139e-70	Ntab-K326_AWOJ-SS11453	1154077	1157719	-	1849	-
gene_46829	1697.44	554.033	1.61646	1.9205e-71	3.90714e-70	Ntab-K326_AWOJ-SS2519	76187	82328	-	1165	PF16845:Aspartic acid proteinase inhibitor
gene_75523	653.937	128.927	2.33994	2.17746e-71	4.42518e-70	Ntab-K326_AWOJ-SS7873	440064	441468	.	1405	PF00378:Enoyl-CoA hydratase/isomerase
gene_69467	805.988	157.462	2.36301	2.2476e-71	4.5665e-70	Ntab-K326_AWOJ-SS6516	87705	92008	+	3239	-
gene_13081	1436.32	435.698	1.71826	2.32517e-71	4.72282e-70	Ntab-K326_AWOJ-SS12858	166	3933	-	1971	PF03055:Retinal pigment epithelial membrane protein
gene_13772	435.537	37.5969	3.55499	2.56295e-71	5.20303e-70	Ntab-K326_AWOJ-SS13005	100944	103761	-	1920	PF00201:UDP-glucoronosyl and UDP-glucosyl transferase
gene_25414	729.659	80.6654	3.17776	3.23575e-71	6.55837e-70	Ntab-K326_AWOJ-SS16510	18169	19302	+	1047	PF09425:Divergent CCT motif|PF06200:tify domain
gene_32064	2264.91	699.247	1.69753	3.26061e-71	6.60699e-70	Ntab-K326_AWOJ-SS18125	642902	643684	.	783	PF01754:A20-like zinc finger|PF01428:AN1-like Zinc finger
gene_6951	1430.28	407.667	1.80949	3.43958e-71	6.96779e-70	Ntab-K326_AWOJ-SS11571	11987	13370	.	1384	PF03107:C1 domain
gene_71613	1133.95	306.382	1.88965	3.44513e-71	6.97718e-70	Ntab-K326_AWOJ-SS702	33281	37001	+	3241	-
gene_70213	1279.17	380.06	1.74862	3.94566e-71	7.98236e-70	Ntab-K326_AWOJ-SS6679	143490	150902	+	2689	PF00117:Glutamine amidotransferase class-I|PF06418:CTP synthase N-terminus
gene_3432	553.563	61.6794	3.15151	4.87842e-71	9.85366e-70	Ntab-K326_AWOJ-SS10706	92375	95776	-	1736	PF01842:ACT domain
gene_67282	529.361	15.7674	5.07196	5.10174e-71	1.0302e-69	Ntab-K326_AWOJ-SS6039	9105	28129	+	1853	-
gene_11552	936.483	207.647	2.16924	5.77613e-71	1.16576e-69	Ntab-K326_AWOJ-SS12545	105092	115035	+	2165	-
gene_60772	960.956	161.797	2.56922	6.61449e-71	1.33425e-69	Ntab-K326_AWOJ-SS4649	2192249	2195165	+	2381	PF03106:WRKY DNA -binding domain
gene_14165	541.854	14.8746	5.21439	7.02926e-71	1.41754e-69	Ntab-K326_AWOJ-SS13107	421473	423064	.	1592	PF13302:Acetyltransferase (GNAT) domain
gene_39747	792.317	117.078	2.7656	7.52306e-71	1.51632e-69	Ntab-K326_AWOJ-SS19665	5000	8712	+	1607	PF04116:Fatty acid hydroxylase superfamily
gene_54024	411.033	22.3868	4.17656	7.61906e-71	1.53526e-69	Ntab-K326_AWOJ-SS3450	80428	92116	-	1810	PF00350:Dynamin family|PF01031:Dynamin central region|PF02212:Dynamin GTPase effector domain
gene_81383	466.713	13.1998	5.17944	8.66256e-71	1.7446e-69	Ntab-K326_AWOJ-SS910	418628	429171	+	2572	-
gene_17399	1970.89	3.30461	9.21569	8.88701e-71	1.78933e-69	Ntab-K326_AWOJ-SS1392	822944	823989	.	1046	PF03073:TspO/MBR family
gene_61371	953.849	242.648	1.97601	8.92046e-71	1.79559e-69	Ntab-K326_AWOJ-SS4761	1700060	1713205	-	6219	PF01070:FMN-dependent dehydrogenase
gene_7565	1950.13	3.21394	9.20098	1.06942e-70	2.14979e-69	Ntab-K326_AWOJ-SS11699	186313	191173	-	2259	-
gene_55532	667.428	105.815	2.6431	1.16519e-70	2.33983e-69	Ntab-K326_AWOJ-SS3612	72745	92639	-	5356	PF13424:Tetratricopeptide repeat|PF12895:Anaphase-promoting complex, cyclosome, subunit 3
gene_21348	803.485	172.911	2.22146	1.16679e-70	2.34242e-69	Ntab-K326_AWOJ-SS1514	628706	635794	-	2332	PF00098:Zinc knuckle|PF00076:RNA recognition motif. (a.k.a. RRM, RBD, or RNP domain)
gene_14001	3776.49	1071.15	1.81846	1.45644e-70	2.91852e-69	Ntab-K326_AWOJ-SS1306	220401	221177	.	777	PF14368:Probable lipid transfer
gene_75656	985.823	271.651	1.86025	4.09441e-70	8.15953e-69	Ntab-K326_AWOJ-SS7913	712909	725823	+	2624	PF13522:Glutamine amidotransferase domain|PF01380:SIS domain
gene_58576	501.412	34.2203	3.86565	4.43069e-70	8.82043e-69	Ntab-K326_AWOJ-SS4123	2457	5738	+	2415	-
gene_74612	469.344	12.1985	5.2835	5.02724e-70	1.00054e-68	Ntab-K326_AWOJ-SS7656	187644	188944	+	539	PF01490:Transmembrane amino acid transporter protein
gene_24604	806.849	148.442	2.44699	5.5455e-70	1.10282e-68	Ntab-K326_AWOJ-SS163	462897	466676	+	1743	PF00447:HSF-type DNA-binding
gene_16252	748.805	173.588	2.11078	8.41924e-70	1.66951e-68	Ntab-K326_AWOJ-SS1357	829882	835132	+	2655	PF12848:ABC transporter|PF00005:ABC transporter
gene_70952	478.206	56.5892	3.06922	9.91048e-70	1.96317e-68	Ntab-K326_AWOJ-SS683	5451	6764	.	1314	PF00847:AP2 domain
gene_37570	1895.04	443.985	2.09478	1.16003e-69	2.2967e-68	Ntab-K326_AWOJ-SS19124	59254	62348	-	1779	PF06911:Senescence-associated protein
gene_6567	1203.25	316.193	1.92901	1.25629e-69	2.48663e-68	Ntab-K326_AWOJ-SS11472	407729	410361	+	2633	-
gene_60513	677.178	134.176	2.34114	1.50216e-69	2.97099e-68	Ntab-K326_AWOJ-SS460	294820	297543	-	1615	PF01357:Pollen allergen|PF03330:Lytic transglycolase
gene_66739	1408.98	445.721	1.66139	1.52702e-69	3.01936e-68	Ntab-K326_AWOJ-SS5914	259549	262170	.	2622	PF05922:Peptidase inhibitor I9|PF00082:Subtilase family|PF02225:PA domain
gene_71511	684.17	113.553	2.58372	1.53824e-69	3.04077e-68	Ntab-K326_AWOJ-SS7	70737	71984	.	1248	PF00314:Thaumatin family
gene_58747	513.202	56.6418	3.18939	2.10978e-69	4.16408e-68	Ntab-K326_AWOJ-SS41620	1225	6501	+	4492	-
gene_81673	718.398	114.531	2.65351	2.30727e-69	4.54914e-68	Ntab-K326_AWOJ-SS9169	474984	480320	+	2308	-
gene_80912	930.551	4.95227	7.54708	2.45101e-69	4.83129e-68	Ntab-K326_AWOJ-SS8973	101112	103043	+	1932	PF01179:Copper amine oxidase, enzyme domain
gene_14715	469.113	51.7624	3.19457	2.46093e-69	4.84959e-68	Ntab-K326_AWOJ-SS1324	308738	315197	+	2223	-
gene_35269	929.937	5.22506	7.54499	2.79452e-69	5.50269e-68	Ntab-K326_AWOJ-SS18595	1290	2071	.	782	PF02458:Transferase family
gene_82387	411.475	25.2527	4.04282	2.90549e-69	5.71529e-68	Ntab-K326_AWOJ-SS9304	292960	297821	-	2732	PF05691:Raffinose synthase or seed imbibition protein Sip1
gene_14717	1950.18	620.517	1.65338	3.58192e-69	7.03494e-68	Ntab-K326_AWOJ-SS1324	382800	384734	+	1587	-
gene_32686	4836.92	1480.51	1.70699	3.80562e-69	7.47044e-68	Ntab-K326_AWOJ-SS18229	273567	275954	-	2388	PF02704:Gibberellin regulated protein
gene_20193	878.79	213.039	2.05039	3.96423e-69	7.77977e-68	Ntab-K326_AWOJ-SS14778	463513	470436	+	2519	PF01189:16S rRNA methyltransferase RsmB/F|PF17125:N-terminal domain of 16S rRNA methyltransferase RsmF
gene_28022	3403.98	2.50326	10.4183	4.74978e-69	9.31419e-68	Ntab-K326_AWOJ-SS17376	501029	502130	-	912	PF02798:Glutathione S-transferase, N-terminal domain|PF00043:Glutathione S-transferase, C-terminal domain
gene_64597	555.883	71.6034	2.9356	5.04865e-69	9.89773e-68	Ntab-K326_AWOJ-SS5459	10229	12860	-	1849	PF00067:Cytochrome P450
gene_9950	505.281	49.0693	3.3689	8.04346e-69	1.57446e-67	Ntab-K326_AWOJ-SS12232	5404	8833	+	1187	PF02668:Taurine catabolism dioxygenase TauD, TfdA family
gene_57461	477.585	56.2079	3.06964	8.40342e-69	1.64365e-67	Ntab-K326_AWOJ-SS389	473550	479514	-	2581	PF01928:CYTH domain
gene_25628	509.025	9.54958	5.73934	1.02225e-68	1.9979e-67	Ntab-K326_AWOJ-SS16579	54091	54608	.	518	-
gene_81680	589.339	97.2791	2.61253	1.22244e-68	2.3861e-67	Ntab-K326_AWOJ-SS9169	858694	874333	+	1485	PF00106:short chain dehydrogenase
gene_41866	544.679	8.20263	6.03798	1.39281e-68	2.71586e-67	Ntab-K326_AWOJ-SS20221	32782	33572	-	719	-
gene_573	1688.57	8.16541	7.72856	1.71248e-68	3.33661e-67	Ntab-K326_AWOJ-SS101447	10125	11715	.	1591	PF03168:Late embryogenesis abundant protein
gene_386	620.723	86.9616	2.82005	1.82602e-68	3.55692e-67	Ntab-K326_AWOJ-SS101	1007074	1008197	+	481	-
gene_35754	1303.4	285.885	2.19029	2.02952e-68	3.95029e-67	Ntab-K326_AWOJ-SS18659	223065	224812	.	1748	PF00847:AP2 domain
gene_12078	443.532	15.1211	4.85593	2.06237e-68	4.0132e-67	Ntab-K326_AWOJ-SS1265	43474	44324	.	851	-
gene_15773	993.341	249.617	1.98539	2.33247e-68	4.53416e-67	Ntab-K326_AWOJ-SS1348	213424	216656	+	2247	PF03372:Endonuclease/Exonuclease/phosphatase family
gene_74232	811.507	180.941	2.17146	2.42943e-68	4.72143e-67	Ntab-K326_AWOJ-SS759	618862	624507	+	1930	PF00069:Protein kinase domain
gene_82029	964.351	165.501	2.54443	2.62596e-68	5.10207e-67	Ntab-K326_AWOJ-SS92302	6059	7090	.	1032	-
gene_58706	481.574	60.7316	2.97827	2.98084e-68	5.78714e-67	Ntab-K326_AWOJ-SS415	43228	46871	-	2475	PF13419:Haloacid dehalogenase-like hydrolase
gene_72499	722.548	170.074	2.08759	4.3998e-68	8.52891e-67	Ntab-K326_AWOJ-SS7184	312179	315162	+	1601	PF00022:Actin
gene_683	794.171	171.319	2.2154	6.45061e-68	1.24916e-66	Ntab-K326_AWOJ-SS10173	343255	347621	-	2242	PF07714:Protein tyrosine kinase
gene_50091	1599.43	421.389	1.9208	6.98735e-68	1.35276e-66	Ntab-K326_AWOJ-SS294	699126	700575	.	1450	PF12937:F-box-like|PF01344:Kelch motif
gene_80158	642.778	108.8	2.55456	7.10162e-68	1.37453e-66	Ntab-K326_AWOJ-SS8821	111895	117684	+	1563	-
gene_30370	1057.21	318.457	1.72779	1.05899e-67	2.045e-66	Ntab-K326_AWOJ-SS17930	867752	873890	-	3787	PF12906:RING-variant domain
gene_766	453.424	50.1079	3.16058	1.24823e-67	2.40801e-66	Ntab-K326_AWOJ-SS10187	445621	447298	-	1425	-
gene_23843	752.768	92.9351	3.02915	1.7142e-67	3.30022e-66	Ntab-K326_AWOJ-SS16047	7883	10354	+	1587	PF00481:Protein phosphatase 2C
gene_50472	525.382	8.8575	5.91455	1.89049e-67	3.63868e-66	Ntab-K326_AWOJ-SS298802	1715	2861	.	1147	PF04520:Senescence regulator
gene_14443	430.041	14.3375	4.92909	2.26547e-67	4.35603e-66	Ntab-K326_AWOJ-SS13183	136990	137578	.	589	-
gene_35906	1381.87	370.086	1.90112	2.30193e-67	4.42501e-66	Ntab-K326_AWOJ-SS186837	1815	8427	+	1667	PF00790:VHS domain|PF03127:GAT domain
gene_1508	402.732	19.1813	4.39794	2.75093e-67	5.28679e-66	Ntab-K326_AWOJ-SS1034	230002	232642	-	2641	PF01697:Glycosyltransferase family 92
gene_84422	390.401	17.4887	4.45706	2.8913e-67	5.55514e-66	Ntab-K326_AWOJ-SS9752	128984	151014	-	1889	PF00022:Actin
gene_73086	2025.82	536.92	1.91465	3.05299e-67	5.86284e-66	Ntab-K326_AWOJ-SS7307	160324	166685	+	2978	-
gene_29518	594.546	47.4751	3.64097	3.82082e-67	7.32808e-66	Ntab-K326_AWOJ-SS17828	258204	259435	.	1232	PF00168:C2 domain
gene_65647	896.228	217.518	2.03884	3.85436e-67	7.39056e-66	Ntab-K326_AWOJ-SS5688	115996	163053	+	6534	PF00575:S1 RNA binding domain|PF05843:Suppressor of forked protein (Suf)
gene_75850	814.231	203.668	1.99547	5.69518e-67	1.08873e-65	Ntab-K326_AWOJ-SS7945	265397	268616	-	1360	-
gene_29729	888.454	177.937	2.3095	6.07035e-67	1.15957e-65	Ntab-K326_AWOJ-SS17851	684797	686865	.	2069	PF04520:Senescence regulator
gene_36228	478.621	60.4758	2.98428	8.08216e-67	1.54078e-65	Ntab-K326_AWOJ-SS18749	518070	520707	+	1146	PF09366:Protein of unknown function (DUF1997)
gene_21241	452.556	59.6829	2.92966	1.10467e-66	2.10383e-65	Ntab-K326_AWOJ-SS1510	431557	435201	-	3099	-
gene_43000	387.671	24.1793	4.01006	1.78167e-66	3.38723e-65	Ntab-K326_AWOJ-SS20482	231187	232070	-	884	-
gene_81099	1081.09	314.253	1.78546	1.93299e-66	3.67215e-65	Ntab-K326_AWOJ-SS903	966074	970064	+	1565	PF00112:Papain family cysteine protease
gene_43473	953.532	257.937	1.88019	3.43216e-66	6.49743e-65	Ntab-K326_AWOJ-SS209237	30216	36965	-	2009	PF07897:Ethylene-responsive binding factor-associated repression|PF16136:Putative nuclear localisation signal
gene_4643	1122.55	331.369	1.76371	4.16678e-66	7.87833e-65	Ntab-K326_AWOJ-SS110	53170	61050	-	3411	PF00069:Protein kinase domain
gene_77070	398.922	16.3425	4.56158	4.42752e-66	8.36716e-65	Ntab-K326_AWOJ-SS822	1213198	1216292	-	2052	PF01814:Hemerythrin HHE cation binding domain
gene_68854	1568.51	41.9113	5.23637	6.93263e-66	1.30624e-64	Ntab-K326_AWOJ-SS6385	218068	221901	+	2337	PF00854:POT family
gene_24352	547.579	85.8819	2.6771	1.24123e-65	2.33408e-64	Ntab-K326_AWOJ-SS1622	66697	70790	+	1717	PF06999:Sucrase/ferredoxin-like
gene_2194	795.635	162.389	2.29417	1.2581e-65	2.36521e-64	Ntab-K326_AWOJ-SS1046	9226	25510	+	8325	PF00954:S-locus glycoprotein domain|PF00069:Protein kinase domain|PF08276:PAN-like domain
gene_75541	1574.2	464.636	1.75785	1.41623e-65	2.65988e-64	Ntab-K326_AWOJ-SS7878	23468	25914	+	961	PF01754:A20-like zinc finger|PF01428:AN1-like Zinc finger
gene_25552	1085.16	286.419	1.91842	1.42925e-65	2.68366e-64	Ntab-K326_AWOJ-SS16555	599560	600352	.	793	PF00011:Hsp20/alpha crystallin family
gene_46780	431.061	23.2594	4.21195	1.43738e-65	2.69827e-64	Ntab-K326_AWOJ-SS2513	132973	149875	+	6120	-
gene_76200	1017.9	278.058	1.86679	1.45838e-65	2.73701e-64	Ntab-K326_AWOJ-SS8036	379351	380138	.	788	-
gene_8719	985.671	286.826	1.78432	1.5315e-65	2.87281e-64	Ntab-K326_AWOJ-SS11955	42864	45241	+	2291	PF01416:tRNA pseudouridine synthase
gene_9608	1500.56	416.404	1.84983	1.54701e-65	2.9012e-64	Ntab-K326_AWOJ-SS12147	25143	29788	-	2450	PF03357:Snf7
gene_56605	2578.27	720.914	1.84004	1.60004e-65	2.99916e-64	Ntab-K326_AWOJ-SS3753	5722	11389	-	4114	PF12515:Ca2+-ATPase N terminal autoinhibitory domain|PF13246:Cation transport ATPase (P-type)|PF00122:E1-E2 ATPase|PF00690:Cation transporter/ATPase, N-terminus|PF00689:Cation transporting ATPase, C-terminus
gene_17964	446.243	10.0138	5.48687	1.76832e-65	3.31296e-64	Ntab-K326_AWOJ-SS14091	464640	467259	+	2025	PF07859:alpha/beta hydrolase fold
gene_77768	406.345	14.5019	4.80656	1.78216e-65	3.33807e-64	Ntab-K326_AWOJ-SS8362	47950	50855	+	1227	PF03106:WRKY DNA -binding domain
gene_8418	1230.68	3.70529	8.36637	2.00426e-65	3.7513e-64	Ntab-K326_AWOJ-SS11889	418726	422307	-	1734	PF13869:Nucleotide hydrolase
gene_72497	919.763	264.477	1.80014	2.16183e-65	4.04324e-64	Ntab-K326_AWOJ-SS7184	46014	55498	+	3052	-
gene_64616	392.023	14.5484	4.71943	2.26106e-65	4.22779e-64	Ntab-K326_AWOJ-SS5460	436	2125	.	1690	PF00201:UDP-glucoronosyl and UDP-glucosyl transferase
gene_12144	431.379	40.9007	3.41547	2.39274e-65	4.47289e-64	Ntab-K326_AWOJ-SS1267	14944	19551	-	2443	PF03727:Hexokinase|PF00349:Hexokinase
gene_67117	3960.02	409.353	3.27332	2.64376e-65	4.94092e-64	Ntab-K326_AWOJ-SS600	471650	474032	+	2064	PF03106:WRKY DNA -binding domain
gene_30841	415.143	35.12	3.59758	2.70248e-65	5.04944e-64	Ntab-K326_AWOJ-SS17988	177317	187704	+	2386	PF04784:Protein of unknown function, DUF547
gene_23695	417.614	15.3024	4.79952	2.7601e-65	5.15456e-64	Ntab-K326_AWOJ-SS15984	59747	64521	-	2670	PF05691:Raffinose synthase or seed imbibition protein Sip1
gene_16526	913.479	236.494	1.95365	3.09713e-65	5.77972e-64	Ntab-K326_AWOJ-SS13626	280346	292545	-	2305	PF00168:C2 domain|PF17047:Synaptotagmin-like mitochondrial-lipid-binding domain
gene_77168	1697.24	419.797	2.01477	3.56606e-65	6.64991e-64	Ntab-K326_AWOJ-SS824	724750	729624	+	3054	PF09258:Glycosyl transferase family 64 domain
gene_38811	1665.81	547.429	1.60529	4.87717e-65	9.07925e-64	Ntab-K326_AWOJ-SS19470	92484	94214	-	1527	PF00046:Homeobox domain|PF02183:Homeobox associated leucine zipper
gene_48359	666.871	5.92644	6.84322	6.50294e-65	1.20732e-63	Ntab-K326_AWOJ-SS273321	13832	15723	-	1324	PF00249:Myb-like DNA-binding domain
gene_83248	1035.43	321.876	1.68596	8.19694e-65	1.51923e-63	Ntab-K326_AWOJ-SS948	226968	230761	-	1899	PF08246:Cathepsin propeptide inhibitor domain (I29)|PF00396:Granulin|PF00112:Papain family cysteine protease
gene_23607	396.164	13.8571	4.77936	8.79755e-65	1.63015e-63	Ntab-K326_AWOJ-SS1595	1035364	1038119	-	1266	PF03195:Lateral organ boundaries (LOB) domain
gene_14617	378.506	21.5304	4.13558	9.36022e-65	1.73357e-63	Ntab-K326_AWOJ-SS13215	762215	768423	+	2628	PF07690:Major Facilitator Superfamily
gene_19542	1068.8	330.395	1.69646	9.73085e-65	1.80133e-63	Ntab-K326_AWOJ-SS1457	563273	568739	+	1663	PF08777:RNA binding motif|PF05383:La domain|PF00076:RNA recognition motif. (a.k.a. RRM, RBD, or RNP domain)
gene_68300	629.99	74.6948	3.07514	9.82789e-65	1.81885e-63	Ntab-K326_AWOJ-SS6266	4948	7873	.	2926	PF03514:GRAS domain family
gene_60767	374.435	21.1305	4.12343	1.14335e-64	2.11498e-63	Ntab-K326_AWOJ-SS4649	1571634	1577306	+	2224	-
gene_36512	630.193	107.538	2.56052	1.14991e-64	2.12659e-63	Ntab-K326_AWOJ-SS18813	452459	455124	-	1488	PF02309:AUX/IAA family
gene_76608	468.419	53.8682	3.10545	1.26449e-64	2.33793e-63	Ntab-K326_AWOJ-SS813	573836	575839	.	2004	PF01734:Patatin-like phospholipase
gene_74547	428.632	22.1961	4.24347	1.35572e-64	2.50539e-63	Ntab-K326_AWOJ-SS7632	443151	443570	.	420	-
gene_7113	548.221	88.8967	2.62326	2.12862e-64	3.92226e-63	Ntab-K326_AWOJ-SS1160	582021	585898	-	1121	PF02115:RHO protein GDP dissociation inhibitor
gene_36695	387.592	30.7986	3.64289	2.2765e-64	4.1917e-63	Ntab-K326_AWOJ-SS18869	578635	581550	+	2916	-
gene_25823	551.313	7.15482	6.28797	2.32063e-64	4.27193e-63	Ntab-K326_AWOJ-SS16641	76409	78869	-	2329	PF00201:UDP-glucoronosyl and UDP-glucosyl transferase
gene_42178	383.825	16.1596	4.53909	2.95496e-64	5.43568e-63	Ntab-K326_AWOJ-SS20297	8644	9653	.	1010	-
gene_82908	1501.21	444.11	1.75986	3.49362e-64	6.42501e-63	Ntab-K326_AWOJ-SS942	283430	285043	+	690	PF04043:Plant invertase/pectin methylesterase inhibitor
gene_34924	1644.11	19.3805	6.41649	4.09722e-64	7.5296e-63	Ntab-K326_AWOJ-SS18525	273013	275107	.	2095	PF14363:Domain associated at C-terminal with AAA|PF00004:ATPase family associated with various cellular activities (AAA)
gene_48238	1216.4	365.639	1.73626	4.75533e-64	8.72427e-63	Ntab-K326_AWOJ-SS2714	110154	115171	+	2002	-
gene_55499	1250.33	317.823	1.98053	4.7765e-64	8.76098e-63	Ntab-K326_AWOJ-SS361	514803	518542	-	2211	-
gene_12775	930.649	264.746	1.81125	6.22787e-64	1.14066e-62	Ntab-K326_AWOJ-SS12785	3028	11589	+	3104	-
gene_35954	1273.41	414.057	1.62175	6.45408e-64	1.1818e-62	Ntab-K326_AWOJ-SS18691	229995	234764	+	3977	PF00654:Voltage gated chloride channel
gene_30798	1559.47	425.207	1.86936	6.50088e-64	1.19009e-62	Ntab-K326_AWOJ-SS17985	155425	159295	+	2430	PF00010:Helix-loop-helix DNA-binding domain
gene_38348	463.551	13.0363	5.16774	6.75055e-64	1.23549e-62	Ntab-K326_AWOJ-SS19332	25923	30704	-	1815	PF03936:Terpene synthase family, metal binding domain
gene_38480	1365.52	410.325	1.73553	8.20149e-64	1.4978e-62	Ntab-K326_AWOJ-SS19373	62436	70291	-	1934	PF01237:Oxysterol-binding protein
gene_16411	1458.17	418.363	1.80132	9.41282e-64	1.7182e-62	Ntab-K326_AWOJ-SS13600	129387	133828	-	1078	PF03357:Snf7
gene_9233	789.579	171.341	2.20453	1.00123e-63	1.82675e-62	Ntab-K326_AWOJ-SS1207	5330	10041	+	4712	-
gene_77515	607.276	105.593	2.52804	1.0951e-63	1.99705e-62	Ntab-K326_AWOJ-SS83114	17036	22592	+	3768	PF00503:G-protein alpha subunit
gene_101	1067.86	314.166	1.76405	1.3413e-63	2.44251e-62	Ntab-K326_AWOJ-SS100125	1096	5436	+	1073	PF03357:Snf7
gene_10263	1041.96	328.625	1.66216	1.46298e-63	2.66219e-62	Ntab-K326_AWOJ-SS1230	1465	2265	.	801	PF13639:Ring finger domain
gene_1976	927.099	259.446	1.83534	1.47211e-63	2.67815e-62	Ntab-K326_AWOJ-SS10422	111339	116971	+	2541	PF03098:Animal haem peroxidase
gene_36578	548.733	87.6955	2.64215	1.8518e-63	3.36328e-62	Ntab-K326_AWOJ-SS18834	361823	367158	-	1874	PF00010:Helix-loop-helix DNA-binding domain
gene_65024	1696.64	452.535	1.90723	2.11453e-63	3.83496e-62	Ntab-K326_AWOJ-SS555	644041	648748	+	3703	PF00332:Glycosyl hydrolases family 17
gene_10018	1886.51	2.87681	9.34556	2.33532e-63	4.23337e-62	Ntab-K326_AWOJ-SS12245	135865	137380	+	515	-
gene_33891	525.613	85.7091	2.62258	3.30696e-63	5.98188e-62	Ntab-K326_AWOJ-SS18427	270282	276588	+	2311	-
gene_82190	1033.82	319.673	1.69428	3.32713e-63	6.01693e-62	Ntab-K326_AWOJ-SS9261	121552	126346	+	790	PF02991:Autophagy protein Atg8 ubiquitin like
gene_10972	363.981	21.5854	4.05471	3.40033e-63	6.14785e-62	Ntab-K326_AWOJ-SS124488	30717	33681	-	1860	PF00201:UDP-glucoronosyl and UDP-glucosyl transferase
gene_49039	495.444	82.3518	2.5865	3.48198e-63	6.29398e-62	Ntab-K326_AWOJ-SS28183	18158	19893	.	1736	PF00201:UDP-glucoronosyl and UDP-glucosyl transferase
gene_38273	680.982	158.302	2.10599	3.93453e-63	7.10693e-62	Ntab-K326_AWOJ-SS19319	1161453	1167106	-	1384	PF01012:Electron transfer flavoprotein domain|PF00766:Electron transfer flavoprotein FAD-binding domain
gene_3658	664.801	127.96	2.37993	5.22763e-63	9.42698e-62	Ntab-K326_AWOJ-SS10745	24814	29945	-	3085	PF14543:Xylanase inhibitor N-terminal|PF14541:Xylanase inhibitor C-terminal
gene_67080	987.739	199.626	2.30158	5.4164e-63	9.76507e-62	Ntab-K326_AWOJ-SS6	470422	475524	+	5103	-
gene_33713	456.694	32.4099	3.80534	5.5326e-63	9.9722e-62	Ntab-K326_AWOJ-SS18400	39465	40602	-	927	-
gene_57264	1224.91	360.723	1.76483	5.73193e-63	1.03266e-61	Ntab-K326_AWOJ-SS385	243541	250733	-	2861	-
gene_28107	411.536	50.4705	3.02561	6.13956e-63	1.10531e-61	Ntab-K326_AWOJ-SS174	187418	198552	+	3867	PF03813:Nrap protein domain 1|PF17403:Nrap protein PAP/OAS-like domain|PF17404:Nrap protein domain 3
gene_39203	943.054	274.612	1.77695	6.35807e-63	1.14411e-61	Ntab-K326_AWOJ-SS19544	76720	79601	+	2397	PF08541:3-Oxoacyl-[acyl-carrier-protein (ACP)] synthase III C terminal|PF08392:FAE1/Type III polyketide synthase-like protein
gene_13252	546.364	104.082	2.38934	7.22026e-63	1.29741e-61	Ntab-K326_AWOJ-SS12893	5784	9673	-	3151	PF04720:PDDEXK-like family of unknown function
gene_48355	501.966	43.5412	3.54278	7.47978e-63	1.34309e-61	Ntab-K326_AWOJ-SS273306	6026	8247	+	2123	-
gene_69025	4427.05	32.5431	7.09921	8.08584e-63	1.45089e-61	Ntab-K326_AWOJ-SS6410	173773	175505	+	1611	PF00067:Cytochrome P450
gene_77727	423.37	54.8392	2.95869	8.51038e-63	1.52671e-61	Ntab-K326_AWOJ-SS83439	1672	2729	.	1058	-
gene_6493	1141.29	333.259	1.78079	1.02514e-62	1.8373e-61	Ntab-K326_AWOJ-SS11453	1143169	1145560	+	947	PF13639:Ring finger domain
gene_39862	910.132	260.818	1.80627	1.13357e-62	2.02924e-61	Ntab-K326_AWOJ-SS19696	67825	72251	+	2932	PF16158:Ig-like domain from next to BRCA1 gene|PF00569:Zinc finger, ZZ type|PF00564:PB1 domain
gene_5671	723.226	127.566	2.51044	1.22779e-62	2.19687e-61	Ntab-K326_AWOJ-SS1127	24009	28432	+	3735	PF00332:Glycosyl hydrolases family 17
gene_29358	393.863	41.303	3.24905	1.40527e-62	2.51266e-61	Ntab-K326_AWOJ-SS17776	188835	191896	+	2499	PF00141:Peroxidase
gene_55822	775.69	199.054	1.95858	1.46294e-62	2.61393e-61	Ntab-K326_AWOJ-SS3641	71179	78348	-	6836	PF03087:Arabidopsis protein of unknown function
gene_58548	591.074	116.833	2.3467	1.47331e-62	2.63185e-61	Ntab-K326_AWOJ-SS4116	85269	90337	+	2378	PF03997:VPS28 protein
gene_2785	1081.62	357.126	1.599	1.76354e-62	3.14733e-61	Ntab-K326_AWOJ-SS10576	49107	54729	-	2309	PF00117:Glutamine amidotransferase class-I|PF06418:CTP synthase N-terminus
gene_47078	904.081	195.977	2.21315	1.79792e-62	3.20794e-61	Ntab-K326_AWOJ-SS255428	21603	24731	-	1652	PF00481:Protein phosphatase 2C
gene_35888	1106.41	324.951	1.7712	1.90669e-62	3.40042e-61	Ntab-K326_AWOJ-SS18681	70708	72538	.	1831	PF03357:Snf7
gene_82519	606.045	114.495	2.40916	2.36074e-62	4.20919e-61	Ntab-K326_AWOJ-SS933	316311	331411	-	4778	-
gene_21406	947.758	235.769	2.01263	2.98513e-62	5.31624e-61	Ntab-K326_AWOJ-SS1516	755048	756433	.	1386	PF07816:Protein of unknown function (DUF1645)
gene_16336	463.817	35.5672	3.71203	3.43175e-62	6.09878e-61	Ntab-K326_AWOJ-SS13585	53964	55850	.	1887	PF03107:C1 domain
gene_76153	485.65	74.8513	2.69643	5.4619e-62	9.68892e-61	Ntab-K326_AWOJ-SS803	276752	280909	+	2117	PF00501:AMP-binding enzyme|PF13193:AMP-binding enzyme C-terminal domain
gene_56415	1351.79	279.977	2.2736	5.54531e-62	9.83423e-61	Ntab-K326_AWOJ-SS3729	7142	13972	-	4854	PF13246:Cation transport ATPase (P-type)|PF16212:Phospholipid-translocating P-type ATPase C-terminal|PF16209:Phospholipid-translocating ATPase N-terminal
gene_49064	391.455	17.4887	4.46074	6.09789e-62	1.08092e-60	Ntab-K326_AWOJ-SS282	106023	109211	+	3189	PF07859:alpha/beta hydrolase fold
gene_41011	798.368	211.67	1.91336	7.11833e-62	1.26121e-60	Ntab-K326_AWOJ-SS19969	17842	24470	+	1712	PF01636:Phosphotransferase enzyme family
gene_58070	898.802	3.90603	7.76291	7.71485e-62	1.36626e-60	Ntab-K326_AWOJ-SS400	131184	133160	-	886	PF00407:Pathogenesis-related protein Bet v I family
gene_42037	817.633	196.745	2.05671	7.91321e-62	1.40107e-60	Ntab-K326_AWOJ-SS20249	815316	819712	+	1583	PF00808:Histone-like transcription factor (CBF/NF-Y) and archaeal histone
gene_40843	457.297	57.7067	2.98675	8.93176e-62	1.58104e-60	Ntab-K326_AWOJ-SS19917	21849	24729	-	2456	PF00170:bZIP transcription factor
gene_10257	643.64	122.506	2.40261	9.57248e-62	1.69406e-60	Ntab-K326_AWOJ-SS123	119898	126640	-	2588	PF00271:Helicase conserved C-terminal domain|PF00270:DEAD/DEAH box helicase
gene_73380	850.167	203.441	2.06514	1.23145e-61	2.1778e-60	Ntab-K326_AWOJ-SS736	648001	656867	-	1261	-
gene_85523	1009.72	278.24	1.86606	1.47613e-61	2.60929e-60	Ntab-K326_AWOJ-SS9987	173420	182171	+	2932	PF01728:FtsJ-like methyltransferase|PF11861:Domain of unknown function (DUF3381)|PF07780:Spb1 C-terminal domain
gene_41291	434.955	48.5942	3.16254	1.52378e-61	2.69226e-60	Ntab-K326_AWOJ-SS200323	10851	14369	+	2960	PF13855:Leucine rich repeat|PF07714:Protein tyrosine kinase
gene_25574	1483.95	369.449	2.0061	1.64977e-61	2.91352e-60	Ntab-K326_AWOJ-SS16558	121683	126348	-	4666	-
gene_83069	594.026	99.9288	2.57341	2.00485e-61	3.53978e-60	Ntab-K326_AWOJ-SS9441	15737	19503	-	2762	PF14309:Domain of unknown function (DUF4378)
gene_34791	528.71	61.1679	3.10225	2.06493e-61	3.645e-60	Ntab-K326_AWOJ-SS18509	184000	186720	-	2721	PF14299:Phloem protein 2
gene_24520	511.164	67.1935	2.93799	2.2335e-61	3.9389e-60	Ntab-K326_AWOJ-SS1628	335493	338252	-	1857	PF14226:non-haem dioxygenase in morphine synthesis N-terminal|PF03171:2OG-Fe(II) oxygenase superfamily
gene_55204	853.937	230.254	1.89776	2.36553e-61	4.17078e-60	Ntab-K326_AWOJ-SS35756	27788	33142	+	5240	PF02847:MA3 domain
gene_4619	601.775	107.876	2.48503	2.80305e-61	4.93762e-60	Ntab-K326_AWOJ-SS11	307052	311776	+	4499	PF14724:Mitochondrial-associated sphingomyelin phosphodiesterase
gene_11606	765.267	188.967	2.01111	3.04586e-61	5.36161e-60	Ntab-K326_AWOJ-SS12555	22749	33550	-	5729	PF00225:Kinesin motor domain
gene_27469	539.546	106.085	2.3455	3.36432e-61	5.9167e-60	Ntab-K326_AWOJ-SS172	148202	167789	-	6360	PF13947:Wall-associated receptor kinase galacturonan-binding|PF14380:Wall-associated receptor kinase C-terminal|PF00069:Protein kinase domain
gene_79209	403.395	47.6107	3.09923	3.50755e-61	6.16433e-60	Ntab-K326_AWOJ-SS8660	358600	363608	+	1485	PF01490:Transmembrane amino acid transporter protein
gene_41373	482.662	74.8396	2.70133	3.73952e-61	6.56896e-60	Ntab-K326_AWOJ-SS20069	260403	265518	-	1452	PF03765:CRAL/TRIO, N-terminal domain|PF00650:CRAL/TRIO domain
gene_61956	817.189	209.297	1.96131	4.54959e-61	7.98088e-60	Ntab-K326_AWOJ-SS488	765188	771246	-	1509	PF01764:Lipase (class 3)
gene_56594	367.333	19.5355	4.26057	4.55454e-61	7.98773e-60	Ntab-K326_AWOJ-SS375170	50133	52028	+	1896	-
gene_54714	985.659	237.29	2.05009	5.58875e-61	9.79475e-60	Ntab-K326_AWOJ-SS352236	24062	25700	-	1379	PF05562:Cold acclimation protein WCOR413
gene_59902	698.374	132.706	2.39289	7.28298e-61	1.27464e-59	Ntab-K326_AWOJ-SS4447	9259	12872	.	3614	-
gene_21972	717.161	132.442	2.42762	8.51076e-61	1.48849e-59	Ntab-K326_AWOJ-SS15363	1401436	1415045	-	1887	PF00202:Aminotransferase class-III
gene_16909	475.19	7.77404	5.98848	8.5212e-61	1.48998e-59	Ntab-K326_AWOJ-SS1375	292998	296274	+	854	PF02466:Tim17/Tim22/Tim23/Pmp24 family
gene_56950	433.349	8.49325	5.70541	1.02755e-60	1.79507e-59	Ntab-K326_AWOJ-SS3792	26947	29438	-	1926	PF07859:alpha/beta hydrolase fold
gene_23912	480.838	69.5317	2.7986	1.05378e-60	1.84005e-59	Ntab-K326_AWOJ-SS16066	721834	728470	-	1444	PF00348:Polyprenyl synthetase
gene_28247	2173.9	707.268	1.6171	1.1021e-60	1.92399e-59	Ntab-K326_AWOJ-SS17439	166341	167338	-	554	-
gene_35749	422.908	54.3502	2.94625	1.25551e-60	2.19129e-59	Ntab-K326_AWOJ-SS18659	6780	9706	.	2927	PF00847:AP2 domain
gene_45678	491.36	80.2461	2.6254	1.28245e-60	2.23779e-59	Ntab-K326_AWOJ-SS235986	2441	3602	.	1162	PF00847:AP2 domain
gene_38444	1227.78	3.29531	8.53294	1.34776e-60	2.35015e-59	Ntab-K326_AWOJ-SS19367	3038	4287	+	866	-
gene_62590	970.803	282.708	1.77803	1.48171e-60	2.58253e-59	Ntab-K326_AWOJ-SS4997	70432	72699	.	2268	PF05997:Nucleolar protein,Nop52
gene_18442	365.414	35.6129	3.37098	1.50881e-60	2.62855e-59	Ntab-K326_AWOJ-SS1422	82585	87206	-	3140	PF00924:Mechanosensitive ion channel
gene_49696	723.202	157.699	2.20044	1.52549e-60	2.65701e-59	Ntab-K326_AWOJ-SS2894	63492	69405	-	4823	PF02362:B3 DNA binding domain
gene_18817	609.785	5.22585	6.82387	1.95611e-60	3.40391e-59	Ntab-K326_AWOJ-SS14341	351776	355459	+	969	PF13249:Squalene-hopene cyclase N-terminal domain
gene_7563	836.515	243.797	1.7779	1.96311e-60	3.41531e-59	Ntab-K326_AWOJ-SS11699	50845	54002	+	1847	PF03214:Reversibly glycosylated polypeptide
gene_64944	394.576	33.3468	3.55587	2.31996e-60	4.0306e-59	Ntab-K326_AWOJ-SS5529	49905	67421	+	2207	PF13855:Leucine rich repeat
gene_12022	505.974	81.9953	2.63222	3.67872e-60	6.36945e-59	Ntab-K326_AWOJ-SS12636	157017	163071	-	1774	PF00332:Glycosyl hydrolases family 17
gene_6580	361.703	21.793	4.08681	4.22369e-60	7.3047e-59	Ntab-K326_AWOJ-SS11477	42932	47249	-	2258	PF09835:Uncharacterized protein conserved in bacteria (DUF2062)
gene_8942	1263.94	6.19925	7.66691	4.45207e-60	7.69617e-59	Ntab-K326_AWOJ-SS120	29245	31549	-	1856	PF14226:non-haem dioxygenase in morphine synthesis N-terminal|PF03171:2OG-Fe(II) oxygenase superfamily
gene_74355	730.362	169.329	2.10633	4.58909e-60	7.92943e-59	Ntab-K326_AWOJ-SS7606	429047	430782	-	1429	PF00249:Myb-like DNA-binding domain
gene_51950	343.148	19.7819	4.1353	5.02003e-60	8.6701e-59	Ntab-K326_AWOJ-SS317709	4901	9795	-	1756	PF12428:Protein of unknown function (DUF3675)|PF12906:RING-variant domain
gene_1615	1187.24	3.33174	8.48333	5.11872e-60	8.83653e-59	Ntab-K326_AWOJ-SS10359	97573	101073	-	1520	PF00651:BTB/POZ domain|PF02135:TAZ zinc finger
gene_71220	346.267	16.196	4.38873	5.82703e-60	1.00502e-58	Ntab-K326_AWOJ-SS6909	9367	37679	-	2742	PF00657:GDSL-like Lipase/Acylhydrolase
gene_74221	468.083	61.8026	2.92753	6.00074e-60	1.03474e-58	Ntab-K326_AWOJ-SS75894	8451	13415	+	3155	PF02045:CCAAT-binding transcription factor (CBF-B/NF-YA) subunit B
gene_24485	534.125	74.9987	2.8148	6.13831e-60	1.05822e-58	Ntab-K326_AWOJ-SS16264	211209	212486	.	1278	-
gene_77539	355.128	13.3921	4.70171	6.16822e-60	1.0629e-58	Ntab-K326_AWOJ-SS8317	10507	12630	.	2124	PF02458:Transferase family
gene_63198	1503.21	3.04033	9.01634	8.19338e-60	1.40995e-58	Ntab-K326_AWOJ-SS5113	42763	45248	-	2321	PF03953:Tubulin C-terminal domain
gene_40593	960.955	269.865	1.82497	8.63461e-60	1.48454e-58	Ntab-K326_AWOJ-SS19864	201461	213633	+	3293	PF03456:uDENN domain|PF02141:DENN (AEX-3) domain
gene_84637	1056.05	251.006	2.08236	9.5648e-60	1.64372e-58	Ntab-K326_AWOJ-SS9791	496856	502881	+	2041	PF00085:Thioredoxin|PF13848:Thioredoxin-like domain
gene_163	852.652	251.597	1.76094	1.30058e-59	2.23102e-58	Ntab-K326_AWOJ-SS10034	50273	65657	+	3468	-
gene_18279	1692.05	545.087	1.63357	1.30833e-59	2.24382e-58	Ntab-K326_AWOJ-SS1418	538325	541854	+	1308	PF13405:EF-hand domain
gene_58391	796.708	161.28	2.2999	2.85421e-59	4.87525e-58	Ntab-K326_AWOJ-SS4091	42887	46775	-	1368	PF00168:C2 domain
gene_67725	804.247	224.55	1.84065	3.10807e-59	5.30767e-58	Ntab-K326_AWOJ-SS615	617442	621178	+	3120	PF08276:PAN-like domain|PF07714:Protein tyrosine kinase|PF00954:S-locus glycoprotein domain|PF01453:D-mannose binding lectin
gene_73344	340.527	19.1542	4.15768	3.54713e-59	6.05337e-58	Ntab-K326_AWOJ-SS735	226520	228275	+	1403	PF02365:No apical meristem (NAM) protein
gene_51808	367.717	13.1642	4.79452	3.62976e-59	6.19299e-58	Ntab-K326_AWOJ-SS3158	133059	139671	-	6613	-
gene_66213	551.865	102.453	2.42247	3.65491e-59	6.2345e-58	Ntab-K326_AWOJ-SS582	9349	12789	-	1107	-
gene_22063	566.7	114.831	2.31261	3.77711e-59	6.44006e-58	Ntab-K326_AWOJ-SS15395	596114	599738	-	1280	PF01625:Peptide methionine sulfoxide reductase
gene_20400	880.594	272.753	1.6928	3.85041e-59	6.56209e-58	Ntab-K326_AWOJ-SS1482	9667	19735	-	2328	PF14555:UBA-like domain|PF00789:UBX domain
gene_35264	560.109	7.40128	6.22948	5.51809e-59	9.38531e-58	Ntab-K326_AWOJ-SS18594	659849	663239	.	3391	-
gene_79497	630.854	132.569	2.25052	5.54629e-59	9.43118e-58	Ntab-K326_AWOJ-SS8699	33934	41278	+	7345	-
gene_39684	1112.57	3.30461	8.39005	6.66839e-59	1.13215e-57	Ntab-K326_AWOJ-SS19643	384409	385756	+	830	PF00403:Heavy-metal-associated domain
gene_10615	1220.31	372.827	1.71526	6.75708e-59	1.1467e-57	Ntab-K326_AWOJ-SS123819	5791	12128	+	4404	PF00134:Cyclin, N-terminal domain|PF02984:Cyclin, C-terminal domain
gene_39059	504.363	98.3463	2.35984	7.99769e-59	1.35602e-57	Ntab-K326_AWOJ-SS19509	207	3349	+	1197	PF01490:Transmembrane amino acid transporter protein
gene_74302	362.122	11.5987	4.91947	8.21622e-59	1.39276e-57	Ntab-K326_AWOJ-SS7594	7246	10851	+	2234	PF13639:Ring finger domain
gene_58289	812.771	159.409	2.35569	9.30434e-59	1.57581e-57	Ntab-K326_AWOJ-SS4065	285578	289183	+	2489	PF01582:TIR domain|PF00931:NB-ARC domain
gene_26496	333.044	20.8298	3.98129	9.36249e-59	1.58531e-57	Ntab-K326_AWOJ-SS16898	9240	16962	-	6566	PF07983:X8 domain
gene_52374	462.523	49.9419	3.21266	9.40571e-59	1.59227e-57	Ntab-K326_AWOJ-SS3235	298365	299871	.	1507	-
gene_76970	1118.56	3.26819	8.39848	1.10282e-58	1.86528e-57	Ntab-K326_AWOJ-SS821	487896	490007	-	593	-
gene_6879	367.948	23.3043	4.00339	1.21489e-58	2.05164e-57	Ntab-K326_AWOJ-SS11557	8708	10776	+	1083	PF06200:tify domain|PF09425:Divergent CCT motif
gene_31093	689.504	131.499	2.39582	1.78981e-58	3.01849e-57	Ntab-K326_AWOJ-SS18016	164981	173365	+	3344	PF04601:Domain of unknown function (DUF569)
gene_21541	1126.15	373.448	1.59309	1.87385e-58	3.15883e-57	Ntab-K326_AWOJ-SS15207	32204	34128	+	1373	PF04640:PLATZ transcription factor
gene_23191	596.18	5.2801	6.7898	1.95449e-58	3.29403e-57	Ntab-K326_AWOJ-SS1579	153174	157220	-	4047	-
gene_77068	363.484	10.9702	5.02368	2.23253e-58	3.75847e-57	Ntab-K326_AWOJ-SS822	1154503	1157356	-	977	PF00111:2Fe-2S iron-sulfur cluster binding domain
gene_83543	412.997	40.0281	3.37056	2.30783e-58	3.88438e-57	Ntab-K326_AWOJ-SS9542	118536	123769	-	1151	PF00010:Helix-loop-helix DNA-binding domain
gene_48558	585.331	108.471	2.42417	2.37271e-58	3.99181e-57	Ntab-K326_AWOJ-SS2758	460841	462779	+	777	-
gene_68624	536.701	98.2719	2.45496	3.39297e-58	5.69066e-57	Ntab-K326_AWOJ-SS6343	3418	4808	.	1391	PF03055:Retinal pigment epithelial membrane protein
gene_16373	569.498	5.38937	6.72412	3.4128e-58	5.72139e-57	Ntab-K326_AWOJ-SS13592	199179	200742	.	1564	-
gene_76573	518.936	8.29331	5.96567	3.48509e-58	5.84128e-57	Ntab-K326_AWOJ-SS8118	976126	978847	-	2448	PF00394:Multicopper oxidase|PF07731:Multicopper oxidase
gene_20131	354.946	35.5494	3.32973	3.94365e-58	6.60405e-57	Ntab-K326_AWOJ-SS14752	35	1255	-	598	-
gene_34697	493.619	77.3437	2.67488	5.50231e-58	9.19394e-57	Ntab-K326_AWOJ-SS185	176700	179576	+	2877	-
gene_75424	455.396	67.9135	2.74957	5.80126e-58	9.69132e-57	Ntab-K326_AWOJ-SS7848	75769	81453	+	1777	PF00676:Dehydrogenase E1 component
gene_81758	371.819	12.2249	4.99023	6.14033e-58	1.0251e-56	Ntab-K326_AWOJ-SS9177	479346	482382	.	3037	PF03634:TCP family transcription factor
gene_31402	780.204	200.154	1.95766	6.19771e-58	1.03445e-56	Ntab-K326_AWOJ-SS18050	327080	331394	-	2891	PF00069:Protein kinase domain
gene_56830	1329.05	394.393	1.75493	6.34496e-58	1.05857e-56	Ntab-K326_AWOJ-SS378	548443	553069	+	2415	PF03219:TLC ATP/ADP transporter
gene_55308	614.515	4.92515	6.94918	6.79825e-58	1.13394e-56	Ntab-K326_AWOJ-SS358998	27464	28427	.	964	-
gene_22889	474.43	62.4157	2.91083	8.19716e-58	1.36518e-56	Ntab-K326_AWOJ-SS15668	162937	166430	+	1768	PF08449:UAA transporter family
gene_63445	754.223	149.624	2.33765	1.08282e-57	1.80218e-56	Ntab-K326_AWOJ-SS5156	16556	18710	.	2155	PF13639:Ring finger domain
gene_34324	469.3	85.4294	2.4541	1.25506e-57	2.08655e-56	Ntab-K326_AWOJ-SS1847	97479	107560	-	3479	PF04950:40S ribosome biogenesis protein Tsr1 and BMS1 C-terminal|PF08142:AARP2CN (NUC121) domain
gene_68675	814.952	227.218	1.84199	1.27496e-57	2.11918e-56	Ntab-K326_AWOJ-SS636	7311	10659	+	1924	PF12056:Protein of unknown function (DUF3537)
gene_21935	782.763	218.008	1.83958	1.38962e-57	2.30825e-56	Ntab-K326_AWOJ-SS1536	592949	598664	+	2134	PF00155:Aminotransferase class I and II
gene_12251	389.412	32.5346	3.59906	1.50657e-57	2.50142e-56	Ntab-K326_AWOJ-SS12686	131099	132928	-	1208	PF02365:No apical meristem (NAM) protein
gene_30958	602.667	136.662	2.14143	2.19079e-57	3.62952e-56	Ntab-K326_AWOJ-SS180	598797	601014	+	1044	PF13409:Glutathione S-transferase, N-terminal domain|PF13410:Glutathione S-transferase, C-terminal domain
gene_71510	5627.57	32.027	7.44955	2.25266e-57	3.7296e-56	Ntab-K326_AWOJ-SS7	79482	80743	+	721	PF00280:Potato inhibitor I family
gene_85356	389.64	16.3588	4.58501	2.34636e-57	3.88135e-56	Ntab-K326_AWOJ-SS9963	177610	179631	+	1670	PF14363:Domain associated at C-terminal with AAA|PF00004:ATPase family associated with various cellular activities (AAA)
gene_36701	326.197	22.0581	3.89132	2.42821e-57	4.01587e-56	Ntab-K326_AWOJ-SS18869	573171	576285	.	3115	PF07714:Protein tyrosine kinase|PF00069:Protein kinase domain
gene_44208	840.125	240.261	1.81113	2.83062e-57	4.67528e-56	Ntab-K326_AWOJ-SS217794	1749	5229	+	2117	PF04209:homogentisate 1,2-dioxygenase
gene_70589	372.918	14.4646	4.71761	3.47958e-57	5.74092e-56	Ntab-K326_AWOJ-SS6754	23723	24684	.	962	PF04043:Plant invertase/pectin methylesterase inhibitor
gene_67179	403.145	48.4493	3.05428	3.68535e-57	6.0791e-56	Ntab-K326_AWOJ-SS601	267961	269764	.	1804	PF00847:AP2 domain
gene_36386	500.289	83.5794	2.58244	4.04969e-57	6.67141e-56	Ntab-K326_AWOJ-SS18796	166335	171123	+	3298	PF05659:Arabidopsis broad-spectrum mildew resistance protein RPW8|PF00931:NB-ARC domain
gene_9366	650.74	161.635	2.01293	5.57487e-57	9.16611e-56	Ntab-K326_AWOJ-SS120862	5688	24963	-	6822	-
gene_64107	633.444	134.584	2.22303	5.9563e-57	9.78901e-56	Ntab-K326_AWOJ-SS5344	479261	483136	+	2259	-
gene_5628	957.904	234.772	2.02688	6.42889e-57	1.05588e-55	Ntab-K326_AWOJ-SS11260	110366	111551	.	1186	PF07107:Wound-induced protein WI12
gene_35902	911.231	284.531	1.68195	6.85628e-57	1.12559e-55	Ntab-K326_AWOJ-SS18683	301469	306529	-	1667	PF01095:Pectinesterase
gene_26110	1095.88	304.065	1.84978	7.33864e-57	1.20374e-55	Ntab-K326_AWOJ-SS16754	60284	64144	-	3568	PF08263:Leucine rich repeat N-terminal domain|PF13855:Leucine rich repeat
gene_44363	340.697	14.6475	4.55018	7.99215e-57	1.31037e-55	Ntab-K326_AWOJ-SS218912	1	611	.	611	-
gene_3212	509.571	93.2824	2.45979	9.33303e-57	1.52857e-55	Ntab-K326_AWOJ-SS1065	334482	341646	-	2109	PF00271:Helicase conserved C-terminal domain|PF00270:DEAD/DEAH box helicase
gene_65820	435.189	49.398	3.11721	9.51106e-57	1.55739e-55	Ntab-K326_AWOJ-SS571	916072	916508	.	437	-
gene_60228	386.929	36.7142	3.40188	1.03275e-56	1.68926e-55	Ntab-K326_AWOJ-SS452	34	1254	.	1221	-
gene_5844	791.361	224.222	1.81777	1.13541e-56	1.85518e-55	Ntab-K326_AWOJ-SS11306	42657	45664	-	2234	PF01554:MatE
gene_20761	492.714	93.0662	2.40162	1.14608e-56	1.87181e-55	Ntab-K326_AWOJ-SS1494	410210	411680	.	1471	-
gene_25993	1132.74	369.313	1.61915	1.26711e-56	2.06815e-55	Ntab-K326_AWOJ-SS16704	70401	79319	-	2485	-
gene_21514	517.385	55.7591	3.21863	1.8804e-56	3.06521e-55	Ntab-K326_AWOJ-SS15199	1121	2167	+	492	-
gene_15778	1023.2	331.681	1.62664	1.93123e-56	3.14738e-55	Ntab-K326_AWOJ-SS1348	366852	368743	-	1221	PF07224:Chlorophyllase
gene_10676	869.527	258.655	1.74512	1.95899e-56	3.19127e-55	Ntab-K326_AWOJ-SS12399	8430	14018	-	2207	PF02696:Uncharacterized ACR, YdiU/UPF0061 family
gene_36017	661.018	163.264	2.02257	2.10948e-56	3.43568e-55	Ntab-K326_AWOJ-SS18702	146891	155460	+	6016	-
gene_36506	579.923	128.077	2.18331	2.18077e-56	3.54951e-55	Ntab-K326_AWOJ-SS18813	89180	96188	-	2584	PF01189:16S rRNA methyltransferase RsmB/F|PF17125:N-terminal domain of 16S rRNA methyltransferase RsmF
gene_33701	792.743	213.533	1.89396	2.27327e-56	3.69768e-55	Ntab-K326_AWOJ-SS1840	15415	26127	-	2168	PF00609:Diacylglycerol kinase accessory domain|PF00781:Diacylglycerol kinase catalytic domain
gene_57872	463.878	49.8675	3.23208	2.3811e-56	3.8706e-55	Ntab-K326_AWOJ-SS3959	38749	41209	+	2461	PF04525:LURP-one-related
gene_67147	329.389	13.7284	4.58825	2.50844e-56	4.07585e-55	Ntab-K326_AWOJ-SS6007	246205	249305	-	1925	PF00067:Cytochrome P450
gene_78873	1047.17	337.775	1.63233	2.6658e-56	4.32969e-55	Ntab-K326_AWOJ-SS860	224628	235017	+	2649	-
gene_15790	1247.9	334.569	1.90112	2.73572e-56	4.44041e-55	Ntab-K326_AWOJ-SS13480	104661	108186	-	3223	PF13639:Ring finger domain
gene_46375	369.116	41.9408	3.12948	2.92592e-56	4.74406e-55	Ntab-K326_AWOJ-SS245110	2046	3117	.	1072	PF00226:DnaJ domain
gene_46832	414.409	24.1615	4.08689	4.60418e-56	7.44137e-55	Ntab-K326_AWOJ-SS251980	792	4984	-	1584	PF00657:GDSL-like Lipase/Acylhydrolase
gene_57286	522.913	5.51646	6.59882	5.65213e-56	9.12346e-55	Ntab-K326_AWOJ-SS386	7998	9874	-	1672	PF02365:No apical meristem (NAM) protein
gene_16266	655.107	167.635	1.96456	8.67312e-56	1.39583e-54	Ntab-K326_AWOJ-SS1357	1056793	1065780	-	3226	PF00118:TCP-1/cpn60 chaperonin family
gene_18113	315.314	17.1694	4.21157	9.70032e-56	1.56016e-54	Ntab-K326_AWOJ-SS141253	1	415	+	307	-
gene_8750	837.819	241.224	1.79191	9.89069e-56	1.59044e-54	Ntab-K326_AWOJ-SS1197	32916	41240	+	3146	PF00999:Sodium/hydrogen exchanger family
gene_65165	2175.28	185.135	3.5569	1.36328e-55	2.19032e-54	Ntab-K326_AWOJ-SS55763	2696	3469	.	774	PF16845:Aspartic acid proteinase inhibitor
gene_52830	376.473	34.3931	3.45337	1.76772e-55	2.83414e-54	Ntab-K326_AWOJ-SS3301	267429	268365	-	592	PF00704:Glycosyl hydrolases family 18
gene_24170	2074.78	139.535	3.89746	1.93976e-55	3.10864e-54	Ntab-K326_AWOJ-SS16177	261516	265855	+	3983	PF04116:Fatty acid hydroxylase superfamily
gene_64554	872.508	253.653	1.78137	1.95424e-55	3.1312e-54	Ntab-K326_AWOJ-SS5449	530368	545157	+	13314	PF00931:NB-ARC domain
gene_78045	341.762	14.1376	4.59698	2.29035e-55	3.66509e-54	Ntab-K326_AWOJ-SS8414	16125	18970	-	1811	PF01842:ACT domain
gene_12922	446.669	51.1424	3.14167	2.50393e-55	4.00434e-54	Ntab-K326_AWOJ-SS1282	718084	730872	-	5326	PF00931:NB-ARC domain
gene_11184	733.459	212.927	1.78235	2.528e-55	4.04198e-54	Ntab-K326_AWOJ-SS12480	246286	254275	+	2576	-
gene_1683	1295.85	349.097	1.8954	3.04158e-55	4.86007e-54	Ntab-K326_AWOJ-SS1037	862526	866687	+	2156	PF07059:Protein of unknown function (DUF1336)
gene_45646	938.931	302.858	1.63397	3.09613e-55	4.94412e-54	Ntab-K326_AWOJ-SS2352	47239	48568	.	1330	PF13499:EF-hand domain pair
gene_59147	554.76	5.23435	6.79744	3.18757e-55	5.08907e-54	Ntab-K326_AWOJ-SS4252	53323	55095	+	818	-
gene_84334	513.773	101.959	2.33508	4.0539e-55	6.45998e-54	Ntab-K326_AWOJ-SS972	48546	52448	-	3343	PF07714:Protein tyrosine kinase|PF13855:Leucine rich repeat
gene_1137	761.11	223.505	1.76629	4.08521e-55	6.50851e-54	Ntab-K326_AWOJ-SS10269	122196	128993	-	2115	PF00108:Thiolase, N-terminal domain|PF02803:Thiolase, C-terminal domain
gene_73007	852.185	222.44	1.93374	5.35725e-55	8.5244e-54	Ntab-K326_AWOJ-SS7287	31197	33695	+	1638	PF00438:S-adenosylmethionine synthetase, N-terminal domain|PF02772:S-adenosylmethionine synthetase, central domain|PF02773:S-adenosylmethionine synthetase, C-terminal domain
gene_55213	397.279	52.5986	2.9306	5.62263e-55	8.94105e-54	Ntab-K326_AWOJ-SS357637	18138	21531	-	1518	PF03618:Kinase/pyrophosphorylase
gene_6807	771.018	203.282	1.92741	6.92722e-55	1.09995e-53	Ntab-K326_AWOJ-SS11528	21208	60652	-	3485	PF06068:TIP49 C-terminus
gene_75327	353.989	36.9141	3.28492	7.92098e-55	1.25643e-53	Ntab-K326_AWOJ-SS7825	441748	444527	-	1654	PF03763:Remorin, C-terminal region
gene_50082	375.695	52.346	2.84611	8.24829e-55	1.30808e-53	Ntab-K326_AWOJ-SS294	59060	60523	.	1464	-
gene_54969	794.705	3.93235	7.73115	8.7326e-55	1.38431e-53	Ntab-K326_AWOJ-SS3552	670835	677722	+	2262	PF12076:WAX2 C-terminal domain|PF04116:Fatty acid hydroxylase superfamily
gene_34806	890.682	223.399	1.98788	1.04043e-54	1.64827e-53	Ntab-K326_AWOJ-SS18510	64430	69801	-	1428	PF00481:Protein phosphatase 2C
gene_18554	409.061	60.5758	2.74916	1.18074e-54	1.86939e-53	Ntab-K326_AWOJ-SS142586	2	555	.	554	-
gene_80324	945.796	264.575	1.83956	1.21337e-54	1.92024e-53	Ntab-K326_AWOJ-SS8851	1151250	1154192	-	2198	PF03514:GRAS domain family
gene_62698	846.546	249.67	1.75679	1.32177e-54	2.09006e-53	Ntab-K326_AWOJ-SS5017	28	3441	+	2336	-
gene_67263	763.928	217.494	1.81111	1.52479e-54	2.40859e-53	Ntab-K326_AWOJ-SS6030	249995	257169	-	2714	PF07887:Calmodulin binding protein-like
gene_33818	626.76	140.611	2.1633	1.85951e-54	2.93061e-53	Ntab-K326_AWOJ-SS18420	454838	458625	+	1246	PF00957:Synaptobrevin|PF13774:Regulated-SNARE-like domain
gene_82168	725.142	143.397	2.34197	2.23083e-54	3.51291e-53	Ntab-K326_AWOJ-SS9259	276047	277482	.	1436	PF04857:CAF1 family ribonuclease
gene_50479	4571.69	1484.96	1.62234	2.39467e-54	3.76935e-53	Ntab-K326_AWOJ-SS2989	12322	15467	+	2621	PF12796:Ankyrin repeats (3 copies)
gene_26898	589.676	4.69808	6.89534	2.43974e-54	3.8387e-53	Ntab-K326_AWOJ-SS17032	253750	255795	+	2046	-
gene_66473	332.628	11.553	4.8418	2.51044e-54	3.94912e-53	Ntab-K326_AWOJ-SS5872	1914896	1918927	+	3328	PF01434:Peptidase family M41
gene_68654	322.421	28.0931	3.53331	2.53214e-54	3.98243e-53	Ntab-K326_AWOJ-SS6353	31945	33352	-	1408	-
gene_84095	518.988	84.4876	2.63038	2.85152e-54	4.48011e-53	Ntab-K326_AWOJ-SS966	294667	296699	+	1384	PF00141:Peroxidase
gene_33557	758.979	171.194	2.1453	3.85015e-54	6.03413e-53	Ntab-K326_AWOJ-SS18384	276958	282475	-	3780	PF00503:G-protein alpha subunit
gene_46631	1007.29	314.594	1.67665	4.18562e-54	6.55583e-53	Ntab-K326_AWOJ-SS2492	570863	573045	-	2183	-
gene_46601	493.229	76.3549	2.67799	4.44836e-54	6.96449e-53	Ntab-K326_AWOJ-SS249	354802	363921	-	7418	PF03644:Glycosyl hydrolase family 85
gene_4959	852.841	261.291	1.7097	4.65425e-54	7.28533e-53	Ntab-K326_AWOJ-SS11107	385896	397478	-	4315	PF01833:IPT/TIG domain|PF12796:Ankyrin repeats (3 copies)
gene_76133	795.873	228.654	1.80294	4.77712e-54	7.47613e-53	Ntab-K326_AWOJ-SS8020	184241	190349	-	1637	-
gene_53241	749.149	204.24	1.8726	4.95732e-54	7.75494e-53	Ntab-K326_AWOJ-SS334738	14032	18676	-	1729	PF03283:Pectinacetylesterase
gene_35284	536.846	117.566	2.18655	5.03704e-54	7.87803e-53	Ntab-K326_AWOJ-SS18601	149934	154879	+	3457	PF00651:BTB/POZ domain|PF11900:Domain of unknown function (DUF3420)|PF12313:NPR1/NIM1 like defence protein C terminal
gene_59218	372.258	33.3538	3.49672	7.1068e-54	1.10923e-52	Ntab-K326_AWOJ-SS427	70387	85034	+	5571	PF00931:NB-ARC domain
gene_81402	532.36	90.057	2.54955	7.92608e-54	1.23635e-52	Ntab-K326_AWOJ-SS9102	70292	74671	+	1465	PF05212:Protein of unknown function (DUF707)
gene_80487	493.877	98.6563	2.3267	8.23598e-54	1.28442e-52	Ntab-K326_AWOJ-SS8884	398074	401332	+	1073	PF10539:Development and cell death domain
gene_75346	322.896	16.8238	4.24861	9.15681e-54	1.42744e-52	Ntab-K326_AWOJ-SS7828	421252	428706	-	2657	PF00069:Protein kinase domain
gene_54188	1434.77	469.75	1.61236	9.35784e-54	1.45848e-52	Ntab-K326_AWOJ-SS347	130486	137902	+	1814	PF00790:VHS domain|PF03127:GAT domain
gene_58284	864.491	272.917	1.66394	9.80941e-54	1.52824e-52	Ntab-K326_AWOJ-SS4065	28982	48369	+	5544	-
gene_77271	759.406	217.014	1.803	1.20071e-53	1.86718e-52	Ntab-K326_AWOJ-SS8255	197507	201322	-	2392	PF03514:GRAS domain family
gene_71611	891.376	7.64694	6.89163	1.23948e-53	1.92707e-52	Ntab-K326_AWOJ-SS7018	609102	609776	.	675	PF00407:Pathogenesis-related protein Bet v I family
gene_44257	688.812	178.624	1.94279	1.44758e-53	2.24832e-52	Ntab-K326_AWOJ-SS2184	470763	480250	+	4774	-
gene_73505	605.756	148.404	2.0373	1.48116e-53	2.30001e-52	Ntab-K326_AWOJ-SS7395	33977	38843	-	2214	PF00067:Cytochrome P450
gene_44887	571.172	135.707	2.07939	1.57295e-53	2.44204e-52	Ntab-K326_AWOJ-SS225	843164	846110	+	2947	PF00067:Cytochrome P450
gene_12653	2151.77	1.92124	10.021	1.61667e-53	2.50838e-52	Ntab-K326_AWOJ-SS12763	54548	57211	+	1590	PF13410:Glutathione S-transferase, C-terminal domain|PF02798:Glutathione S-transferase, N-terminal domain
gene_30437	399.293	64.5996	2.62706	1.6245e-53	2.52001e-52	Ntab-K326_AWOJ-SS17939	107655	111685	-	1863	PF06136:Domain of unknown function (DUF966)
gene_3551	852.927	199.719	2.10245	1.70833e-53	2.64951e-52	Ntab-K326_AWOJ-SS107290	4391	7883	+	2319	PF00481:Protein phosphatase 2C
gene_14555	1320.96	340.497	1.95834	1.84647e-53	2.86318e-52	Ntab-K326_AWOJ-SS132010	1165	3615	-	1510	PF00403:Heavy-metal-associated domain
gene_12868	522.164	111.545	2.23002	1.93896e-53	3.00598e-52	Ntab-K326_AWOJ-SS12808	79473	85238	+	2182	PF03514:GRAS domain family
gene_792	339.373	37.7171	3.15902	2.24524e-53	3.47585e-52	Ntab-K326_AWOJ-SS10191	755123	757400	+	1697	PF00249:Myb-like DNA-binding domain
gene_16733	388.818	22.1209	4.16245	3.13935e-53	4.8531e-52	Ntab-K326_AWOJ-SS13673	115722	118021	.	2300	-
gene_28844	1003.03	258.749	1.95599	3.56395e-53	5.50388e-52	Ntab-K326_AWOJ-SS176074	15721	17958	-	2050	PF03822:NAF domain|PF00069:Protein kinase domain
gene_40032	752.601	218.083	1.79055	4.25062e-53	6.55634e-52	Ntab-K326_AWOJ-SS19749	10587	13700	+	1642	PF00079:Serpin (serine protease inhibitor)
gene_53136	1106.73	2.7133	8.5785	4.58899e-53	7.07394e-52	Ntab-K326_AWOJ-SS334	325382	326280	.	899	-
gene_61047	443.619	65.0351	2.77298	4.77665e-53	7.35875e-52	Ntab-K326_AWOJ-SS4707	460712	462467	-	1369	PF01764:Lipase (class 3)
gene_19321	694.461	165.582	2.07628	5.00808e-53	7.71372e-52	Ntab-K326_AWOJ-SS144989	27176	35457	-	2472	PF00170:bZIP transcription factor
gene_34699	529.276	117.147	2.16825	5.13928e-53	7.9142e-52	Ntab-K326_AWOJ-SS185	179704	182229	-	2526	-
gene_57257	541.842	125.112	2.11509	5.16872e-53	7.95793e-52	Ntab-K326_AWOJ-SS385	80535	82443	+	1909	-
gene_59545	330.448	32.0185	3.34327	5.94728e-53	9.14736e-52	Ntab-K326_AWOJ-SS4353	375101	377260	-	1416	PF00847:AP2 domain
gene_34785	438.252	80.5391	2.4446	6.25236e-53	9.6127e-52	Ntab-K326_AWOJ-SS18509	197302	201074	+	1593	PF14299:Phloem protein 2
gene_50251	714.052	205.587	1.79471	6.29182e-53	9.67142e-52	Ntab-K326_AWOJ-SS2966	248793	254518	-	1793	PF00514:Armadillo/beta-catenin-like repeat
gene_22221	350.116	8.26618	5.3997	6.43573e-53	9.89062e-52	Ntab-K326_AWOJ-SS15449	29184	32589	-	3209	PF02358:Trehalose-phosphatase|PF00982:Glycosyltransferase family 20
gene_48336	503.13	4.82518	6.66277	6.7796e-53	1.04128e-51	Ntab-K326_AWOJ-SS273	245884	246710	.	827	PF00891:O-methyltransferase
gene_78555	738.313	214.573	1.785	7.0157e-53	1.07732e-51	Ntab-K326_AWOJ-SS8525	704464	709678	-	2469	PF02365:No apical meristem (NAM) protein
gene_83098	510.713	83.4648	2.60066	7.48654e-53	1.1487e-51	Ntab-K326_AWOJ-SS9444	308378	312122	-	2061	PF01554:MatE
gene_58119	1495.77	83.4584	4.16898	8.50304e-53	1.30387e-51	Ntab-K326_AWOJ-SS4012	35190	40509	-	3099	PF04564:U-box domain|PF07714:Protein tyrosine kinase
gene_57078	301.028	16.7594	4.1787	8.6895e-53	1.3322e-51	Ntab-K326_AWOJ-SS381197	11756	13487	-	998	PF06200:tify domain|PF09425:Divergent CCT motif
gene_51745	400.29	61.6879	2.6915	8.79581e-53	1.34768e-51	Ntab-K326_AWOJ-SS314512	10256	11981	-	1658	PF00249:Myb-like DNA-binding domain
gene_13722	1158.95	359.756	1.68615	9.62108e-53	1.47264e-51	Ntab-K326_AWOJ-SS13	272919	276315	-	977	PF00071:Ras family
gene_38545	1011.45	41.4386	4.61379	1.16931e-52	1.78799e-51	Ntab-K326_AWOJ-SS19381	11251	14227	-	2365	PF03106:WRKY DNA -binding domain
gene_52297	659.987	159.193	2.05399	1.21207e-52	1.853e-51	Ntab-K326_AWOJ-SS3226	24903	28890	-	1283	-
gene_79306	311.533	21.4676	3.83221	1.24458e-52	1.90232e-51	Ntab-K326_AWOJ-SS8672	117353	120465	+	2335	PF16656:Purple acid Phosphatase, N-terminal domain|PF00149:Calcineurin-like phosphoesterase
gene_7353	1019.37	3.04033	8.4552	1.28255e-52	1.95958e-51	Ntab-K326_AWOJ-SS11662	47932	55618	+	1874	PF03007:Wax ester synthase-like Acyl-CoA acyltransferase domain|PF06974:Protein of unknown function (DUF1298)
gene_30978	798.08	220.116	1.86057	1.30581e-52	1.99471e-51	Ntab-K326_AWOJ-SS18005	407135	413966	+	4186	-
gene_79171	541.24	4.65156	6.89027	1.33231e-52	2.03479e-51	Ntab-K326_AWOJ-SS8652	434555	434843	.	289	-
gene_67459	677.262	141.922	2.24253	1.54225e-52	2.35305e-51	Ntab-K326_AWOJ-SS609	956580	961967	-	3289	-
gene_39296	314.714	24.7985	3.66154	1.57724e-52	2.40548e-51	Ntab-K326_AWOJ-SS19557	1335131	1337981	.	2851	PF03634:TCP family transcription factor
gene_5273	654.401	120.984	2.43982	1.70954e-52	2.60568e-51	Ntab-K326_AWOJ-SS1118	779807	782488	-	1375	PF02893:GRAM domain
gene_4224	345.561	23.0586	3.9151	1.82263e-52	2.77582e-51	Ntab-K326_AWOJ-SS1088	488628	489576	.	949	PF14009:Domain of unknown function (DUF4228)
gene_48080	72191.5	0	18.2603	2.12127e-52	3.22806e-51	Ntab-K326_AWOJ-SS2694	214819	216181	-	1088	PF00257:Dehydrin
gene_3445	399.424	38.8276	3.3575	2.19107e-52	3.33295e-51	Ntab-K326_AWOJ-SS10709	325461	328339	-	2233	-
gene_22108	546.758	4.56089	6.90463	2.22242e-52	3.37928e-51	Ntab-K326_AWOJ-SS154037	30067	37730	-	3137	-
gene_68658	327.751	28.2295	3.55598	2.55208e-52	3.87899e-51	Ntab-K326_AWOJ-SS6354	124994	126217	-	1224	-
gene_17054	1529.91	485.024	1.65504	2.572e-52	3.9077e-51	Ntab-K326_AWOJ-SS1379	281842	283370	.	1529	PF01428:AN1-like Zinc finger|PF01754:A20-like zinc finger
gene_33440	426.091	53.6007	2.99156	2.72767e-52	4.14173e-51	Ntab-K326_AWOJ-SS1837	71110	72217	.	1108	PF13912:C2H2-type zinc finger
gene_62742	333.695	35.9144	3.21057	3.15448e-52	4.78694e-51	Ntab-K326_AWOJ-SS5023	11531	15383	.	3853	-
gene_25263	413.813	61.8018	2.76168	3.47681e-52	5.26976e-51	Ntab-K326_AWOJ-SS16488	19690	32066	-	2052	-
gene_71650	1707.25	565.011	1.59478	3.6312e-52	5.50048e-51	Ntab-K326_AWOJ-SS7027	245446	246374	-	666	-
gene_47061	335.494	41.0581	3.02023	4.78539e-52	7.2301e-51	Ntab-K326_AWOJ-SS2553	223275	228744	+	2145	PF00083:Sugar (and other) transporter
gene_38751	309.876	17.4321	4.21044	4.89692e-52	7.39567e-51	Ntab-K326_AWOJ-SS19459	103587	109370	-	2098	PF00501:AMP-binding enzyme|PF13193:AMP-binding enzyme C-terminal domain
gene_4972	821.827	261.519	1.65509	5.25709e-52	7.93647e-51	Ntab-K326_AWOJ-SS1111	330535	334927	+	3220	PF02358:Trehalose-phosphatase|PF00982:Glycosyltransferase family 20
gene_65184	355.751	32.4889	3.46882	5.36583e-52	8.09742e-51	Ntab-K326_AWOJ-SS558	607518	615047	+	4269	-
gene_28396	687.582	186.993	1.87089	7.67972e-52	1.15801e-50	Ntab-K326_AWOJ-SS17490	59152	63150	+	706	PF00179:Ubiquitin-conjugating enzyme
gene_6686	375.894	41.3131	3.18118	9.49868e-52	1.43029e-50	Ntab-K326_AWOJ-SS11507	191602	194583	+	1817	PF01565:FAD binding domain|PF08031:Berberine and berberine like
gene_71786	333.293	37.2707	3.1587	1.04144e-51	1.56601e-50	Ntab-K326_AWOJ-SS7047	14865	18786	-	2111	PF13920:Zinc finger, C3HC4 type (RING finger)
gene_50139	330.961	16.6781	4.28679	1.08893e-51	1.63677e-50	Ntab-K326_AWOJ-SS294602	15305	19435	-	3766	PF04720:PDDEXK-like family of unknown function
gene_75846	313.686	12.8991	4.60729	1.10018e-51	1.65336e-50	Ntab-K326_AWOJ-SS7945	257383	261152	+	2423	PF03759:PRONE (Plant-specific Rop nucleotide exchanger)
gene_16044	722.3	211.058	1.77561	1.18302e-51	1.7761e-50	Ntab-K326_AWOJ-SS13524	5113	43558	+	3992	PF04258:Signal peptide peptidase|PF02225:PA domain
gene_84870	372.274	50.169	2.89879	1.36115e-51	2.0407e-50	Ntab-K326_AWOJ-SS9858	288011	289271	+	1255	PF01477:PLAT/LH2 domain
gene_18514	679.529	198.85	1.77423	1.38682e-51	2.07878e-50	Ntab-K326_AWOJ-SS1424	261431	264862	+	1367	PF02338:OTU-like cysteine protease
gene_19450	783.509	234.555	1.74122	1.40936e-51	2.11215e-50	Ntab-K326_AWOJ-SS14534	13361	18726	-	3473	PF02213:GYF domain|PF13771:PHD-like zinc-binding domain
gene_77029	331.263	34.8836	3.2604	1.47899e-51	2.21606e-50	Ntab-K326_AWOJ-SS8216	61471	66344	+	1655	PF12906:RING-variant domain|PF12428:Protein of unknown function (DUF3675)
gene_21596	468.366	78.2334	2.59688	1.53578e-51	2.30026e-50	Ntab-K326_AWOJ-SS1523	625109	627529	-	1831	PF07714:Protein tyrosine kinase|PF01657:Salt stress response/antifungal
gene_52841	297.747	18.6985	3.9965	1.71021e-51	2.55949e-50	Ntab-K326_AWOJ-SS3301	264148	265021	.	874	PF00704:Glycosyl hydrolases family 18
gene_82503	362.508	7.27419	5.60397	1.75789e-51	2.63034e-50	Ntab-K326_AWOJ-SS9329	251757	255417	-	2330	-
gene_52389	1298.87	428.328	1.59956	1.76138e-51	2.63503e-50	Ntab-K326_AWOJ-SS3238	362943	368795	-	2591	PF16499:Alpha galactosidase A
gene_9460	317.2	17.0601	4.22303	1.94002e-51	2.89942e-50	Ntab-K326_AWOJ-SS1211	64252	65400	.	1149	PF13639:Ring finger domain
gene_81908	770.481	235.657	1.70768	2.1377e-51	3.19298e-50	Ntab-K326_AWOJ-SS920	251386	255183	-	2725	PF02365:No apical meristem (NAM) protein
gene_51409	903.038	275.56	1.7078	2.18957e-51	3.26917e-50	Ntab-K326_AWOJ-SS3105	280711	284854	+	2073	PF00067:Cytochrome P450
gene_52084	635.153	168.438	1.90988	2.44811e-51	3.65304e-50	Ntab-K326_AWOJ-SS3193	64861	79061	-	2963	PF00270:DEAD/DEAH box helicase|PF00271:Helicase conserved C-terminal domain|PF08147:DBP10CT (NUC160) domain
gene_18901	737.062	218.14	1.76036	3.01513e-51	4.49473e-50	Ntab-K326_AWOJ-SS14370	30447	37045	+	1962	PF05003:Protein of unknown function (DUF668)|PF11961:Domain of unknown function (DUF3475)
gene_75045	356.193	47.6929	2.91818	3.12879e-51	4.66326e-50	Ntab-K326_AWOJ-SS77551	36243	38364	-	685	-
gene_33936	563.137	140.623	2.00214	3.14e-51	4.67904e-50	Ntab-K326_AWOJ-SS18434	551635	558836	+	1298	PF00956:Nucleosome assembly protein (NAP)
gene_61062	286.893	15.6039	4.18845	3.37885e-51	5.02906e-50	Ntab-K326_AWOJ-SS4714	31628	32629	.	1002	-
gene_36991	566.762	107.408	2.38761	3.59279e-51	5.34224e-50	Ntab-K326_AWOJ-SS18976	56219	62804	+	3392	PF00069:Protein kinase domain
gene_66471	517.686	123.164	2.06885	4.34359e-51	6.44729e-50	Ntab-K326_AWOJ-SS5872	1869690	1873543	+	3580	PF14826:FACT complex subunit SPT16 N-terminal lobe domain
gene_47397	426.192	80.505	2.39621	4.48423e-51	6.65215e-50	Ntab-K326_AWOJ-SS2604	1094058	1105419	+	3282	-
gene_49068	583.255	135.452	2.11161	4.55867e-51	6.76125e-50	Ntab-K326_AWOJ-SS282	518417	523307	+	1672	PF07992:Pyridine nucleotide-disulphide oxidoreductase
gene_27074	411.223	74.3762	2.46993	4.68982e-51	6.95442e-50	Ntab-K326_AWOJ-SS171	37076	40610	-	1813	-
gene_21871	330.238	35.1657	3.25249	5.42742e-51	8.03916e-50	Ntab-K326_AWOJ-SS1533	426948	438179	-	2608	PF00326:Prolyl oligopeptidase family
gene_67259	393.353	53.0304	2.87527	5.47083e-51	8.09991e-50	Ntab-K326_AWOJ-SS6030	296521	312857	+	3316	PF07496:CW-type Zinc Finger|PF02362:B3 DNA binding domain
gene_6485	987.067	316.641	1.6423	6.09867e-51	9.02595e-50	Ntab-K326_AWOJ-SS11453	353208	360199	+	1931	PF02803:Thiolase, C-terminal domain|PF00108:Thiolase, N-terminal domain
gene_22061	475.826	86.5088	2.47436	9.84495e-51	1.45336e-49	Ntab-K326_AWOJ-SS15395	378485	383270	-	2269	PF00208:Glutamate/Leucine/Phenylalanine/Valine dehydrogenase|PF02812:Glu/Leu/Phe/Val dehydrogenase, dimerisation domain
gene_58350	608.53	166.415	1.86886	1.12265e-50	1.65667e-49	Ntab-K326_AWOJ-SS4081	263775	270824	-	2279	-
gene_39133	421.765	41.1658	3.36615	1.24194e-50	1.83057e-49	Ntab-K326_AWOJ-SS19526	51521	52078	.	558	-
gene_56692	604.895	132.374	2.20066	1.33328e-50	1.96368e-49	Ntab-K326_AWOJ-SS3766	252567	264852	+	1885	PF07992:Pyridine nucleotide-disulphide oxidoreductase
gene_64261	290.584	14.5391	4.28825	1.349e-50	1.98606e-49	Ntab-K326_AWOJ-SS5379	59431	65787	-	1289	PF00191:Annexin
gene_2123	489.762	96.797	2.34465	1.44752e-50	2.13029e-49	Ntab-K326_AWOJ-SS1045	275231	276255	-	937	PF02679:(2R)-phospho-3-sulfolactate synthase (ComA)
gene_50391	665.871	140.859	2.24097	1.76163e-50	2.58905e-49	Ntab-K326_AWOJ-SS298	712948	716290	+	3343	-
gene_49503	438.826	65.7179	2.74296	1.79434e-50	2.63662e-49	Ntab-K326_AWOJ-SS2874	110208	111757	+	1044	PF00491:Arginase family
gene_84650	806.484	239.748	1.74438	2.15139e-50	3.15638e-49	Ntab-K326_AWOJ-SS97928	7817	10132	-	1257	PF07983:X8 domain
gene_59353	334.269	43.3683	2.96147	2.30885e-50	3.38479e-49	Ntab-K326_AWOJ-SS4299	1824	3726	+	1085	PF02330:Mitochondrial glycoprotein
gene_10071	790.403	209.011	1.9166	2.90306e-50	4.25343e-49	Ntab-K326_AWOJ-SS122580	15610	17462	.	1853	PF13639:Ring finger domain|PF14369:zinc-ribbon|PF06547:Protein of unknown function (DUF1117)
gene_84561	532.86	127.927	2.052	3.11536e-50	4.56185e-49	Ntab-K326_AWOJ-SS9777	22399	30798	+	6968	-
gene_16729	1179.69	382.132	1.623	3.46456e-50	5.07123e-49	Ntab-K326_AWOJ-SS13673	126640	130420	-	2166	PF00153:Mitochondrial carrier protein
gene_76298	283.79	19.7641	3.83618	3.56225e-50	5.21322e-49	Ntab-K326_AWOJ-SS8065	42187	44758	+	2572	-
gene_27867	965.729	292.746	1.72268	3.72416e-50	5.44807e-49	Ntab-K326_AWOJ-SS17328	51794	58184	+	2235	PF13499:EF-hand domain pair|PF00069:Protein kinase domain
gene_40525	541.563	3.89673	7.03206	3.73686e-50	5.4656e-49	Ntab-K326_AWOJ-SS19845	18967	22327	+	1514	PF14226:non-haem dioxygenase in morphine synthesis N-terminal
gene_55033	518.04	96.0997	2.41905	3.76626e-50	5.50544e-49	Ntab-K326_AWOJ-SS3559	25984	28318	-	1799	PF00067:Cytochrome P450
gene_73091	693.864	202.117	1.78244	5.14545e-50	7.50563e-49	Ntab-K326_AWOJ-SS7307	143146	152931	-	2015	-
gene_31874	524.399	126.539	2.05746	5.26868e-50	7.68243e-49	Ntab-K326_AWOJ-SS18106	52940	59663	+	1912	-
gene_30813	360.121	6.68207	5.76299	5.35753e-50	7.81049e-49	Ntab-K326_AWOJ-SS17986	447041	450833	-	3777	-
gene_31440	388.324	52.0283	2.89045	5.72561e-50	8.34389e-49	Ntab-K326_AWOJ-SS18053	179598	180817	.	1220	PF13639:Ring finger domain
gene_72097	1305.27	326.395	2.00051	6.47461e-50	9.42818e-49	Ntab-K326_AWOJ-SS7117	57629	58633	.	1005	PF13499:EF-hand domain pair|PF13833:EF-hand domain pair
gene_56413	378.576	56.1335	2.74815	6.96511e-50	1.01347e-48	Ntab-K326_AWOJ-SS3729	1	4869	+	2325	PF00069:Protein kinase domain
gene_32435	325.82	30.9335	3.40323	7.48102e-50	1.0877e-48	Ntab-K326_AWOJ-SS18184	159063	163322	-	2253	PF07168:Ureide permease
gene_5368	438.668	68.2972	2.66643	7.66222e-50	1.11383e-48	Ntab-K326_AWOJ-SS11201	803138	803975	.	838	-
gene_1611	610.621	163.539	1.89806	7.99931e-50	1.16239e-48	Ntab-K326_AWOJ-SS10359	424166	428535	+	2884	PF00569:Zinc finger, ZZ type|PF00564:PB1 domain|PF16158:Ig-like domain from next to BRCA1 gene
gene_78144	288.152	17.1617	4.02505	8.07485e-50	1.17315e-48	Ntab-K326_AWOJ-SS8439	123819	126655	-	1008	PF04749:PLAC8 family
gene_77525	327.154	34.5047	3.22357	9.5488e-50	1.38596e-48	Ntab-K326_AWOJ-SS8314	161170	165455	-	2038	PF00083:Sugar (and other) transporter
gene_27839	1219.9	64.0075	4.24764	1.50931e-49	2.18318e-48	Ntab-K326_AWOJ-SS17317	3217	6715	+	1232	-
gene_64198	563.109	72.0102	2.95999	1.58284e-49	2.28867e-48	Ntab-K326_AWOJ-SS5369	66728	69817	+	1935	PF01593:Flavin containing amine oxidoreductase
gene_29533	1103.21	316.165	1.80324	1.61139e-49	2.32952e-48	Ntab-K326_AWOJ-SS1783	195933	202126	-	5171	PF03398:Regulator of Vps4 activity in the MVB pathway
gene_54651	288.783	14.822	4.24404	1.61406e-49	2.33293e-48	Ntab-K326_AWOJ-SS3518	182237	185584	+	3348	PF00076:RNA recognition motif. (a.k.a. RRM, RBD, or RNP domain)
gene_10164	1028.18	234.249	2.13573	1.85195e-49	2.67626e-48	Ntab-K326_AWOJ-SS12281	464953	467194	.	2242	PF13359:DDE superfamily endonuclease
gene_14172	884.323	193.702	2.1949	2.05778e-49	2.97202e-48	Ntab-K326_AWOJ-SS13109	170362	172495	.	2134	PF13639:Ring finger domain
gene_6747	642.843	156.496	2.03169	2.15076e-49	3.10454e-48	Ntab-K326_AWOJ-SS11511	677690	682542	-	2121	PF13639:Ring finger domain
gene_26653	398.076	60.7936	2.70822	2.4467e-49	3.53037e-48	Ntab-K326_AWOJ-SS169345	2900	3832	.	933	PF00046:Homeobox domain
gene_84035	593.953	100.636	2.56769	2.49529e-49	3.5998e-48	Ntab-K326_AWOJ-SS9649	142265	143655	.	1391	PF00847:AP2 domain
gene_63594	862.676	240.401	1.84216	2.53185e-49	3.65185e-48	Ntab-K326_AWOJ-SS521	358729	365631	+	1407	-
gene_40205	408.932	5.25298	6.24666	2.60207e-49	3.7517e-48	Ntab-K326_AWOJ-SS19787	22475	26895	-	2266	-
gene_75340	335.576	41.2386	3.03834	3.31638e-49	4.77528e-48	Ntab-K326_AWOJ-SS7827	15100	16729	+	444	-
gene_55189	376.872	38.7261	3.29454	3.7329e-49	5.37096e-48	Ntab-K326_AWOJ-SS3573	361623	363224	.	1602	PF04564:U-box domain
gene_30220	306.245	31.4806	3.28283	3.89794e-49	5.60629e-48	Ntab-K326_AWOJ-SS17917	20503	24367	+	3771	-
gene_28892	628.309	156.744	2.01155	3.94118e-49	5.66741e-48	Ntab-K326_AWOJ-SS17637	205776	224901	-	8354	PF07539:Down-regulated in metastasis
gene_60696	388.379	70.3253	2.46958	3.99663e-49	5.74607e-48	Ntab-K326_AWOJ-SS4633	669733	711212	-	4080	PF01490:Transmembrane amino acid transporter protein
gene_7349	290.172	23.4237	3.62202	4.1198e-49	5.91978e-48	Ntab-K326_AWOJ-SS11661	152003	153089	.	1087	-
gene_9385	1168.04	376.13	1.63031	4.29853e-49	6.1731e-48	Ntab-K326_AWOJ-SS1209	17293	24160	+	1788	PF00076:RNA recognition motif. (a.k.a. RRM, RBD, or RNP domain)
gene_35927	422.383	6.30852	6.08141	5.40672e-49	7.74994e-48	Ntab-K326_AWOJ-SS18686	65462	68541	-	1690	PF04526:Protein of unknown function (DUF568)
gene_16251	425.463	86.0478	2.3084	7.61481e-49	1.08924e-47	Ntab-K326_AWOJ-SS1357	708850	711528	+	1016	PF00005:ABC transporter
gene_20670	569.86	146.97	1.95099	7.96822e-49	1.13936e-47	Ntab-K326_AWOJ-SS1493	242016	246132	+	2998	PF00564:PB1 domain|PF02042:RWP-RK domain
gene_20864	559.747	113.205	2.30172	9.64783e-49	1.37797e-47	Ntab-K326_AWOJ-SS1498	184761	186464	.	1704	PF02362:B3 DNA binding domain|PF00847:AP2 domain
gene_74062	724.109	223.919	1.6968	1.30893e-48	1.86495e-47	Ntab-K326_AWOJ-SS7546	174119	181367	+	6345	-
gene_40013	347.829	50.3713	2.78508	1.41963e-48	2.02079e-47	Ntab-K326_AWOJ-SS19739	558555	563603	-	1612	PF00248:Aldo/keto reductase family
gene_1266	653.758	172.368	1.92001	1.60288e-48	2.28035e-47	Ntab-K326_AWOJ-SS10303	174776	177303	+	1344	PF02183:Homeobox associated leucine zipper|PF00046:Homeobox domain
gene_39275	710.765	224.723	1.66218	1.83685e-48	2.61029e-47	Ntab-K326_AWOJ-SS19557	423141	426824	-	904	PF06552:Plant specific mitochondrial import receptor subunit TOM20
gene_12306	277.932	20.1826	3.80064	2.10482e-48	2.98606e-47	Ntab-K326_AWOJ-SS127	158528	164856	+	1994	PF00295:Glycosyl hydrolases family 28
gene_34194	359.574	58.1733	2.62312	2.23827e-48	3.17479e-47	Ntab-K326_AWOJ-SS18460	288631	293180	+	2211	PF00083:Sugar (and other) transporter
gene_46082	721.762	209.888	1.78843	2.41762e-48	3.426e-47	Ntab-K326_AWOJ-SS240562	1347	7916	-	2902	PF03985:Paf1
gene_34223	1503.34	404.277	1.89545	2.65159e-48	3.75545e-47	Ntab-K326_AWOJ-SS18461	672152	679132	+	4063	PF04601:Domain of unknown function (DUF569)
gene_55481	713.931	218.624	1.70839	3.06239e-48	4.33484e-47	Ntab-K326_AWOJ-SS361	475620	482325	+	1402	PF00806:Pumilio-family RNA binding repeat
gene_66715	476.886	109.91	2.11218	3.55373e-48	5.02659e-47	Ntab-K326_AWOJ-SS591	163957	169810	.	5854	-
gene_60946	655.909	192.431	1.77032	3.9447e-48	5.57649e-47	Ntab-K326_AWOJ-SS4678	88255	91422	+	1198	PF01357:Pollen allergen|PF03330:Lytic transglycolase
gene_20929	274.398	22.768	3.58977	4.35679e-48	6.14877e-47	Ntab-K326_AWOJ-SS15	728487	733478	-	1160	PF00406:Adenylate kinase
gene_7887	285.349	25.1899	3.49618	5.44811e-48	7.68181e-47	Ntab-K326_AWOJ-SS11783	210456	213374	+	2382	PF07816:Protein of unknown function (DUF1645)
gene_34066	1018.57	246.772	2.0518	6.23164e-48	8.77683e-47	Ntab-K326_AWOJ-SS18442	393299	396759	-	1959	PF04678:Mitochondrial calcium uniporter
gene_49918	308.109	12.345	4.63091	7.00816e-48	9.86502e-47	Ntab-K326_AWOJ-SS2921	175049	176072	.	1024	PF02362:B3 DNA binding domain
gene_5907	726.258	236.522	1.61796	8.97717e-48	1.26133e-46	Ntab-K326_AWOJ-SS11319	31690	39041	-	2452	PF03985:Paf1
gene_35779	456.637	102.106	2.16172	1.02269e-47	1.43613e-46	Ntab-K326_AWOJ-SS18664	234538	237925	+	1045	-
gene_6769	277.68	25.8456	3.41404	1.04557e-47	1.46772e-46	Ntab-K326_AWOJ-SS11519	136495	138153	-	618	PF02496:ABA/WDS induced protein
gene_36974	393.272	75.6341	2.37067	1.37448e-47	1.92764e-46	Ntab-K326_AWOJ-SS18975	788055	794830	+	3455	PF00481:Protein phosphatase 2C
gene_71826	672.14	174.961	1.94078	1.39509e-47	1.95619e-46	Ntab-K326_AWOJ-SS7059	216071	220911	+	2640	PF13833:EF-hand domain pair|PF13499:EF-hand domain pair|PF00069:Protein kinase domain
gene_75863	803.619	259.535	1.63069	1.40468e-47	1.9689e-46	Ntab-K326_AWOJ-SS7946	48270	51650	-	1056	PF00544:Pectate lyase
gene_76800	587.288	155.016	1.92246	1.41185e-47	1.97823e-46	Ntab-K326_AWOJ-SS8167	499221	502259	-	1741	PF00076:RNA recognition motif. (a.k.a. RRM, RBD, or RNP domain)
gene_61138	1004.16	2.44901	8.65802	1.50529e-47	2.10837e-46	Ntab-K326_AWOJ-SS4728	203511	203926	.	416	-
gene_5739	929.96	300.876	1.62481	1.5111e-47	2.11613e-46	Ntab-K326_AWOJ-SS11285	153225	167174	+	2716	PF00561:alpha/beta hydrolase fold
gene_61660	780.635	240.511	1.69466	1.54025e-47	2.15655e-46	Ntab-K326_AWOJ-SS4828	70931	72709	.	1779	PF00847:AP2 domain|PF02362:B3 DNA binding domain
gene_79075	277.183	11.1244	4.63151	1.5554e-47	2.17737e-46	Ntab-K326_AWOJ-SS8632	204494	206288	.	1795	PF00170:bZIP transcription factor
gene_18804	304.431	32.3828	3.20859	1.56163e-47	2.18568e-46	Ntab-K326_AWOJ-SS1434	60352	71634	+	4423	-
gene_71763	1429.73	1.94836	9.43088	1.70477e-47	2.38251e-46	Ntab-K326_AWOJ-SS704	572169	575517	-	2311	PF01063:Amino-transferase class IV
gene_28365	619.731	157.512	1.96971	1.87927e-47	2.623e-46	Ntab-K326_AWOJ-SS17481	48346	59241	-	4406	PF00249:Myb-like DNA-binding domain|PF14379:MYB-CC type transfactor, LHEQLE motif
gene_58803	267.294	15.0304	4.1282	2.14462e-47	2.99282e-46	Ntab-K326_AWOJ-SS4176	327785	336107	-	4607	PF01565:FAD binding domain
gene_36472	924.299	255.008	1.86026	2.58026e-47	3.59878e-46	Ntab-K326_AWOJ-SS18810	34742	38530	-	1943	PF00332:Glycosyl hydrolases family 17|PF07983:X8 domain
gene_68937	613.587	174.124	1.81901	3.26217e-47	4.54653e-46	Ntab-K326_AWOJ-SS6399	29244	31559	+	1121	PF01798:snoRNA binding domain, fibrillarin|PF08156:NOP5NT (NUC127) domain
gene_12400	544.784	131.535	2.0599	3.32011e-47	4.62559e-46	Ntab-K326_AWOJ-SS12722	141121	148467	+	1781	PF00789:UBX domain
gene_33890	400.689	76.2409	2.40261	3.34434e-47	4.65849e-46	Ntab-K326_AWOJ-SS18427	264528	278875	+	1551	PF00069:Protein kinase domain
gene_22740	478.342	85.8896	2.48412	3.56467e-47	4.96358e-46	Ntab-K326_AWOJ-SS15602	91426	93163	.	1738	PF04857:CAF1 family ribonuclease
gene_68670	1075.78	261.349	2.04319	3.83651e-47	5.3372e-46	Ntab-K326_AWOJ-SS6358	11958	18010	-	2988	PF01501:Glycosyl transferase family 8
gene_57456	680.005	201.515	1.75903	3.89979e-47	5.42227e-46	Ntab-K326_AWOJ-SS389	230519	243426	-	2459	PF00501:AMP-binding enzyme
gene_33766	294.163	31.562	3.22066	4.16742e-47	5.7912e-46	Ntab-K326_AWOJ-SS18416	217029	219064	-	2036	PF00378:Enoyl-CoA hydratase/isomerase
gene_71904	370.273	66.1372	2.48756	4.44387e-47	6.1731e-46	Ntab-K326_AWOJ-SS707	571527	574110	-	2271	PF12174:RCD1-SRO-TAF4 (RST) plant domain|PF00644:Poly(ADP-ribose) polymerase catalytic domain
gene_70864	271.472	22.9781	3.55085	4.88808e-47	6.78273e-46	Ntab-K326_AWOJ-SS68	1551905	1554165	.	2261	-
gene_4134	313.045	37.9442	3.03816	6.17821e-47	8.56044e-46	Ntab-K326_AWOJ-SS10862	316734	319850	+	1554	PF00079:Serpin (serine protease inhibitor)
gene_18066	594.758	170.901	1.80069	6.79178e-47	9.40887e-46	Ntab-K326_AWOJ-SS14106	179628	186509	-	1977	PF00781:Diacylglycerol kinase catalytic domain
gene_17822	266.336	19.8633	3.76668	7.09395e-47	9.82032e-46	Ntab-K326_AWOJ-SS14067	26036	38344	+	10019	-
gene_37883	615.366	3.26819	7.53515	8.7802e-47	1.21325e-45	Ntab-K326_AWOJ-SS1921	226291	228897	-	2227	PF00067:Cytochrome P450
gene_31217	483.296	119.394	2.01689	1.05066e-46	1.44997e-45	Ntab-K326_AWOJ-SS18029	185575	190848	+	2119	PF03719:Ribosomal protein S5, C-terminal domain|PF00333:Ribosomal protein S5, N-terminal domain
gene_67188	758.346	233.901	1.69663	1.42972e-46	1.96667e-45	Ntab-K326_AWOJ-SS6011	84259	94033	+	3275	PF07690:Major Facilitator Superfamily|PF03105:SPX domain
gene_40811	260.583	13.2185	4.29594	1.46279e-46	2.01069e-45	Ntab-K326_AWOJ-SS19905	56381	63395	+	1734	PF16035:Chalcone isomerase like
gene_12216	560.561	110.321	2.33395	1.4837e-46	2.03907e-45	Ntab-K326_AWOJ-SS1268	444551	445658	.	1108	-
gene_57571	476.659	105.618	2.18148	1.61653e-46	2.22081e-45	Ntab-K326_AWOJ-SS3906	227676	230188	+	2275	-
gene_82189	527.125	143.028	1.88194	2.04853e-46	2.80974e-45	Ntab-K326_AWOJ-SS9261	49490	55059	+	3840	PF07714:Protein tyrosine kinase|PF00069:Protein kinase domain
gene_85363	703.585	222.4	1.6621	2.27013e-46	3.11255e-45	Ntab-K326_AWOJ-SS9963	269174	272391	-	1340	-
gene_62755	285.334	30.7335	3.21549	2.52401e-46	3.45816e-45	Ntab-K326_AWOJ-SS5024	450688	472842	-	4404	-
gene_84750	767.347	213.924	1.85013	2.75214e-46	3.76868e-45	Ntab-K326_AWOJ-SS9824	34547	41916	-	2237	PF00789:UBX domain|PF14555:UBA-like domain
gene_3320	587.132	156.293	1.90495	3.05955e-46	4.18661e-45	Ntab-K326_AWOJ-SS10681	274679	280148	+	2478	PF00483:Nucleotidyl transferase
gene_66592	260.72	19.1178	3.77204	3.42675e-46	4.68234e-45	Ntab-K326_AWOJ-SS5885	105002	109896	+	4007	PF13639:Ring finger domain
gene_37482	729.718	214.746	1.76692	3.45839e-46	4.72472e-45	Ntab-K326_AWOJ-SS19095	6002	9836	-	1610	PF00795:Carbon-nitrogen hydrolase
gene_13033	416.278	63.7432	2.70904	3.77203e-46	5.15043e-45	Ntab-K326_AWOJ-SS1284	242550	245239	-	1867	PF03514:GRAS domain family
gene_8897	302.643	25.8913	3.53943	3.92087e-46	5.34982e-45	Ntab-K326_AWOJ-SS1199	547572	549721	.	2150	PF00170:bZIP transcription factor
gene_19413	569.385	152.586	1.90287	4.52312e-46	6.16934e-45	Ntab-K326_AWOJ-SS14525	1087174	1091351	+	4027	PF13837:Myb/SANT-like DNA-binding domain
gene_70791	606.206	173.108	1.80522	4.74122e-46	6.46566e-45	Ntab-K326_AWOJ-SS6792	230278	234094	+	1562	PF00795:Carbon-nitrogen hydrolase
gene_36900	580.488	157.077	1.8779	4.86833e-46	6.63782e-45	Ntab-K326_AWOJ-SS18945	87083	101045	-	6421	-
gene_12414	410.303	80.4763	2.34708	5.29032e-46	7.20931e-45	Ntab-K326_AWOJ-SS12728	34821	36413	+	1593	PF00240:Ubiquitin family
gene_16926	544.527	3.5689	7.19397	5.95569e-46	8.10731e-45	Ntab-K326_AWOJ-SS1375	943282	945010	.	1729	-
gene_59247	316.176	41.0743	2.96527	6.53507e-46	8.88645e-45	Ntab-K326_AWOJ-SS4278	28413	34364	+	1588	PF05147:Lanthionine synthetase C-like protein
gene_21746	847.319	276.844	1.61174	6.7489e-46	9.17395e-45	Ntab-K326_AWOJ-SS15278	51078	58445	-	7288	-
gene_72692	439.741	98.8756	2.15217	6.99254e-46	9.50004e-45	Ntab-K326_AWOJ-SS722	499778	507642	+	3861	PF04506:Rft protein
gene_25142	285.234	8.69398	5.03474	7.43274e-46	1.00927e-44	Ntab-K326_AWOJ-SS16446	39907	40652	.	746	-
gene_39864	1393.91	442.799	1.65485	8.2935e-46	1.12595e-44	Ntab-K326_AWOJ-SS19696	372354	379884	+	7531	PF00069:Protein kinase domain|PF12799:Leucine Rich repeats (2 copies)|PF13855:Leucine rich repeat
gene_37085	401.165	81.9519	2.29058	8.34409e-46	1.13261e-44	Ntab-K326_AWOJ-SS18996	188427	191079	.	2653	PF00010:Helix-loop-helix DNA-binding domain|PF14215:bHLH-MYC and R2R3-MYB transcription factors N-terminal
gene_68248	364.63	58.4089	2.63971	8.52996e-46	1.15743e-44	Ntab-K326_AWOJ-SS6252	130622	134739	+	2792	PF02362:B3 DNA binding domain
gene_26523	355.527	52.8087	2.76114	9.80509e-46	1.32926e-44	Ntab-K326_AWOJ-SS169	741759	746943	-	3531	-
gene_34632	467.973	98.2828	2.24951	1.06863e-45	1.44666e-44	Ntab-K326_AWOJ-SS18496	369151	372425	-	2337	-
gene_58483	374.246	41.9579	3.15702	1.12008e-45	1.51605e-44	Ntab-K326_AWOJ-SS411	711500	722759	+	5172	PF01061:ABC-2 type transporter|PF08370:Plant PDR ABC transporter associated|PF00005:ABC transporter|PF14510:ABC-transporter extracellular N-terminal
gene_5052	761.777	237.18	1.68189	1.13127e-45	1.53092e-44	Ntab-K326_AWOJ-SS1113	8901	34014	-	4307	PF16209:Phospholipid-translocating ATPase N-terminal|PF00122:E1-E2 ATPase|PF13246:Cation transport ATPase (P-type)|PF16212:Phospholipid-translocating P-type ATPase C-terminal
gene_82074	514.326	109.612	2.21824	1.26434e-45	1.70978e-44	Ntab-K326_AWOJ-SS9251	36025	40158	+	1272	PF01762:Galactosyltransferase
gene_64471	486.501	95.9305	2.35927	1.39806e-45	1.88793e-44	Ntab-K326_AWOJ-SS5426	69981	75635	-	5022	-
gene_65670	271.545	23.2594	3.56667	1.43963e-45	1.94371e-44	Ntab-K326_AWOJ-SS569	289874	292590	-	1442	-
gene_3001	318.043	6.84559	5.57799	1.50372e-45	2.02989e-44	Ntab-K326_AWOJ-SS10614	29274	31997	-	1202	PF04749:PLAC8 family
gene_54750	280.99	14.2833	4.31109	1.6753e-45	2.25991e-44	Ntab-K326_AWOJ-SS352524	1	1285	-	508	-
gene_79109	456.813	106.356	2.11119	1.86502e-45	2.51404e-44	Ntab-K326_AWOJ-SS8642	8271	16143	-	3472	PF12036:Protein of unknown function (DUF3522)
gene_4133	1205.46	17.4228	6.14167	2.81328e-45	3.7829e-44	Ntab-K326_AWOJ-SS10862	170272	263891	+	1515	PF00079:Serpin (serine protease inhibitor)
gene_69000	256.884	15.0025	4.10306	3.52828e-45	4.73847e-44	Ntab-K326_AWOJ-SS6405	310018	311515	+	1283	PF13947:Wall-associated receptor kinase galacturonan-binding|PF14380:Wall-associated receptor kinase C-terminal
gene_42818	702.978	203.927	1.78001	3.62763e-45	4.87017e-44	Ntab-K326_AWOJ-SS20439	327702	331731	-	1577	PF01494:FAD binding domain
gene_19406	504.195	131.13	1.94209	4.04903e-45	5.43208e-44	Ntab-K326_AWOJ-SS14524	39352	46487	.	7136	-
gene_69445	265.495	17.4895	3.87752	4.16746e-45	5.58997e-44	Ntab-K326_AWOJ-SS65071	2976	7299	+	3432	-
gene_81978	748.94	217.831	1.78074	4.71434e-45	6.31906e-44	Ntab-K326_AWOJ-SS9211	15809	19602	+	3743	-
gene_79484	331.337	53.3186	2.64789	5.59718e-45	7.49185e-44	Ntab-K326_AWOJ-SS8693	296792	304371	-	5087	PF13923:Zinc finger, C3HC4 type (RING finger)
gene_41541	486.288	94.8402	2.36189	5.78619e-45	7.74212e-44	Ntab-K326_AWOJ-SS20119	168343	170294	+	1792	PF00069:Protein kinase domain|PF03822:NAF domain
gene_15530	556.569	137.998	2.01908	6.21941e-45	8.31885e-44	Ntab-K326_AWOJ-SS13424	41985	47367	-	2328	PF08144:CPL (NUC119) domain
gene_30128	715.854	223.293	1.68416	6.53998e-45	8.74455e-44	Ntab-K326_AWOJ-SS17910	117787	119975	+	1250	PF07224:Chlorophyllase
gene_55925	727.246	224.228	1.6903	6.54705e-45	8.75092e-44	Ntab-K326_AWOJ-SS365534	7246	11721	-	1654	PF00481:Protein phosphatase 2C
gene_64551	270.404	13.6005	4.30513	7.158e-45	9.56248e-44	Ntab-K326_AWOJ-SS5449	424525	428467	+	2320	PF00069:Protein kinase domain|PF12330:Haspin like kinase domain
gene_10518	915.878	290.756	1.65397	7.25947e-45	9.69463e-44	Ntab-K326_AWOJ-SS123558	7928	9318	.	1391	-
gene_68671	419.463	85.1015	2.30194	8.02477e-45	1.07054e-43	Ntab-K326_AWOJ-SS6358	45012	49535	-	2030	PF03106:WRKY DNA -binding domain
gene_51157	308.717	46.7203	2.72227	8.47606e-45	1.13015e-43	Ntab-K326_AWOJ-SS308001	4970	9251	+	1601	-
gene_37772	271.056	28.1659	3.28035	8.80823e-45	1.17382e-43	Ntab-K326_AWOJ-SS191744	5101	6780	+	1466	PF14380:Wall-associated receptor kinase C-terminal|PF13947:Wall-associated receptor kinase galacturonan-binding
gene_73514	395.039	82.6161	2.25363	8.96544e-45	1.19456e-43	Ntab-K326_AWOJ-SS7397	234589	240200	-	1807	PF00108:Thiolase, N-terminal domain|PF02803:Thiolase, C-terminal domain
gene_47870	311.385	34.1482	3.17934	9.42731e-45	1.25522e-43	Ntab-K326_AWOJ-SS267	251439	258202	+	2267	PF03105:SPX domain|PF07690:Major Facilitator Superfamily
gene_49616	463.218	64.9522	2.83972	1.43442e-44	1.90355e-43	Ntab-K326_AWOJ-SS2885	32471	39875	+	2737	PF00069:Protein kinase domain
gene_69770	262.835	18.2249	3.87697	1.45126e-44	1.92557e-43	Ntab-K326_AWOJ-SS6585	4224	11183	-	2127	-
gene_26377	541.452	131.903	2.0339	1.64311e-44	2.17632e-43	Ntab-K326_AWOJ-SS16869	59426	62718	-	1302	PF16891:Serine-threonine protein phosphatase N-terminal domain|PF00149:Calcineurin-like phosphoesterase
gene_81322	262.566	24.5978	3.42097	1.69079e-44	2.23908e-43	Ntab-K326_AWOJ-SS9077	210003	218114	+	2465	-
gene_34610	332.846	5.84429	5.83899	1.8273e-44	2.41775e-43	Ntab-K326_AWOJ-SS18495	1085691	1087939	+	1779	PF13962:Domain of unknown function|PF12796:Ankyrin repeats (3 copies)
gene_82807	550.047	118.2	2.22138	1.99932e-44	2.64398e-43	Ntab-K326_AWOJ-SS9404	10289	12947	-	1222	PF02298:Plastocyanin-like domain
gene_1762	683.559	208.851	1.71782	2.17279e-44	2.87138e-43	Ntab-K326_AWOJ-SS10370	165463	174178	-	1050	PF00071:Ras family
gene_37545	248.283	17.5608	3.8325	2.1995e-44	2.90618e-43	Ntab-K326_AWOJ-SS19112	999	2729	+	764	-
gene_13129	441.305	87.6218	2.3321	2.34155e-44	3.09172e-43	Ntab-K326_AWOJ-SS12867	197495	204304	-	5965	-
gene_7505	20814.9	0	16.4661	2.73378e-44	3.60647e-43	Ntab-K326_AWOJ-SS11687	129306	132044	+	2351	PF07918:CAP160 repeat
gene_73373	751.489	246.251	1.61315	2.79774e-44	3.69021e-43	Ntab-K326_AWOJ-SS736	1480211	1486119	+	4929	PF01344:Kelch motif
gene_9731	314.205	7.02773	5.48018	2.80054e-44	3.69326e-43	Ntab-K326_AWOJ-SS12180	380854	382100	.	1247	-
gene_6572	352.056	59.6303	2.55367	2.83565e-44	3.73892e-43	Ntab-K326_AWOJ-SS11473	7510	17823	-	3142	PF07496:CW-type Zinc Finger
gene_84672	1438.24	441.353	1.70234	3.41023e-44	4.48952e-43	Ntab-K326_AWOJ-SS9803	10253	11642	.	1390	PF00847:AP2 domain
gene_18561	876.071	291.886	1.58959	4.07395e-44	5.3568e-43	Ntab-K326_AWOJ-SS14259	129089	147257	+	4348	PF00004:ATPase family associated with various cellular activities (AAA)
gene_34974	277.382	13.127	4.42494	4.33457e-44	5.69752e-43	Ntab-K326_AWOJ-SS18537	494389	496954	+	2566	PF01697:Glycosyltransferase family 92
gene_16045	385.389	75.2063	2.35602	4.38109e-44	5.75767e-43	Ntab-K326_AWOJ-SS13524	46855	50832	-	1970	-
gene_39730	708.089	20.3283	5.13784	5.29011e-44	6.93911e-43	Ntab-K326_AWOJ-SS196595	35949	39014	+	1234	PF10457:Cholesterol-capturing domain
gene_50415	255.922	22.0752	3.56078	5.98859e-44	7.84855e-43	Ntab-K326_AWOJ-SS2983	254093	257635	+	1137	PF00069:Protein kinase domain
gene_18784	456.024	99.7855	2.18983	6.17533e-44	8.0891e-43	Ntab-K326_AWOJ-SS14332	640877	643154	-	306	PF00035:Double-stranded RNA binding motif
gene_77157	569.477	164.475	1.79206	6.20829e-44	8.13088e-43	Ntab-K326_AWOJ-SS82373	5233	9821	-	919	PF00294:pfkB family carbohydrate kinase
gene_50154	392.825	70.3865	2.49276	6.41122e-44	8.39521e-43	Ntab-K326_AWOJ-SS2949	14915	22150	+	2149	PF00271:Helicase conserved C-terminal domain
gene_9781	779.886	244.231	1.6739	8.05752e-44	1.05328e-42	Ntab-K326_AWOJ-SS122	87776	90551	-	1991	PF00076:RNA recognition motif. (a.k.a. RRM, RBD, or RNP domain)
gene_4929	253.121	10.8051	4.60183	8.48375e-44	1.10843e-42	Ntab-K326_AWOJ-SS110901	2382	3799	+	1315	PF00982:Glycosyltransferase family 20
gene_22400	364.68	60.1913	2.60651	9.0889e-44	1.18729e-42	Ntab-K326_AWOJ-SS154992	4036	8887	-	2194	PF00332:Glycosyl hydrolases family 17
gene_72382	637.911	180.985	1.82513	1.06379e-43	1.38821e-42	Ntab-K326_AWOJ-SS716	434627	436700	-	1289	PF02183:Homeobox associated leucine zipper|PF00046:Homeobox domain
gene_35781	620.391	135.133	2.19696	1.07779e-43	1.40623e-42	Ntab-K326_AWOJ-SS18664	272256	277091	+	617	PF01467:Cytidylyltransferase-like
gene_10698	1582.3	148.593	3.4153	1.20516e-43	1.57134e-42	Ntab-K326_AWOJ-SS12400	423700	425900	+	889	-
gene_27824	295.646	43.9341	2.75032	1.29011e-43	1.68095e-42	Ntab-K326_AWOJ-SS17312	2593	7752	-	3199	PF12756:C2H2 type zinc-finger (2 copies)|PF13649:Methyltransferase domain
gene_38394	488.868	123.526	1.98589	1.42633e-43	1.85811e-42	Ntab-K326_AWOJ-SS19354	284887	286660	+	1257	PF00046:Homeobox domain|PF02183:Homeobox associated leucine zipper
gene_64379	388.219	73.5951	2.39386	1.56846e-43	2.04152e-42	Ntab-K326_AWOJ-SS5408	301252	306836	+	3189	PF14144:Seed dormancy control
gene_13823	288.16	9.7131	4.91054	1.69431e-43	2.20382e-42	Ntab-K326_AWOJ-SS13011	29735	33001	.	3267	PF08263:Leucine rich repeat N-terminal domain|PF12799:Leucine Rich repeats (2 copies)|PF13855:Leucine rich repeat
gene_33037	488.218	88.7393	2.47237	2.23291e-43	2.89597e-42	Ntab-K326_AWOJ-SS18297	292548	298044	-	1144	PF03641:Possible lysine decarboxylase
gene_4467	243.514	11.9079	4.3425	2.38405e-43	3.08936e-42	Ntab-K326_AWOJ-SS10943	37737	38491	.	755	-
gene_66553	618.264	181.108	1.77444	2.41481e-43	3.12868e-42	Ntab-K326_AWOJ-SS5879	61407	65915	+	1140	PF02365:No apical meristem (NAM) protein
gene_6308	314.769	34.3319	3.17174	2.42707e-43	3.14349e-42	Ntab-K326_AWOJ-SS11411	157759	159593	-	1311	-
gene_33739	251.92	10.2137	4.65596	2.66255e-43	3.44495e-42	Ntab-K326_AWOJ-SS18412	50409	54648	+	2100	PF00067:Cytochrome P450
gene_2066	4808.49	288.871	4.05745	3.03887e-43	3.92718e-42	Ntab-K326_AWOJ-SS10437	118905	122442	+	2065	-
gene_54021	273.475	32.7632	3.07497	3.1195e-43	4.03002e-42	Ntab-K326_AWOJ-SS345	313025	313442	.	418	-
gene_10227	398.546	85.2542	2.23051	3.49546e-43	4.51187e-42	Ntab-K326_AWOJ-SS12295	47512	50764	-	2966	-
gene_32720	577.782	161.397	1.84318	3.51023e-43	4.52941e-42	Ntab-K326_AWOJ-SS18233	13810	22538	+	5481	PF13639:Ring finger domain
gene_59042	506.837	3.30461	7.25505	3.55936e-43	4.59123e-42	Ntab-K326_AWOJ-SS42314	35126	38902	-	1695	PF14226:non-haem dioxygenase in morphine synthesis N-terminal|PF03171:2OG-Fe(II) oxygenase superfamily
gene_34385	257.084	9.64105	4.69638	3.7038e-43	4.77592e-42	Ntab-K326_AWOJ-SS18472	14934	19997	-	2301	PF13445:RING-type zinc-finger
gene_59510	256.995	18.0521	3.84695	4.19454e-43	5.39865e-42	Ntab-K326_AWOJ-SS4338	55860	58024	-	1262	-
gene_14789	256.429	9.94096	4.6879	4.69704e-43	6.03314e-42	Ntab-K326_AWOJ-SS13259	121984	123062	.	1079	-
gene_68035	303.084	41.785	2.86438	6.03848e-43	7.74178e-42	Ntab-K326_AWOJ-SS6207	220694	221837	.	1144	PF00106:short chain dehydrogenase
gene_29849	310.828	41.7478	2.90193	6.35069e-43	8.13931e-42	Ntab-K326_AWOJ-SS17871	374275	376660	-	2386	PF00067:Cytochrome P450
gene_50696	434.89	105.849	2.03332	6.71946e-43	8.60904e-42	Ntab-K326_AWOJ-SS3017	156131	158475	-	1470	PF00190:Cupin
gene_81340	403.779	90.3444	2.16411	7.25071e-43	9.28811e-42	Ntab-K326_AWOJ-SS9089	9526	14152	+	2803	PF07891:Protein of unknown function (DUF1666)
gene_63254	750.527	226.245	1.73178	7.29421e-43	9.34227e-42	Ntab-K326_AWOJ-SS5127	159874	162239	+	1939	-
gene_64718	485.349	114.494	2.09087	7.52808e-43	9.63693e-42	Ntab-K326_AWOJ-SS5480	584819	591795	+	3068	PF01453:D-mannose binding lectin|PF08276:PAN-like domain|PF07714:Protein tyrosine kinase|PF12398:Receptor serine/threonine kinase|PF11883:Domain of unknown function (DUF3403)|PF00954:S-locus glycoprotein domain
gene_51355	1020.83	2.08476	8.9439	8.86611e-43	1.13345e-41	Ntab-K326_AWOJ-SS3100	50914	61700	-	2622	PF13855:Leucine rich repeat
gene_47701	492.218	131.22	1.91128	9.01571e-43	1.15238e-41	Ntab-K326_AWOJ-SS2648	495520	517814	+	4862	PF06883:RNA polymerase I, Rpa2 specific domain|PF00562:RNA polymerase Rpb2, domain 6|PF04560:RNA polymerase Rpb2, domain 7
gene_40033	459.924	112.141	2.02922	9.01965e-43	1.15269e-41	Ntab-K326_AWOJ-SS19749	20851	27377	+	2667	PF00860:Permease family
gene_38132	635.279	199.008	1.6718	9.43174e-43	1.20475e-41	Ntab-K326_AWOJ-SS19284	38425	43210	+	1930	PF00154:recA bacterial DNA recombination protein
gene_26827	403.666	79.4579	2.34492	9.58355e-43	1.22393e-41	Ntab-K326_AWOJ-SS170082	1	730	.	730	-
gene_39055	415.588	55.2329	2.90967	1.05214e-42	1.34214e-41	Ntab-K326_AWOJ-SS195061	89137	89854	.	718	-
gene_35662	742.194	230.717	1.68994	1.12576e-42	1.43532e-41	Ntab-K326_AWOJ-SS1865	202855	211511	+	2202	PF02786:Carbamoyl-phosphate synthase L chain, ATP binding domain|PF02785:Biotin carboxylase C-terminal domain
gene_31783	252.569	25.8278	3.27812	1.17749e-42	1.49966e-41	Ntab-K326_AWOJ-SS18097	435960	438417	+	1400	PF04927:Seed maturation protein
gene_3420	759.079	243.703	1.63971	1.3169e-42	1.67593e-41	Ntab-K326_AWOJ-SS10703	1555	3573	.	2019	PF02458:Transferase family
gene_18532	451.694	112.53	2.00544	1.62424e-42	2.06464e-41	Ntab-K326_AWOJ-SS14248	16606	33872	-	3040	PF08159:NUC153 domain
gene_11681	348.962	58.1013	2.56817	1.63735e-42	2.08096e-41	Ntab-K326_AWOJ-SS12579	37065	40045	+	2336	PF07816:Protein of unknown function (DUF1645)
gene_78640	433.438	97.1179	2.15399	1.72294e-42	2.18937e-41	Ntab-K326_AWOJ-SS855	757286	758797	.	1512	PF01151:GNS1/SUR4 family
gene_11496	346.085	67.967	2.35343	1.7787e-42	2.25909e-41	Ntab-K326_AWOJ-SS12526	34981	40531	+	1671	PF05687:BES1/BZR1 plant transcription factor, N-terminal
gene_18227	1173.16	33.019	5.14291	1.78162e-42	2.26205e-41	Ntab-K326_AWOJ-SS14162	91839	92905	.	1067	-
gene_32805	290.272	35.5029	3.03756	2.07507e-42	2.63068e-41	Ntab-K326_AWOJ-SS18257	532655	533207	.	553	-
gene_68737	1001.45	2.12118	8.91575	2.13721e-42	2.70899e-41	Ntab-K326_AWOJ-SS6369	211800	213846	+	1303	-
gene_40832	239.125	20.5655	3.53124	2.58309e-42	3.27144e-41	Ntab-K326_AWOJ-SS19912	68515	69583	.	1069	-
gene_75266	612.857	118.244	2.37823	2.80847e-42	3.55333e-41	Ntab-K326_AWOJ-SS7806	29465	30773	.	1309	-
gene_35249	363.663	70.9453	2.35454	3.51416e-42	4.43805e-41	Ntab-K326_AWOJ-SS18593	281758	283588	+	888	-
gene_42490	262.324	9.59531	4.77902	3.69217e-42	4.66131e-41	Ntab-K326_AWOJ-SS20357	176854	177853	.	1000	PF00847:AP2 domain
gene_57363	377.256	77.1066	2.29411	4.30558e-42	5.42852e-41	Ntab-K326_AWOJ-SS3873	7403	10613	.	3211	PF07676:WD40-like Beta Propeller Repeat
gene_29280	329.88	47.3472	2.80796	4.48355e-42	5.65198e-41	Ntab-K326_AWOJ-SS17745	219344	221511	+	1825	-
gene_50331	314.346	48.5043	2.69519	4.78645e-42	6.03081e-41	Ntab-K326_AWOJ-SS297133	1927	5189	-	1938	PF04564:U-box domain
gene_57062	245.349	10.5517	4.51182	4.84558e-42	6.1033e-41	Ntab-K326_AWOJ-SS381	219414	221370	+	1823	PF00067:Cytochrome P450
gene_58970	236.943	17.7793	3.73427	5.56361e-42	7.00422e-41	Ntab-K326_AWOJ-SS422	142576	143336	.	761	-
gene_15053	463.055	3.43171	7.12397	6.733e-42	8.46799e-41	Ntab-K326_AWOJ-SS13320	297666	298735	.	1070	PF04520:Senescence regulator
gene_18725	368.064	60.5835	2.60742	6.77399e-42	8.51813e-41	Ntab-K326_AWOJ-SS14310	11426	14160	+	1558	PF03106:WRKY DNA -binding domain
gene_49502	400.576	70.4656	2.49378	7.76452e-42	9.75241e-41	Ntab-K326_AWOJ-SS2874	104542	109717	+	772	-
gene_69266	257.291	20.092	3.66453	7.80798e-42	9.80538e-41	Ntab-K326_AWOJ-SS64561	846	1622	.	777	-
gene_79850	255.28	27.3832	3.23863	7.98069e-42	1.00206e-40	Ntab-K326_AWOJ-SS8772	113421	113733	.	313	-
gene_57156	267.075	14.7374	4.22676	8.29443e-42	1.04111e-40	Ntab-K326_AWOJ-SS382	874201	875757	.	1557	PF13912:C2H2-type zinc finger
gene_44047	693.89	220.464	1.65232	8.62136e-42	1.08143e-40	Ntab-K326_AWOJ-SS216	16083	17319	.	1237	PF15697:Domain of unknown function (DUF4666)
gene_50090	289.596	5.93497	5.63742	1.05787e-41	1.32564e-40	Ntab-K326_AWOJ-SS294	619350	620258	.	909	-
gene_24928	306.264	48.8864	2.64727	1.05847e-41	1.32618e-40	Ntab-K326_AWOJ-SS16404	68966	75593	+	1570	PF01429:Methyl-CpG binding domain|PF07496:CW-type Zinc Finger
gene_24661	331.224	64.0354	2.36769	1.06497e-41	1.33388e-40	Ntab-K326_AWOJ-SS16313	735187	737773	-	1510	PF00190:Cupin
gene_29230	381.871	76.3161	2.32811	1.06631e-41	1.33512e-40	Ntab-K326_AWOJ-SS17721	20727	28038	-	2807	PF03822:NAF domain|PF00069:Protein kinase domain
gene_7408	696.531	155.495	2.16722	1.0858e-41	1.35907e-40	Ntab-K326_AWOJ-SS1167	779472	786972	+	4406	PF04826:Armadillo-like|PF04564:U-box domain
gene_39538	304.473	43.0793	2.81353	1.13684e-41	1.42272e-40	Ntab-K326_AWOJ-SS19615	83740	85621	.	1882	PF14244:gag-polypeptide of LTR copia-type|PF03732:Retrotransposon gag protein
gene_39771	377.54	71.3258	2.40319	1.19164e-41	1.49081e-40	Ntab-K326_AWOJ-SS19675	46863	51753	-	1914	PF07714:Protein tyrosine kinase
gene_52066	297.308	42.7127	2.80824	1.32359e-41	1.65426e-40	Ntab-K326_AWOJ-SS3191	10253	12092	-	1732	PF01221:Dynein light chain type 1
gene_1341	273.988	29.9864	3.2084	1.34684e-41	1.68277e-40	Ntab-K326_AWOJ-SS1032	531845	533494	+	1514	PF02365:No apical meristem (NAM) protein
gene_26514	303.6	48.4307	2.65348	1.86715e-41	2.32749e-40	Ntab-K326_AWOJ-SS169	963391	969252	+	2852	PF07173:Glycine-rich domain-containing protein-like
gene_51358	564.328	162.77	1.80185	2.07172e-41	2.58038e-40	Ntab-K326_AWOJ-SS3100	186639	191127	-	1804	-
gene_26531	695.58	200.806	1.79273	2.098e-41	2.61226e-40	Ntab-K326_AWOJ-SS16900	103083	108706	+	3796	PF07714:Protein tyrosine kinase
gene_39441	241.126	16.623	3.85986	2.14931e-41	2.67527e-40	Ntab-K326_AWOJ-SS19588	6776	9425	+	2544	-
gene_59157	364.787	55.8118	2.72238	2.16699e-41	2.69683e-40	Ntab-K326_AWOJ-SS4252	134839	136148	.	1310	PF05078:Protein of unknown function (DUF679)
gene_72981	372.289	4.13309	6.48774	2.26121e-41	2.81317e-40	Ntab-K326_AWOJ-SS7274	50377	51574	.	1198	-
gene_43536	296.519	38.1348	2.95665	2.39185e-41	2.97376e-40	Ntab-K326_AWOJ-SS210	744675	748988	+	1764	PF00854:POT family
gene_22566	434.548	104.664	2.05792	2.58564e-41	3.21416e-40	Ntab-K326_AWOJ-SS15557	30428	33537	+	2772	PF03081:Exo70 exocyst complex subunit
gene_42058	701.612	224.635	1.63755	2.91116e-41	3.61823e-40	Ntab-K326_AWOJ-SS20255	111854	120386	+	1556	PF00810:ER lumen protein retaining receptor
gene_61351	537.858	140.916	1.92703	3.47902e-41	4.31765e-40	Ntab-K326_AWOJ-SS4761	203813	211298	+	4423	PF00462:Glutaredoxin
gene_37144	291.602	5.38937	5.75862	3.64323e-41	4.51997e-40	Ntab-K326_AWOJ-SS19012	83546	116576	+	4234	PF00067:Cytochrome P450
gene_26934	321.356	56.9712	2.49102	4.11049e-41	5.09636e-40	Ntab-K326_AWOJ-SS17044	523538	527820	-	2182	PF00450:Serine carboxypeptidase
gene_33743	296.703	46.401	2.67526	4.18399e-41	5.18579e-40	Ntab-K326_AWOJ-SS18413	87500	90915	+	3165	PF01764:Lipase (class 3)
gene_28759	328.932	41.048	3.01388	4.38635e-41	5.43483e-40	Ntab-K326_AWOJ-SS17589	172949	176977	+	4029	-
gene_53608	818.356	261.134	1.64095	4.47347e-41	5.54096e-40	Ntab-K326_AWOJ-SS3392	273297	276060	+	2288	PF00240:Ubiquitin family
gene_32124	308.143	50.2419	2.62444	4.74891e-41	5.87925e-40	Ntab-K326_AWOJ-SS18135	185623	189024	-	3146	-
gene_61569	518.327	121.786	2.09169	5.23308e-41	6.47551e-40	Ntab-K326_AWOJ-SS4800	238398	244217	-	4155	PF02990:Endomembrane protein 70
gene_76752	234.169	18.5714	3.65043	5.29816e-41	6.55497e-40	Ntab-K326_AWOJ-SS8158	224581	230709	-	2911	PF02705:K+ potassium transporter
gene_54659	234.461	11.4615	4.33839	5.99603e-41	7.40874e-40	Ntab-K326_AWOJ-SS3518	203022	206323	-	1614	PF03552:Cellulose synthase
gene_9424	290.7	43.6172	2.72082	6.42096e-41	7.92736e-40	Ntab-K326_AWOJ-SS1210	20390	26453	-	2268	-
gene_1303	290.122	41.0852	2.82168	6.52895e-41	8.05936e-40	Ntab-K326_AWOJ-SS10310	377122	378227	.	1106	PF03822:NAF domain
gene_66201	276.491	33.4755	3.01941	6.71805e-41	8.28875e-40	Ntab-K326_AWOJ-SS5810	6891	8458	.	1568	PF00313:'Cold-shock' DNA-binding domain|PF00098:Zinc knuckle
gene_62770	512.335	133.147	1.94948	7.44078e-41	9.17154e-40	Ntab-K326_AWOJ-SS503	90019	91089	.	1071	-
gene_83216	792.363	255.205	1.6411	7.79573e-41	9.60593e-40	Ntab-K326_AWOJ-SS9474	72834	76023	+	863	PF00137:ATP synthase subunit C
gene_71930	521.564	142.201	1.86853	1.04414e-40	1.28368e-39	Ntab-K326_AWOJ-SS7079	420852	433325	-	2295	PF00160:Cyclophilin type peptidyl-prolyl cis-trans isomerase/CLD|PF00076:RNA recognition motif. (a.k.a. RRM, RBD, or RNP domain)
gene_706	232.665	20.247	3.51971	1.21654e-40	1.49394e-39	Ntab-K326_AWOJ-SS10177	299666	302161	+	1423	PF03351:DOMON domain
gene_59325	515.885	149.162	1.79028	1.62756e-40	1.99546e-39	Ntab-K326_AWOJ-SS4295	142807	151782	+	2961	PF06217:GAGA binding protein-like family
gene_42652	316.549	53.2024	2.56717	1.96529e-40	2.40682e-39	Ntab-K326_AWOJ-SS20406	222121	225318	+	2385	PF07651:ANTH domain
gene_8524	351.465	61.6398	2.51341	2.07588e-40	2.54143e-39	Ntab-K326_AWOJ-SS1192	830794	833661	-	1521	PF03106:WRKY DNA -binding domain
gene_55425	292.49	6.90993	5.37651	2.56149e-40	3.1309e-39	Ntab-K326_AWOJ-SS3603	134389	135671	.	1283	-
gene_68115	363.408	79.1193	2.19905	2.6117e-40	3.19125e-39	Ntab-K326_AWOJ-SS623	733722	743318	+	6889	PF00665:Integrase core domain
gene_5589	432.255	3.27749	7.02559	2.64334e-40	3.22939e-39	Ntab-K326_AWOJ-SS1125	671492	672781	.	1290	-
gene_18397	602.47	189.575	1.66961	2.79198e-40	3.4088e-39	Ntab-K326_AWOJ-SS14206	3	10184	+	4864	PF00400:WD domain, G-beta repeat|PF00069:Protein kinase domain
gene_33827	574.735	162.289	1.82354	2.79751e-40	3.41501e-39	Ntab-K326_AWOJ-SS18420	798525	808799	-	1739	PF03151:Triose-phosphate Transporter family
gene_9191	382.994	78.2179	2.29951	2.87461e-40	3.50799e-39	Ntab-K326_AWOJ-SS12057	238894	243245	-	2008	-
gene_24581	600.24	192.389	1.63985	3.17001e-40	3.86475e-39	Ntab-K326_AWOJ-SS16289	15433	20538	+	2103	PF00085:Thioredoxin|PF13848:Thioredoxin-like domain
gene_74532	369.065	67.9677	2.44418	3.25548e-40	3.96769e-39	Ntab-K326_AWOJ-SS7632	86134	91929	-	2112	-
gene_78024	668.85	202.406	1.73118	3.32596e-40	4.05229e-39	Ntab-K326_AWOJ-SS8411	14899	19958	+	1165	PF07002:Copine
gene_33564	1009.93	49.1143	4.3566	3.33353e-40	4.06086e-39	Ntab-K326_AWOJ-SS18384	165624	166170	.	547	-
gene_48123	337.555	55.7389	2.61924	3.88646e-40	4.7261e-39	Ntab-K326_AWOJ-SS27	55781	62707	+	2132	PF00153:Mitochondrial carrier protein
gene_42079	310.1	52.7552	2.55755	4.03564e-40	4.90594e-39	Ntab-K326_AWOJ-SS20266	9197	16471	-	1986	-
gene_24726	297.313	43.7621	2.75338	4.1402e-40	5.03145e-39	Ntab-K326_AWOJ-SS16338	173789	179459	+	2816	PF00168:C2 domain
gene_78793	526.677	2.94036	7.50157	4.62187e-40	5.61142e-39	Ntab-K326_AWOJ-SS8579	621642	622588	.	947	-
gene_16343	499.017	141.309	1.81368	4.67102e-40	5.66928e-39	Ntab-K326_AWOJ-SS135884	16852	21690	+	1769	PF00892:EamA-like transporter family
gene_39087	679.579	223.847	1.60741	4.86623e-40	5.9015e-39	Ntab-K326_AWOJ-SS19515	266153	271112	+	1519	PF02577:Bifunctional nuclease
gene_78527	373.678	87.039	2.1063	4.89185e-40	5.93162e-39	Ntab-K326_AWOJ-SS8520	10220	16464	-	1463	PF00076:RNA recognition motif. (a.k.a. RRM, RBD, or RNP domain)
gene_18904	231.784	12.8271	4.17112	5.3922e-40	6.53415e-39	Ntab-K326_AWOJ-SS143703	1595	3495	-	1191	PF02365:No apical meristem (NAM) protein
gene_74229	256.808	31.0978	3.04477	5.51029e-40	6.67619e-39	Ntab-K326_AWOJ-SS759	282027	286058	+	1621	PF13499:EF-hand domain pair
gene_1556	249.332	26.8934	3.19556	5.74324e-40	6.95399e-39	Ntab-K326_AWOJ-SS10344	12732	13987	+	1256	PF00643:B-box zinc finger
gene_2604	479.242	133.47	1.83894	6.54047e-40	7.90921e-39	Ntab-K326_AWOJ-SS10546	434969	438916	+	1069	PF01012:Electron transfer flavoprotein domain
gene_71360	646.898	209.078	1.62508	6.54866e-40	7.91786e-39	Ntab-K326_AWOJ-SS6952	35067	43752	-	3265	-
gene_35231	307.933	46.8543	2.73089	7.15972e-40	8.64706e-39	Ntab-K326_AWOJ-SS18591	378605	380854	-	1304	PF03062:MBOAT, membrane-bound O-acyltransferase family
gene_40648	659.103	215.112	1.60977	7.28394e-40	8.79568e-39	Ntab-K326_AWOJ-SS198695	727	3246	.	2520	PF01699:Sodium/calcium exchanger protein
gene_74255	429.028	95.678	2.16294	7.45573e-40	9.0017e-39	Ntab-K326_AWOJ-SS759	976982	982845	-	1831	PF00044:Glyceraldehyde 3-phosphate dehydrogenase, NAD binding domain|PF02800:Glyceraldehyde 3-phosphate dehydrogenase, C-terminal domain
gene_71944	220.914	12.1629	4.15667	7.48057e-40	9.03025e-39	Ntab-K326_AWOJ-SS7080	112319	118774	-	2614	PF00168:C2 domain
gene_59102	379.717	90.1902	2.07172	8.6821e-40	1.04591e-38	Ntab-K326_AWOJ-SS424	551611	558024	-	2651	-
gene_35603	228.907	10.0774	4.52012	8.68731e-40	1.04637e-38	Ntab-K326_AWOJ-SS18641	367411	372391	+	2769	PF01554:MatE
gene_57808	220.77	16.6688	3.73408	9.24974e-40	1.11306e-38	Ntab-K326_AWOJ-SS3946	119056	124958	-	1378	PF02780:Transketolase, C-terminal domain|PF02779:Transketolase, pyrimidine binding domain
gene_42196	508.912	149.721	1.76149	9.39062e-40	1.12983e-38	Ntab-K326_AWOJ-SS203	495766	504107	+	4241	PF01699:Sodium/calcium exchanger protein
gene_1450	429.941	107.342	1.99527	9.53948e-40	1.14756e-38	Ntab-K326_AWOJ-SS10329	96388	103911	-	1606	PF07767:Nop53 (60S ribosomal biogenesis)
gene_40132	534.345	143.506	1.90015	1.02474e-39	1.23252e-38	Ntab-K326_AWOJ-SS19773	24081	32373	-	3113	-
gene_46424	270.262	39.8189	2.76324	1.15165e-39	1.38385e-38	Ntab-K326_AWOJ-SS245862	7167	9181	+	1373	-
gene_16263	406.582	96.9606	2.07454	1.17337e-39	1.4095e-38	Ntab-K326_AWOJ-SS1357	702875	704937	-	1347	PF01061:ABC-2 type transporter
gene_46135	298.375	30.1135	3.31554	1.19669e-39	1.43707e-38	Ntab-K326_AWOJ-SS241	352391	353020	.	630	-
gene_20118	247.66	27.6645	3.18989	1.33218e-39	1.59927e-38	Ntab-K326_AWOJ-SS147467	13207	18700	-	5494	-
gene_85502	507.129	130.557	1.95005	1.39828e-39	1.67783e-38	Ntab-K326_AWOJ-SS9986	313049	318629	+	2845	PF00004:ATPase family associated with various cellular activities (AAA)|PF02359:Cell division protein 48 (CDC48), N-terminal domain|PF02933:Cell division protein 48 (CDC48), domain 2
gene_53854	284.369	43.0235	2.72127	1.40535e-39	1.68604e-38	Ntab-K326_AWOJ-SS342188	317	7817	-	4263	PF04564:U-box domain|PF07714:Protein tyrosine kinase
gene_82817	466.218	77.1414	2.60043	1.43143e-39	1.71706e-38	Ntab-K326_AWOJ-SS9409	127149	128621	.	1473	PF07651:ANTH domain
gene_49241	605.979	160.929	1.90417	1.51558e-39	1.81657e-38	Ntab-K326_AWOJ-SS2841	60400	66439	-	5155	PF16212:Phospholipid-translocating P-type ATPase C-terminal|PF00122:E1-E2 ATPase|PF16209:Phospholipid-translocating ATPase N-terminal|PF13246:Cation transport ATPase (P-type)
gene_59114	491.494	93.3715	2.4066	1.59957e-39	1.91693e-38	Ntab-K326_AWOJ-SS4244	56889	59088	+	2076	PF13639:Ring finger domain
gene_63081	264.064	6.43641	5.31738	1.61805e-39	1.93847e-38	Ntab-K326_AWOJ-SS5087	13581	15047	-	1341	PF00481:Protein phosphatase 2C
gene_36710	293.269	48.5229	2.58907	1.64942e-39	1.97574e-38	Ntab-K326_AWOJ-SS188726	20837	21939	.	1103	PF00847:AP2 domain
gene_21165	413.942	99.7661	2.05629	1.68324e-39	2.01531e-38	Ntab-K326_AWOJ-SS1507	122639	127063	-	2704	PF07891:Protein of unknown function (DUF1666)
gene_84331	508.691	151.138	1.75132	1.69303e-39	2.02671e-38	Ntab-K326_AWOJ-SS972	378197	390908	+	1723	PF02739:5'-3' exonuclease, N-terminal resolvase-like domain|PF01367:5'-3' exonuclease, C-terminal SAM fold
gene_29229	224.537	9.22175	4.61872	1.86961e-39	2.23704e-38	Ntab-K326_AWOJ-SS17721	13480	19754	+	1593	PF00069:Protein kinase domain
gene_22196	494.676	138.24	1.83525	1.97453e-39	2.36182e-38	Ntab-K326_AWOJ-SS15437	57286	61222	-	985	-
gene_59700	669.592	185.75	1.85033	2.09008e-39	2.49926e-38	Ntab-K326_AWOJ-SS439	145109	147459	-	2351	PF05755:Rubber elongation factor protein (REF)
gene_20834	233.422	22.7773	3.35462	2.10929e-39	2.52182e-38	Ntab-K326_AWOJ-SS1497	103848	104845	.	998	-
gene_76146	285.268	41.7393	2.77729	2.11089e-39	2.52335e-38	Ntab-K326_AWOJ-SS8023	22082	22984	.	903	-
gene_78060	384.035	82.0434	2.21705	2.2878e-39	2.73267e-38	Ntab-K326_AWOJ-SS8423	76175	80500	-	2808	PF16656:Purple acid Phosphatase, N-terminal domain|PF00149:Calcineurin-like phosphoesterase|PF14008:Iron/zinc purple acid phosphatase-like protein C
gene_74616	245.01	8.23826	4.95254	2.34152e-39	2.7964e-38	Ntab-K326_AWOJ-SS7656	191581	192374	-	698	PF01490:Transmembrane amino acid transporter protein
gene_75187	2583.89	409.405	2.65933	2.45387e-39	2.93011e-38	Ntab-K326_AWOJ-SS779	149521	152858	+	2080	PF04526:Protein of unknown function (DUF568)
gene_20527	256.702	14.9932	4.09974	2.50479e-39	2.98998e-38	Ntab-K326_AWOJ-SS1488	64777	67038	-	1558	PF03106:WRKY DNA -binding domain
gene_70541	384.093	90.036	2.08567	2.66708e-39	3.18271e-38	Ntab-K326_AWOJ-SS6744	54967	58017	+	1973	PF00687:Ribosomal protein L1p/L10e family
gene_48570	371.756	82.0596	2.1842	2.88106e-39	3.43536e-38	Ntab-K326_AWOJ-SS2758	457673	459173	.	1501	-
gene_68646	245.562	29.0672	3.09579	3.19919e-39	3.81051e-38	Ntab-K326_AWOJ-SS63506	52097	53108	.	1012	-
gene_5102	566.615	164.2	1.78797	3.70819e-39	4.41331e-38	Ntab-K326_AWOJ-SS11142	93171	96143	-	2973	PF00168:C2 domain
gene_37105	266.168	20.9095	3.69806	3.7879e-39	4.50678e-38	Ntab-K326_AWOJ-SS19001	78402	79122	.	721	-
gene_71347	422.897	108.435	1.96182	4.04324e-39	4.80832e-38	Ntab-K326_AWOJ-SS6950	165249	168690	-	1309	PF01918:Alba
gene_43313	314.651	56.3776	2.48808	4.58464e-39	5.44875e-38	Ntab-K326_AWOJ-SS2074	2169	4672	-	1093	-
gene_66041	467.917	2.81327	7.33525	4.71971e-39	5.6084e-38	Ntab-K326_AWOJ-SS5769	649642	651825	+	1848	-
gene_44999	289.488	47.913	2.59094	5.32081e-39	6.31676e-38	Ntab-K326_AWOJ-SS2266	119855	124519	+	1417	PF00753:Metallo-beta-lactamase superfamily
gene_74339	433.667	111.029	1.96136	5.77584e-39	6.85268e-38	Ntab-K326_AWOJ-SS7601	14773	28290	-	3601	PF04147:Nop14-like family
gene_75443	267.635	37.1064	2.84442	5.96471e-39	7.07566e-38	Ntab-K326_AWOJ-SS7855	22465	28823	+	1639	-
gene_72844	615.826	16.2495	5.26632	6.27902e-39	7.44619e-38	Ntab-K326_AWOJ-SS7255	16284	17552	.	1269	PF13912:C2H2-type zinc finger
gene_64686	530.704	162.056	1.70815	6.439e-39	7.63471e-38	Ntab-K326_AWOJ-SS5479	192664	198546	+	3919	PF00130:Phorbol esters/diacylglycerol binding domain (C1 domain)
gene_82895	380.967	76.9593	2.319	6.89593e-39	8.17522e-38	Ntab-K326_AWOJ-SS94197	12536	14575	+	1840	PF00249:Myb-like DNA-binding domain
gene_70260	280.259	45.2353	2.64215	8.10239e-39	9.59801e-38	Ntab-K326_AWOJ-SS669	1014220	1023816	+	9176	-
gene_8391	385.502	84.6729	2.18598	8.27809e-39	9.80462e-38	Ntab-K326_AWOJ-SS11883	569505	571071	.	1567	PF04857:CAF1 family ribonuclease
gene_39164	607.913	181.868	1.73552	8.80131e-39	1.04162e-37	Ntab-K326_AWOJ-SS19536	464617	468204	-	1415	-
gene_62328	316.804	44.8751	2.78999	9.06461e-39	1.07245e-37	Ntab-K326_AWOJ-SS4942	243455	250165	+	3492	PF12490:Breast carcinoma amplified sequence 3
gene_51361	633.018	196.536	1.6934	9.24671e-39	1.09365e-37	Ntab-K326_AWOJ-SS3100	340029	344070	-	2691	PF07690:Major Facilitator Superfamily|PF06813:Nodulin-like
gene_65671	277.779	45.1261	2.6283	1.03716e-38	1.2246e-37	Ntab-K326_AWOJ-SS569	315845	320815	-	2068	-
gene_69249	249.73	30.5064	3.04243	1.06525e-38	1.25718e-37	Ntab-K326_AWOJ-SS6451	358860	367486	-	2110	PF05739:SNARE domain|PF00804:Syntaxin
gene_35472	291.357	5.59011	5.65335	1.09436e-38	1.29093e-37	Ntab-K326_AWOJ-SS18621	133422	139463	+	2111	-
gene_54018	336.749	62.7256	2.4219	1.14145e-38	1.34565e-37	Ntab-K326_AWOJ-SS345	113466	120674	-	5889	PF01535:PPR repeat|PF13041:PPR repeat family|PF13812:Pentatricopeptide repeat domain
gene_28859	495.875	149.463	1.72908	1.36481e-38	1.60573e-37	Ntab-K326_AWOJ-SS17616	1	9297	+	5207	-
gene_8660	2681.76	184.935	3.85881	1.37641e-38	1.61887e-37	Ntab-K326_AWOJ-SS11947	88503	90303	-	1555	PF00804:Syntaxin|PF05739:SNARE domain
gene_29247	611.37	189.074	1.68802	1.41141e-38	1.65953e-37	Ntab-K326_AWOJ-SS17732	52777	61876	+	3153	PF02705:K+ potassium transporter
gene_6839	471.68	126.023	1.90281	1.50747e-38	1.77193e-37	Ntab-K326_AWOJ-SS11535	42661	52993	+	1998	PF03547:Membrane transport protein
gene_45045	398.07	89.2152	2.16568	1.55384e-38	1.82558e-37	Ntab-K326_AWOJ-SS2271	20098	25263	+	3020	-
gene_40355	544.774	168.79	1.69354	1.64587e-38	1.93311e-37	Ntab-K326_AWOJ-SS19803	604301	605624	.	1324	-
gene_39868	1151.7	1.8569	9.43798	1.76336e-38	2.06951e-37	Ntab-K326_AWOJ-SS19696	542999	546819	-	2381	PF02135:TAZ zinc finger|PF00651:BTB/POZ domain
gene_60564	491.683	92.1989	2.41945	1.85799e-38	2.17956e-37	Ntab-K326_AWOJ-SS4608	322212	323307	.	1096	PF00847:AP2 domain
gene_52055	237.839	8.29331	4.84005	1.86451e-38	2.18687e-37	Ntab-K326_AWOJ-SS319032	7647	8769	.	1123	PF13912:C2H2-type zinc finger
gene_82077	385.552	78.5636	2.29488	1.991e-38	2.33344e-37	Ntab-K326_AWOJ-SS9252	35894	37528	+	1126	-
gene_14149	462.724	133.886	1.79151	2.10743e-38	2.46837e-37	Ntab-K326_AWOJ-SS13105	90235	98398	-	4070	PF05602:Cleft lip and palate transmembrane protein 1 (CLPTM1)
gene_62401	372.037	89.2982	2.05632	2.2166e-38	2.59504e-37	Ntab-K326_AWOJ-SS4962	100987	106352	+	1124	PF13881:Ubiquitin-2 like Rad60 SUMO-like
gene_33506	454.328	2.87681	7.2898	2.38196e-38	2.78734e-37	Ntab-K326_AWOJ-SS18381	278638	282252	-	3520	PF00069:Protein kinase domain
gene_75206	505.945	142.201	1.82406	2.76505e-38	3.23363e-37	Ntab-K326_AWOJ-SS779	924240	930019	-	1596	PF00262:Calreticulin family
gene_38000	392.617	88.4263	2.14035	3.25206e-38	3.7985e-37	Ntab-K326_AWOJ-SS1925	206484	212077	+	2204	PF03106:WRKY DNA -binding domain
gene_75830	278.623	30.6769	3.21977	3.59126e-38	4.19341e-37	Ntab-K326_AWOJ-SS7943	8142	10185	-	1363	PF02153:Prephenate dehydrogenase
gene_72418	472.837	135.427	1.80094	3.75001e-38	4.37609e-37	Ntab-K326_AWOJ-SS7169	54268	57773	-	3506	PF13418:Galactose oxidase, central domain
gene_51126	284.395	39.8088	2.84443	3.87345e-38	4.51806e-37	Ntab-K326_AWOJ-SS307560	6903	9106	.	2204	PF13855:Leucine rich repeat
gene_20884	330.622	67.6051	2.28565	4.08168e-38	4.76021e-37	Ntab-K326_AWOJ-SS14989	47532	53868	-	2367	PF10590:Pyridoxine 5'-phosphate oxidase C-terminal dimerisation region|PF01243:Pyridoxamine 5'-phosphate oxidase|PF03853:YjeF-related protein N-terminus
gene_52147	805.278	266.022	1.59675	4.27043e-38	4.97652e-37	Ntab-K326_AWOJ-SS3203	4891	16896	-	6232	PF00664:ABC transporter transmembrane region|PF00005:ABC transporter
gene_51069	310.097	62.2149	2.31219	4.28273e-38	4.99009e-37	Ntab-K326_AWOJ-SS307	118510	130569	-	7387	-
gene_36919	252.059	5.55368	5.44652	4.34896e-38	5.06648e-37	Ntab-K326_AWOJ-SS18950	437481	438831	-	1217	PF00403:Heavy-metal-associated domain
gene_9072	776.928	240.914	1.68602	4.38004e-38	5.10191e-37	Ntab-K326_AWOJ-SS12036	96756	101071	-	3365	PF00782:Dual specificity phosphatase, catalytic domain|PF00626:Gelsolin repeat
gene_57120	1105.34	1.7112	9.38026	4.52938e-38	5.27424e-37	Ntab-K326_AWOJ-SS381918	2436	5633	+	1840	-
gene_74805	881.299	280.777	1.65419	4.86109e-38	5.6579e-37	Ntab-K326_AWOJ-SS7697	190117	191777	-	1156	-
gene_22838	294.4	56.4334	2.38409	4.89328e-38	5.69449e-37	Ntab-K326_AWOJ-SS156439	8300	17485	+	5498	PF01582:TIR domain|PF00931:NB-ARC domain
gene_45029	322.942	63.472	2.34291	5.27425e-38	6.13222e-37	Ntab-K326_AWOJ-SS2270	151441	160409	+	6245	PF03936:Terpene synthase family, metal binding domain
gene_42141	280.604	35.6842	3.00941	6.13783e-38	7.13191e-37	Ntab-K326_AWOJ-SS20287	24267	34887	-	2597	PF01554:MatE
gene_41954	349.269	49.8489	2.821	6.17491e-38	7.17281e-37	Ntab-K326_AWOJ-SS20241	421677	427229	+	5105	PF03106:WRKY DNA -binding domain
gene_17574	450.358	116.333	1.96289	6.89507e-38	8.00079e-37	Ntab-K326_AWOJ-SS13978	5743	15983	-	5131	-
gene_1616	415.766	105.783	1.97562	7.0141e-38	8.13642e-37	Ntab-K326_AWOJ-SS10359	104066	107626	-	3561	-
gene_13605	575.743	187.973	1.61361	7.08405e-38	8.21631e-37	Ntab-K326_AWOJ-SS1297	309816	315690	-	5060	PF02705:K+ potassium transporter
gene_85026	504.396	132.898	1.9205	7.14787e-38	8.28906e-37	Ntab-K326_AWOJ-SS99	101667	103585	+	1307	PF00168:C2 domain
gene_85067	205.827	12.7635	4.00285	7.15712e-38	8.29853e-37	Ntab-K326_AWOJ-SS9902	136346	137781	+	1319	-
gene_44028	329.328	71.6002	2.1994	7.32229e-38	8.48615e-37	Ntab-K326_AWOJ-SS216	392002	400341	+	2468	PF04003:Dip2/Utp12 Family
gene_4742	216.334	15.1211	3.85245	7.73823e-38	8.96547e-37	Ntab-K326_AWOJ-SS11023	56504	62385	-	2492	PF03321:GH3 auxin-responsive promoter
gene_17029	572.884	176.684	1.69822	9.02933e-38	1.0447e-36	Ntab-K326_AWOJ-SS1378	255222	260058	+	2391	PF00439:Bromodomain|PF00249:Myb-like DNA-binding domain
gene_67143	1390.44	167.28	3.05275	1.10383e-37	1.27656e-36	Ntab-K326_AWOJ-SS6006	25104	26768	-	582	-
gene_35248	304.828	54.7695	2.46369	1.15267e-37	1.33162e-36	Ntab-K326_AWOJ-SS18593	9289	18187	+	2817	PF07714:Protein tyrosine kinase
gene_11699	505.27	128.265	1.96566	1.15541e-37	1.33458e-36	Ntab-K326_AWOJ-SS12583	2213	9569	-	2344	PF00069:Protein kinase domain
gene_64231	462.161	130.392	1.8219	1.16339e-37	1.3436e-36	Ntab-K326_AWOJ-SS537	145752	153991	-	1683	PF00400:WD domain, G-beta repeat
gene_806	218.267	8.12979	4.72331	1.19257e-37	1.37688e-36	Ntab-K326_AWOJ-SS10192	576426	578527	+	1752	-
gene_81336	478.747	125.192	1.93801	1.23588e-37	1.42623e-36	Ntab-K326_AWOJ-SS9085	17105	20904	+	2443	PF07714:Protein tyrosine kinase|PF01657:Salt stress response/antifungal
gene_63085	1079.87	1.64766	9.34766	1.45015e-37	1.67097e-36	Ntab-K326_AWOJ-SS5089	362692	363420	+	588	-
gene_75478	395.777	99.0376	2.00027	1.48318e-37	1.70878e-36	Ntab-K326_AWOJ-SS787	29500	41564	-	4025	PF05664:Plant family of unknown function (DUF810)
gene_42415	258.669	5.32582	5.58452	1.61277e-37	1.85694e-36	Ntab-K326_AWOJ-SS20347	14914	17914	-	2392	PF03398:Regulator of Vps4 activity in the MVB pathway
gene_1720	2032.24	243.123	3.06484	1.70993e-37	1.96792e-36	Ntab-K326_AWOJ-SS1037	1124308	1126759	-	2452	PF14363:Domain associated at C-terminal with AAA|PF00004:ATPase family associated with various cellular activities (AAA)
gene_4688	217.039	10.2417	4.39009	2.17377e-37	2.49797e-36	Ntab-K326_AWOJ-SS110137	23122	25920	+	1110	PF00071:Ras family
gene_4670	419.216	109.416	1.93634	2.50392e-37	2.87605e-36	Ntab-K326_AWOJ-SS11009	160599	165209	-	2502	PF03106:WRKY DNA -binding domain
gene_79282	225.829	25.4813	3.13888	2.57651e-37	2.95854e-36	Ntab-K326_AWOJ-SS8670	170766	174825	+	1473	PF01138:3' exoribonuclease family, domain 1|PF03725:3' exoribonuclease family, domain 2
gene_3436	353.519	73.0037	2.27276	2.85586e-37	3.27683e-36	Ntab-K326_AWOJ-SS10708	13129	47799	+	5351	-
gene_11733	217.94	12.3721	4.13062	2.86137e-37	3.28265e-36	Ntab-K326_AWOJ-SS12587	289903	304423	.	14521	PF03732:Retrotransposon gag protein
gene_68739	253.105	25.6169	3.33244	2.96402e-37	3.39887e-36	Ntab-K326_AWOJ-SS6369	288560	297384	-	2047	-
gene_66980	228.666	26.1176	3.14693	3.08883e-37	3.5404e-36	Ntab-K326_AWOJ-SS5972	171015	172764	+	1750	-
gene_38658	422.744	100.659	2.0752	3.28996e-37	3.76923e-36	Ntab-K326_AWOJ-SS19417	94137	100459	-	2012	-
gene_14451	407.232	89.0076	2.19136	3.74875e-37	4.29161e-36	Ntab-K326_AWOJ-SS13184	41002	41813	.	812	-
gene_67231	344.426	78.073	2.1438	3.83508e-37	4.38912e-36	Ntab-K326_AWOJ-SS6023	50177	55844	-	1451	PF02926:THUMP domain
gene_75556	211.207	8.59401	4.60269	4.18937e-37	4.78955e-36	Ntab-K326_AWOJ-SS788	182273	189506	+	3220	PF11834:KHA, dimerisation domain of potassium ion channel|PF12796:Ankyrin repeats (3 copies)
gene_8645	555.054	164.773	1.75718	4.57804e-37	5.22997e-36	Ntab-K326_AWOJ-SS119408	5941	10618	+	1978	PF00085:Thioredoxin|PF00462:Glutaredoxin
gene_41110	440.369	104.027	2.07945	5.21074e-37	5.94562e-36	Ntab-K326_AWOJ-SS200	156214	160458	-	2105	PF07059:Protein of unknown function (DUF1336)
gene_49899	459.467	125.785	1.87158	6.08269e-37	6.93119e-36	Ntab-K326_AWOJ-SS2917	153268	161084	+	2382	PF01740:STAS domain|PF00916:Sulfate permease family
gene_14242	340.638	71.6629	2.25913	6.44371e-37	7.33597e-36	Ntab-K326_AWOJ-SS13138	68974	79870	+	5240	PF04950:40S ribosome biogenesis protein Tsr1 and BMS1 C-terminal
gene_10838	395.339	86.888	2.1752	6.55526e-37	7.46184e-36	Ntab-K326_AWOJ-SS12425	578034	587030	+	3726	PF05602:Cleft lip and palate transmembrane protein 1 (CLPTM1)
gene_63985	362.159	79.768	2.1771	6.56575e-37	7.47267e-36	Ntab-K326_AWOJ-SS5319	41887	44967	+	2209	PF00012:Hsp70 protein
gene_54614	217.412	14.3841	3.9104	6.99459e-37	7.95598e-36	Ntab-K326_AWOJ-SS351486	15942	16811	.	870	PF00011:Hsp20/alpha crystallin family
gene_68504	496.889	117.983	2.0713	7.32628e-37	8.32828e-36	Ntab-K326_AWOJ-SS6326	16674	21610	-	2239	PF00069:Protein kinase domain
gene_45689	266.344	44.9533	2.56993	7.38158e-37	8.38988e-36	Ntab-K326_AWOJ-SS236	277986	281572	-	2376	PF02536:mTERF
gene_21694	998.054	297.009	1.74202	7.78335e-37	8.84124e-36	Ntab-K326_AWOJ-SS15259	1086762	1087219	.	458	-
gene_21793	245.735	33.6933	2.85855	8.93535e-37	1.01362e-35	Ntab-K326_AWOJ-SS15293	14414	18006	-	2888	PF02705:K+ potassium transporter
gene_42056	746.293	232.554	1.677	9.47791e-37	1.07485e-35	Ntab-K326_AWOJ-SS20250	43535	44351	.	817	PF07107:Wound-induced protein WI12
gene_42297	489.948	130.056	1.91194	1.0202e-36	1.15558e-35	Ntab-K326_AWOJ-SS20319	376572	384758	+	2662	PF13838:Clathrin-H-link|PF09268:Clathrin, heavy-chain linker
gene_15819	252.075	31.0969	3.04667	1.20008e-36	1.35772e-35	Ntab-K326_AWOJ-SS13485	96543	111595	+	2720	-
gene_83008	487.324	145.175	1.74714	1.21913e-36	1.37906e-35	Ntab-K326_AWOJ-SS9438	273483	284191	-	3650	PF14215:bHLH-MYC and R2R3-MYB transcription factors N-terminal
gene_36533	211.267	15.7488	3.77437	1.346e-36	1.52213e-35	Ntab-K326_AWOJ-SS18820	12	6774	-	2910	PF17403:Nrap protein PAP/OAS-like domain|PF03813:Nrap protein domain 1
gene_46643	400.729	99.1857	2.01129	1.67453e-36	1.89083e-35	Ntab-K326_AWOJ-SS249270	8452	15572	+	4850	PF00664:ABC transporter transmembrane region|PF00005:ABC transporter
gene_40041	482.844	140.489	1.77693	1.74517e-36	1.96942e-35	Ntab-K326_AWOJ-SS197512	57052	63155	+	5326	-
gene_57137	551.651	154.917	1.82997	1.75638e-36	1.98177e-35	Ntab-K326_AWOJ-SS382	796988	801860	-	1677	PF09177:Syntaxin 6, N-terminal
gene_80600	388.233	68.4652	2.51537	1.90143e-36	2.14385e-35	Ntab-K326_AWOJ-SS8903	22938	25215	+	2278	-
gene_9043	224.006	25.8626	3.13796	1.92908e-36	2.17471e-35	Ntab-K326_AWOJ-SS12028	24399	33635	+	3395	PF14700:DNA-directed RNA polymerase N-terminal|PF00940:DNA-dependent RNA polymerase
gene_28414	227.348	27.6932	3.03535	2.1188e-36	2.3854e-35	Ntab-K326_AWOJ-SS175	833546	838446	+	1912	-
gene_8745	415.687	98.2083	2.08301	2.49248e-36	2.8007e-35	Ntab-K326_AWOJ-SS11966	309278	310329	.	1052	PF02519:Auxin responsive protein
gene_41122	233.711	29.7314	2.99945	2.49296e-36	2.80083e-35	Ntab-K326_AWOJ-SS20000	27912	29438	+	1359	PF04819:Family of unknown function (DUF716)
gene_74007	276.112	50.1783	2.46725	2.62314e-36	2.94448e-35	Ntab-K326_AWOJ-SS75306	24294	25973	.	1680	PF05055:Protein of unknown function (DUF677)
gene_38515	630.494	189.796	1.74184	2.75831e-36	3.09575e-35	Ntab-K326_AWOJ-SS19374	83201	89872	+	2777	PF08267:Cobalamin-independent synthase, N-terminal domain|PF01717:Cobalamin-independent synthase, Catalytic domain
gene_44152	208.088	16.6781	3.64948	2.88076e-36	3.23127e-35	Ntab-K326_AWOJ-SS21702	4721	7328	-	1763	PF00583:Acetyltransferase (GNAT) family
gene_60558	327.417	72.1543	2.1922	2.91943e-36	3.27368e-35	Ntab-K326_AWOJ-SS4608	375406	383025	-	2827	PF01803:LIM-domain binding protein
gene_57682	215.203	20.6562	3.37902	3.00633e-36	3.37014e-35	Ntab-K326_AWOJ-SS3915	477447	480214	+	1971	PF00067:Cytochrome P450
gene_54564	438.967	98.596	2.14113	3.02534e-36	3.39094e-35	Ntab-K326_AWOJ-SS351	107459	113303	-	4518	PF16209:Phospholipid-translocating ATPase N-terminal|PF00122:E1-E2 ATPase
gene_25093	272.045	43.8264	2.62316	3.13509e-36	3.51172e-35	Ntab-K326_AWOJ-SS16440	995689	1003945	+	2246	-
gene_74590	790.464	263.296	1.59356	3.98847e-36	4.45863e-35	Ntab-K326_AWOJ-SS7650	143520	156832	+	4143	PF16135:TPL-binding domain in jasmonate signalling
gene_84110	382.455	89.2152	2.09716	4.09483e-36	4.57685e-35	Ntab-K326_AWOJ-SS9662	245062	249660	-	1384	PF00382:Transcription factor TFIIB repeat|PF08271:TFIIB zinc-binding
gene_2181	335.484	66.6363	2.33942	4.1563e-36	4.6442e-35	Ntab-K326_AWOJ-SS10457	127196	132392	+	1629	PF04006:Mpp10 protein
gene_59144	306.2	3.75954	6.35785	4.37614e-36	4.88769e-35	Ntab-K326_AWOJ-SS4251	32765	33870	.	1106	PF03168:Late embryogenesis abundant protein
gene_33634	310.131	61.6848	2.33436	5.14067e-36	5.73485e-35	Ntab-K326_AWOJ-SS1839	20553	27745	-	2615	PF00155:Aminotransferase class I and II
gene_14131	445.586	128.345	1.79289	5.32036e-36	5.93269e-35	Ntab-K326_AWOJ-SS13098	351984	353197	.	1214	PF00462:Glutaredoxin
gene_26105	427.706	106.837	2.01221	5.4025e-36	6.02252e-35	Ntab-K326_AWOJ-SS16754	1201935	1206571	+	1982	-
gene_72252	374.23	92.0394	2.0196	5.48135e-36	6.10952e-35	Ntab-K326_AWOJ-SS7144	325517	331779	+	1336	PF08240:Alcohol dehydrogenase GroES-like domain
gene_25395	392.977	103.445	1.9233	5.62683e-36	6.268e-35	Ntab-K326_AWOJ-SS16508	347891	355789	-	2659	PF00931:NB-ARC domain|PF01582:TIR domain
gene_29113	474.038	2.43971	7.57357	6.411e-36	7.13316e-35	Ntab-K326_AWOJ-SS176932	75	906	.	832	-
gene_9752	432.231	117.862	1.88078	6.57334e-36	7.31272e-35	Ntab-K326_AWOJ-SS1219	18630	37459	+	3524	PF00962:Adenosine/AMP deaminase
gene_68447	776.84	256.011	1.60024	7.13966e-36	7.93809e-35	Ntab-K326_AWOJ-SS631	1074080	1078269	-	2425	PF14541:Xylanase inhibitor C-terminal|PF14543:Xylanase inhibitor N-terminal
gene_20287	384.792	91.9083	2.07003	8.01147e-36	8.90089e-35	Ntab-K326_AWOJ-SS14804	73521	78244	+	2825	PF04003:Dip2/Utp12 Family
gene_23599	318.729	65.1723	2.29604	8.92876e-36	9.90555e-35	Ntab-K326_AWOJ-SS1595	333828	335133	-	968	PF00004:ATPase family associated with various cellular activities (AAA)
gene_63605	637.487	201.415	1.66724	9.72387e-36	1.07813e-34	Ntab-K326_AWOJ-SS521	351258	353104	.	1847	-
gene_9282	285.326	52.6358	2.45137	1.00218e-35	1.11101e-34	Ntab-K326_AWOJ-SS120731	10121	10864	.	744	-
gene_16710	469.71	132.418	1.83359	1.20887e-35	1.33839e-34	Ntab-K326_AWOJ-SS13672	47100	58560	-	2498	PF13450:NAD(P)-binding Rossmann-like domain|PF05187:Electron transfer flavoprotein-ubiquinone oxidoreductase, 4Fe-4S
gene_4899	499.149	139.803	1.83705	1.37039e-35	1.51522e-34	Ntab-K326_AWOJ-SS11084	11774	20089	+	2905	PF00069:Protein kinase domain
gene_11868	369.197	96.0701	1.94423	1.39554e-35	1.54258e-34	Ntab-K326_AWOJ-SS1261	525236	532071	-	1983	PF07992:Pyridine nucleotide-disulphide oxidoreductase|PF02852:Pyridine nucleotide-disulphide oxidoreductase, dimerisation domain
gene_77169	262.853	39.863	2.7431	1.39953e-35	1.54654e-34	Ntab-K326_AWOJ-SS824	903961	910018	+	2607	-
gene_20626	199.758	8.98539	4.45478	1.42602e-35	1.57535e-34	Ntab-K326_AWOJ-SS149	24487	25317	.	831	PF01490:Transmembrane amino acid transporter protein
gene_65545	203.907	16.351	3.62483	1.51354e-35	1.67156e-34	Ntab-K326_AWOJ-SS566	259032	263692	-	3319	PF03552:Cellulose synthase
gene_22209	238.71	29.0696	3.01306	1.55497e-35	1.71707e-34	Ntab-K326_AWOJ-SS1544	137178	138390	.	1213	PF01428:AN1-like Zinc finger|PF01754:A20-like zinc finger
gene_80512	209.495	10.6051	4.33325	1.59966e-35	1.76615e-34	Ntab-K326_AWOJ-SS8885	98258	99605	+	675	-
gene_29203	393.167	108.059	1.86527	1.59996e-35	1.76623e-34	Ntab-K326_AWOJ-SS17716	370323	375164	-	3459	-
gene_32591	508.595	9.18453	5.83694	1.63343e-35	1.80239e-34	Ntab-K326_AWOJ-SS18215	29778	30499	.	722	PF05678:VQ motif
gene_41128	199.764	14.2926	3.82188	1.79351e-35	1.97763e-34	Ntab-K326_AWOJ-SS20000	5904	9526	-	1830	-
gene_27504	407.584	109.298	1.9038	1.81301e-35	1.9988e-34	Ntab-K326_AWOJ-SS17205	113802	116227	.	2426	-
gene_77570	423.936	103.672	2.03902	1.90853e-35	2.1029e-34	Ntab-K326_AWOJ-SS8319	289993	294476	-	1208	PF01053:Cys/Met metabolism PLP-dependent enzyme
gene_16743	218.216	27.3382	2.99584	1.97248e-35	2.17241e-34	Ntab-K326_AWOJ-SS13679	52805	62148	-	2683	-
gene_5347	392.573	100.997	1.95524	2.00425e-35	2.20709e-34	Ntab-K326_AWOJ-SS1120	69792	72916	+	1520	-
gene_23216	340.028	75.2597	2.17994	2.15638e-35	2.37221e-34	Ntab-K326_AWOJ-SS15802	35207	38216	+	644	PF02966:Mitosis protein DIM1
gene_39250	209.755	7.26489	4.81891	2.23412e-35	2.45559e-34	Ntab-K326_AWOJ-SS19556	85217	85700	.	484	-
gene_80517	200.066	9.31242	4.45192	2.33211e-35	2.56108e-34	Ntab-K326_AWOJ-SS8885	99702	100514	-	801	-
gene_62566	213.15	21.8311	3.28137	2.45783e-35	2.69797e-34	Ntab-K326_AWOJ-SS4996	422327	424466	+	1992	PF00982:Glycosyltransferase family 20
gene_7689	271.75	44.0503	2.64355	2.564e-35	2.8137e-34	Ntab-K326_AWOJ-SS11730	111042	116135	-	2006	PF12165:Alfin|PF00628:PHD-finger
gene_6415	203.805	17.1144	3.5829	2.5933e-35	2.84421e-34	Ntab-K326_AWOJ-SS11432	73395	77291	-	1407	PF05212:Protein of unknown function (DUF707)
gene_29423	330.561	72.1	2.19995	2.6362e-35	2.89001e-34	Ntab-K326_AWOJ-SS17790	272867	278247	+	1750	-
gene_82184	487.035	140.717	1.78394	2.84606e-35	3.11873e-34	Ntab-K326_AWOJ-SS926	355306	356599	.	1294	PF00847:AP2 domain
gene_81697	325.944	76.5253	2.08852	3.08662e-35	3.37892e-34	Ntab-K326_AWOJ-SS9169	875311	883401	-	3810	PF00069:Protein kinase domain
gene_41684	368.832	91.9006	2.01017	3.1763e-35	3.4761e-34	Ntab-K326_AWOJ-SS2016	40823	45572	-	4269	-
gene_69890	590.264	196.798	1.59245	3.18215e-35	3.482e-34	Ntab-K326_AWOJ-SS6616	1589707	1600414	-	2319	PF00240:Ubiquitin family|PF00627:UBA/TS-N domain
gene_11441	435.986	117.771	1.89265	3.42944e-35	3.75043e-34	Ntab-K326_AWOJ-SS12515	333819	336496	.	2678	PF01699:Sodium/calcium exchanger protein
gene_75226	444.697	134.042	1.72821	4.01977e-35	4.39097e-34	Ntab-K326_AWOJ-SS7794	25876	30415	+	3642	PF09740:Uncharacterized conserved protein (DUF2043)
gene_10209	856.322	276.671	1.62804	4.96101e-35	5.40591e-34	Ntab-K326_AWOJ-SS12293	122102	126780	-	917	-
gene_20905	203.792	7.37495	4.70625	5.14975e-35	5.60836e-34	Ntab-K326_AWOJ-SS14996	3423	4804	.	1382	PF07816:Protein of unknown function (DUF1645)
gene_73627	510.792	153.431	1.7421	5.29316e-35	5.76372e-34	Ntab-K326_AWOJ-SS7432	2938	7917	-	2088	PF00583:Acetyltransferase (GNAT) family
gene_67131	227.39	27.7397	3.02024	5.44355e-35	5.92579e-34	Ntab-K326_AWOJ-SS6002	18166	20824	-	1974	-
gene_42016	263.16	43.0878	2.6111	6.16646e-35	6.70314e-34	Ntab-K326_AWOJ-SS20245	1173732	1178331	-	4600	-
gene_33839	502.825	147.892	1.75884	6.63541e-35	7.20981e-34	Ntab-K326_AWOJ-SS18422	413149	418977	+	2215	PF02045:CCAAT-binding transcription factor (CBF-B/NF-YA) subunit B
gene_52525	342.785	84.4815	2.0231	7.16368e-35	7.77825e-34	Ntab-K326_AWOJ-SS325914	1	618	-	364	PF07724:AAA domain (Cdc48 subfamily)
gene_57610	437.44	2.31262	7.45995	7.17628e-35	7.7897e-34	Ntab-K326_AWOJ-SS3910	6114	8994	+	1594	PF07821:Alpha-amylase C-terminal beta-sheet domain|PF00128:Alpha amylase, catalytic domain
gene_59747	344.158	86.684	1.99413	7.60344e-35	8.25103e-34	Ntab-K326_AWOJ-SS441	376752	382664	+	1616	-
gene_40357	596.438	196.871	1.60593	8.31405e-35	9.01443e-34	Ntab-K326_AWOJ-SS19805	160247	164561	+	1324	PF00035:Double-stranded RNA binding motif
gene_15771	330.306	71.8908	2.19685	8.68414e-35	9.41033e-34	Ntab-K326_AWOJ-SS134783	1969	4546	-	1246	PF00076:RNA recognition motif. (a.k.a. RRM, RBD, or RNP domain)
gene_78230	308.422	68.0855	2.18543	8.69903e-35	9.42512e-34	Ntab-K326_AWOJ-SS8455	12074	17644	+	2570	PF02705:K+ potassium transporter
gene_18745	281.087	36.8854	2.94733	8.76942e-35	9.50003e-34	Ntab-K326_AWOJ-SS1433	334790	341069	+	1435	-
gene_83553	231.486	21.6202	3.43999	9.56791e-35	1.03592e-33	Ntab-K326_AWOJ-SS9544	130185	136873	-	6664	PF13855:Leucine rich repeat|PF00931:NB-ARC domain
gene_26296	285.168	3.76884	6.2539	1.02207e-34	1.10612e-33	Ntab-K326_AWOJ-SS16825	148629	153355	+	2250	PF00854:POT family
gene_1100	188.618	10.8152	4.12775	1.04054e-34	1.12595e-33	Ntab-K326_AWOJ-SS1025	124762	126157	.	1396	PF00069:Protein kinase domain
gene_61754	980.878	56.2124	4.13115	1.07675e-34	1.16497e-33	Ntab-K326_AWOJ-SS484	646645	647975	.	1331	PF00168:C2 domain
gene_20754	355.291	71.0514	2.34134	1.08092e-34	1.16931e-33	Ntab-K326_AWOJ-SS1494	328737	333426	-	1396	-
gene_67583	220.612	6.35424	5.14441	1.1651e-34	1.25948e-33	Ntab-K326_AWOJ-SS6116	771166	772573	-	1303	PF00481:Protein phosphatase 2C
gene_60366	513.459	112.947	2.18365	1.22413e-34	1.32216e-33	Ntab-K326_AWOJ-SS4564	29293	31835	-	1825	PF03106:WRKY DNA -binding domain
gene_29800	389.183	104.209	1.89832	1.27496e-34	1.37667e-33	Ntab-K326_AWOJ-SS17866	42770	47212	+	4443	-
gene_62482	422.01	108.551	1.96216	1.33565e-34	1.44125e-33	Ntab-K326_AWOJ-SS4974	464885	476530	-	2702	PF01513:ATP-NAD kinase
gene_53070	454.831	139.978	1.70021	1.33572e-34	1.44125e-33	Ntab-K326_AWOJ-SS3330	15287	19069	+	1755	PF00069:Protein kinase domain
gene_17025	217.302	6.04503	5.13276	1.33802e-34	1.44353e-33	Ntab-K326_AWOJ-SS13779	628	2516	.	1889	PF03822:NAF domain|PF00069:Protein kinase domain
gene_80080	639.204	177.965	1.84444	1.3505e-34	1.45678e-33	Ntab-K326_AWOJ-SS8809	229925	235881	-	1914	PF02803:Thiolase, C-terminal domain|PF00108:Thiolase, N-terminal domain
gene_61114	454.173	137.13	1.72439	1.55289e-34	1.67392e-33	Ntab-K326_AWOJ-SS4723	170007	183202	-	4407	PF01624:MutS domain I|PF05188:MutS domain II|PF00488:MutS domain V|PF05192:MutS domain III
gene_35000	194.731	17.0516	3.48992	1.59453e-34	1.71783e-33	Ntab-K326_AWOJ-SS18540	745	4336	-	3592	PF00069:Protein kinase domain
gene_70060	197.289	17.0873	3.53351	1.68554e-34	1.8151e-33	Ntab-K326_AWOJ-SS6645	24011	29378	-	1848	-
gene_62256	220.623	6.18222	5.07069	1.81822e-34	1.95604e-33	Ntab-K326_AWOJ-SS4927	145432	150232	-	1119	PF05042:Caleosin related protein
gene_49163	321.385	67.5059	2.23472	2.07898e-34	2.2312e-33	Ntab-K326_AWOJ-SS283	394597	400799	-	4142	-
gene_71329	477.82	142.356	1.74511	2.41074e-34	2.58215e-33	Ntab-K326_AWOJ-SS6949	15817	20113	+	1200	PF02679:(2R)-phospho-3-sulfolactate synthase (ComA)
gene_71111	470.896	143.306	1.72096	2.56601e-34	2.74769e-33	Ntab-K326_AWOJ-SS68701	1789	5696	-	2059	PF12146:Serine aminopeptidase, S33
gene_49518	636.255	204.402	1.62958	2.60117e-34	2.78495e-33	Ntab-K326_AWOJ-SS2875	1858	6185	+	2072	-
gene_2694	199.322	6.74642	4.82804	2.71227e-34	2.90349e-33	Ntab-K326_AWOJ-SS10565	38760	40506	-	1408	PF03106:WRKY DNA -binding domain
gene_29562	365.258	70.0363	2.36762	2.79218e-34	2.98819e-33	Ntab-K326_AWOJ-SS17836	1085352	1088336	+	2891	PF13962:Domain of unknown function
gene_67641	363.253	83.9197	2.1006	2.82761e-34	3.02568e-33	Ntab-K326_AWOJ-SS613	627471	631173	+	1625	-
gene_70870	464.578	136.491	1.76657	2.8446e-34	3.04343e-33	Ntab-K326_AWOJ-SS68	1987162	1987934	.	773	-
gene_75683	389.696	99.9498	1.95821	2.91921e-34	3.12238e-33	Ntab-K326_AWOJ-SS7915	2325	3584	+	788	PF03094:Mlo family
gene_7959	571.677	187.318	1.60876	3.12511e-34	3.34073e-33	Ntab-K326_AWOJ-SS118	153782	155167	+	369	-
gene_82016	4213.44	717.245	2.55469	3.83009e-34	4.0886e-33	Ntab-K326_AWOJ-SS9224	123005	124632	.	1628	PF00153:Mitochondrial carrier protein
gene_79002	206.913	23.9514	3.12551	4.47987e-34	4.77889e-33	Ntab-K326_AWOJ-SS8621	21045	25747	+	2126	PF12146:Serine aminopeptidase, S33
gene_5473	226.433	5.94426	5.27913	4.80316e-34	5.11944e-33	Ntab-K326_AWOJ-SS11227	3174	6036	.	2863	-
gene_38648	356.555	93.7397	1.93104	4.80383e-34	5.11944e-33	Ntab-K326_AWOJ-SS19417	34944	38241	+	1750	-
gene_57845	229.036	30.3344	2.90646	5.2636e-34	5.60235e-33	Ntab-K326_AWOJ-SS3955	42767	43728	.	962	PF03911:Sec61beta family
gene_55830	198.743	7.95697	4.59037	5.2693e-34	5.60763e-33	Ntab-K326_AWOJ-SS3641	579816	580439	.	624	PF00182:Chitinase class I
gene_74999	224.566	6.10778	5.26312	5.33897e-34	5.67938e-33	Ntab-K326_AWOJ-SS7748	335372	338413	+	1893	PF07983:X8 domain|PF00332:Glycosyl hydrolases family 17
gene_56488	323.217	57.0805	2.49179	5.55759e-34	5.91112e-33	Ntab-K326_AWOJ-SS374	710776	715465	-	3240	PF10250:GDP-fucose protein O-fucosyltransferase
gene_62865	296.267	3.50455	6.47727	5.83128e-34	6.19962e-33	Ntab-K326_AWOJ-SS5049	19579	22088	-	1692	PF02365:No apical meristem (NAM) protein
gene_21299	208.175	21.4203	3.29449	5.84619e-34	6.2146e-33	Ntab-K326_AWOJ-SS15115	27601	29112	.	1512	PF08498:Sterol methyltransferase C-terminal|PF08241:Methyltransferase domain
gene_78494	490.666	160.959	1.61404	5.98544e-34	6.36174e-33	Ntab-K326_AWOJ-SS8512	54678	62808	-	1965	PF03372:Endonuclease/Exonuclease/phosphatase family
gene_68915	248.307	38.6897	2.69444	6.18337e-34	6.56936e-33	Ntab-K326_AWOJ-SS6395	197603	203652	+	4920	PF13041:PPR repeat family
gene_12495	345.914	88.7874	1.96235	6.58572e-34	6.99193e-33	Ntab-K326_AWOJ-SS1274	897500	900713	+	2519	PF04646:Protein of unknown function, DUF604
gene_79977	497.373	142.006	1.81148	7.0718e-34	7.50381e-33	Ntab-K326_AWOJ-SS8788	64344	71981	-	3374	PF00069:Protein kinase domain
gene_46758	257.049	26.3175	3.29166	7.30845e-34	7.75059e-33	Ntab-K326_AWOJ-SS2511	317720	320183	+	1573	PF00481:Protein phosphatase 2C
gene_62375	203.398	6.51776	5.02588	7.65012e-34	8.10953e-33	Ntab-K326_AWOJ-SS4956	87981	91372	+	1409	PF02800:Glyceraldehyde 3-phosphate dehydrogenase, C-terminal domain|PF00044:Glyceraldehyde 3-phosphate dehydrogenase, NAD binding domain
gene_1425	237.787	34.6294	2.78591	8.13467e-34	8.61958e-33	Ntab-K326_AWOJ-SS10325	10810	14181	-	2229	PF07983:X8 domain|PF00332:Glycosyl hydrolases family 17
gene_80339	846.116	65.9915	3.67796	8.3722e-34	8.87003e-33	Ntab-K326_AWOJ-SS8853	50832	55567	+	1584	PF00153:Mitochondrial carrier protein
gene_7806	411.988	119.765	1.79019	8.48001e-34	8.9805e-33	Ntab-K326_AWOJ-SS11757	75568	79273	+	1831	-
gene_67452	312.516	71.5731	2.12436	8.60566e-34	9.11229e-33	Ntab-K326_AWOJ-SS609	523814	531746	-	3281	PF01490:Transmembrane amino acid transporter protein
gene_42851	555.651	174.257	1.68213	8.88216e-34	9.40114e-33	Ntab-K326_AWOJ-SS20448	98984	124713	-	25272	-
gene_45383	360.87	97.8371	1.88335	9.20237e-34	9.736e-33	Ntab-K326_AWOJ-SS231156	16357	18781	.	2425	-
gene_57998	205.351	14.9405	3.72386	1.02296e-33	1.08213e-32	Ntab-K326_AWOJ-SS3978	220336	221421	.	1086	-
gene_41767	231.797	34.3923	2.7639	1.0559e-33	1.11651e-32	Ntab-K326_AWOJ-SS20191	55458	62035	+	2963	PF04784:Protein of unknown function, DUF547
gene_70865	220.075	31.6806	2.8013	1.06991e-33	1.13085e-32	Ntab-K326_AWOJ-SS68	1564474	1565714	.	1241	-
gene_81646	477.974	155.235	1.62249	1.21013e-33	1.27799e-32	Ntab-K326_AWOJ-SS9166	370582	378818	+	2703	PF04801:Sin-like protein conserved region
gene_32315	413.463	112.978	1.86436	1.25495e-33	1.32459e-32	Ntab-K326_AWOJ-SS18158	189119	196253	-	3466	PF00013:KH domain
gene_81207	529.954	148.568	1.83855	1.28005e-33	1.35089e-32	Ntab-K326_AWOJ-SS905	267897	270293	+	1283	PF02893:GRAM domain
gene_65918	205.822	23.9073	3.08221	1.422e-33	1.49883e-32	Ntab-K326_AWOJ-SS573	337094	340019	+	1707	PF02358:Trehalose-phosphatase
gene_11727	530.762	173.694	1.61924	1.50228e-33	1.58235e-32	Ntab-K326_AWOJ-SS12586	21989	24547	.	2559	PF01535:PPR repeat|PF13041:PPR repeat family
gene_59694	290.492	61.9057	2.22605	1.50554e-33	1.58557e-32	Ntab-K326_AWOJ-SS439	251909	256378	+	2011	PF07786:Protein of unknown function (DUF1624)
gene_22420	228.999	35.2758	2.7106	1.59581e-33	1.6776e-32	Ntab-K326_AWOJ-SS15507	10403	11876	.	1474	-
gene_1075	8665.67	0.364254	14.2401	1.61479e-33	1.69686e-32	Ntab-K326_AWOJ-SS1025	735996	738676	+	2314	PF02458:Transferase family
gene_46845	268.821	52.346	2.35464	1.70381e-33	1.78941e-32	Ntab-K326_AWOJ-SS252041	411	5612	+	2623	-
gene_16170	213.36	27.4026	2.94826	1.78048e-33	1.86942e-32	Ntab-K326_AWOJ-SS13555	207249	208626	+	846	PF01477:PLAT/LH2 domain
gene_41813	298.657	65.2731	2.19183	1.80907e-33	1.89891e-32	Ntab-K326_AWOJ-SS20208	97731	101945	-	1669	-
gene_74746	315.755	61.4662	2.37162	1.8641e-33	1.95614e-32	Ntab-K326_AWOJ-SS7680	44799	47048	-	1467	PF14364:Domain of unknown function (DUF4408)|PF05553:Cotton fibre expressed protein
gene_16012	387.863	112.412	1.78774	1.867e-33	1.95891e-32	Ntab-K326_AWOJ-SS13515	231667	255481	-	2295	PF00687:Ribosomal protein L1p/L10e family
gene_39197	308.388	69.7797	2.1394	2.01571e-33	2.11231e-32	Ntab-K326_AWOJ-SS19539	11491	12596	.	1106	-
gene_20954	289.761	56.9441	2.34167	2.18433e-33	2.28618e-32	Ntab-K326_AWOJ-SS1500	83157	87663	+	1767	PF00069:Protein kinase domain
gene_56007	389.656	82.6773	2.23691	2.28922e-33	2.39497e-32	Ntab-K326_AWOJ-SS367	48646	56400	+	2903	PF00249:Myb-like DNA-binding domain
gene_37613	514.965	165.407	1.63426	2.36369e-33	2.46982e-32	Ntab-K326_AWOJ-SS19130	13861	41739	-	3324	PF04801:Sin-like protein conserved region
gene_25933	495.189	150.398	1.72477	2.38364e-33	2.49033e-32	Ntab-K326_AWOJ-SS16684	89011	94433	-	3394	PF01823:MAC/Perforin domain
gene_75246	383.322	106.466	1.85284	2.55455e-33	2.66742e-32	Ntab-K326_AWOJ-SS7804	38359	43291	+	1806	PF13532:2OG-Fe(II) oxygenase superfamily
gene_23010	1583.87	237.368	2.74041	2.58979e-33	2.70385e-32	Ntab-K326_AWOJ-SS15719	19682	24850	+	2296	PF01593:Flavin containing amine oxidoreductase
gene_28236	522.721	157.29	1.73348	2.63893e-33	2.75477e-32	Ntab-K326_AWOJ-SS174321	3707	7631	+	1142	PF00810:ER lumen protein retaining receptor
gene_26472	554.515	181.117	1.61111	2.68005e-33	2.79616e-32	Ntab-K326_AWOJ-SS16892	42038	55399	-	3307	PF00076:RNA recognition motif. (a.k.a. RRM, RBD, or RNP domain)
gene_77049	297.747	57.2696	2.38301	3.24238e-33	3.37729e-32	Ntab-K326_AWOJ-SS822	1189273	1191177	+	941	-
gene_1302	241	27.2909	3.18248	3.24888e-33	3.3836e-32	Ntab-K326_AWOJ-SS10310	378325	380222	-	846	-
gene_15261	288.97	63.0968	2.20281	3.55324e-33	3.69805e-32	Ntab-K326_AWOJ-SS13378	119419	123289	+	1825	-
gene_25613	402.848	112.968	1.83313	3.70898e-33	3.85854e-32	Ntab-K326_AWOJ-SS16569	100929	102038	-	627	-
gene_33215	204.828	21.6489	3.22706	4.03389e-33	4.19139e-32	Ntab-K326_AWOJ-SS18328	155012	156017	.	1006	-
gene_40787	230.524	31.7433	2.87825	4.9247e-33	5.10583e-32	Ntab-K326_AWOJ-SS19903	1656097	1661812	+	3061	PF00656:Caspase domain
gene_50747	490.369	160.871	1.60643	4.97691e-33	5.15925e-32	Ntab-K326_AWOJ-SS3024	99391	107194	-	3444	-
gene_60591	393.342	96.8513	2.02813	5.42884e-33	5.62237e-32	Ntab-K326_AWOJ-SS4616	604546	610198	+	1742	-
gene_32433	418.111	129.7	1.68786	5.48369e-33	5.67686e-32	Ntab-K326_AWOJ-SS18182	84799	96650	+	2377	PF01513:ATP-NAD kinase
gene_82272	231.615	28.1226	3.01039	5.74369e-33	5.9452e-32	Ntab-K326_AWOJ-SS929	9323	19895	-	7209	PF00646:F-box domain
gene_75927	194.536	10.8423	4.1699	5.97182e-33	6.17798e-32	Ntab-K326_AWOJ-SS7966	193201	194409	.	1209	PF13499:EF-hand domain pair
gene_9719	513.198	154.558	1.7215	6.00187e-33	6.20822e-32	Ntab-K326_AWOJ-SS12179	128489	135408	+	6055	-
gene_29385	441.876	117.597	1.89826	6.16246e-33	6.37086e-32	Ntab-K326_AWOJ-SS17783	84365	101006	-	5041	PF00083:Sugar (and other) transporter
gene_47280	480.711	103.413	2.2208	6.19975e-33	6.40767e-32	Ntab-K326_AWOJ-SS2584	62180	63683	.	1504	PF07816:Protein of unknown function (DUF1645)
gene_22178	520.667	160.495	1.69792	6.25799e-33	6.46611e-32	Ntab-K326_AWOJ-SS15430	579317	582201	+	1371	PF03214:Reversibly glycosylated polypeptide
gene_14421	237.579	35.6416	2.72731	7.11026e-33	7.34173e-32	Ntab-K326_AWOJ-SS1318	376744	378381	.	1638	-
gene_24043	426.515	112.573	1.93247	7.13908e-33	7.37049e-32	Ntab-K326_AWOJ-SS16114	25555	27323	-	1665	-
gene_82804	372.153	101.606	1.86936	8.94099e-33	9.20456e-32	Ntab-K326_AWOJ-SS9404	218284	224986	+	1768	PF00332:Glycosyl hydrolases family 17
gene_67760	393.04	113.812	1.79177	9.4018e-33	9.67634e-32	Ntab-K326_AWOJ-SS6154	741826	749124	+	1089	PF00956:Nucleosome assembly protein (NAP)
gene_42421	258.888	49.5428	2.38177	9.44533e-33	9.71982e-32	Ntab-K326_AWOJ-SS20348	130203	134713	+	3173	PF03514:GRAS domain family
gene_3931	510.75	128.053	2.00001	9.70351e-33	9.98145e-32	Ntab-K326_AWOJ-SS10811	401954	442317	-	7219	PF12397:U3 small nucleolar RNA-associated protein 10
[truncated: 17,760 more rows]
