# Supplementary material for: Enhancement of Nicotiana tabacum Resistance Against Dehydration-Induced Leaf Senescence via Metabolite/Phytohormone-Gene Regulatory Networks Modulated by Melatonin
Source: Front Plant Sci. 2021 Jul 6;12:686062. doi: 10.3389/fpls.2021.686062 (PMC8291779; doi:10.3389/fpls.2021.686062)
Supplement: Supplementary file 6 [file Table_6.XLSX]

## Sheet: Sheet1
Table S6. Differentially expressed genes in MEL_D-treated leaves compared with CK
gene_id	MEL_D	CK	log2FoldChange	pvalue	padj	gene_chr	gene_start	gene_end	gene_strand	gene_length	gene_description
gene_74307	28430	2989.65	3.25008	0	0	Ntab-K326_AWOJ-SS7594	47247	50658	-	2440	PF00183:Hsp90 protein|PF02518:Histidine kinase-, DNA gyrase B-, and HSP90-like ATPase
gene_69322	17580.5	1097.63	3.99926	0	0	Ntab-K326_AWOJ-SS6478	33840	39550	+	4316	PF02179:BAG domain
gene_70683	28567.6	5271.04	2.43831	0	0	Ntab-K326_AWOJ-SS677	13556	16886	+	1637	PF00684:DnaJ central domain|PF01556:DnaJ C terminal domain|PF00226:DnaJ domain
gene_5916	20061.1	5129.21	1.96762	0	0	Ntab-K326_AWOJ-SS1132	228057	232828	+	2476	PF12848:ABC transporter|PF00005:ABC transporter
gene_8279	23740.5	5621.85	2.07828	0	0	Ntab-K326_AWOJ-SS11867	221753	224908	+	1602	PF00226:DnaJ domain|PF00684:DnaJ central domain|PF01556:DnaJ C terminal domain
gene_51017	19106.3	3032.76	2.65522	0	0	Ntab-K326_AWOJ-SS306	15303	16741	-	744	PF00234:Protease inhibitor/seed storage/LTP family
gene_20437	18078.9	883.766	4.35555	0	0	Ntab-K326_AWOJ-SS148351	46137	47381	-	686	PF00234:Protease inhibitor/seed storage/LTP family
gene_66894	20729.2	442.967	5.55233	0	0	Ntab-K326_AWOJ-SS595	672828	674216	+	841	PF00234:Protease inhibitor/seed storage/LTP family
gene_395	18678.7	2349.93	2.99169	0	0	Ntab-K326_AWOJ-SS101	476231	480236	-	1657	PF01946:Thi4 family
gene_17748	9014.01	617.951	3.86583	0	0	Ntab-K326_AWOJ-SS14045	46233	47481	+	702	PF00234:Protease inhibitor/seed storage/LTP family
gene_60821	5413.68	25.4268	7.7593	0	0	Ntab-K326_AWOJ-SS4655	10454	11393	+	659	PF00234:Protease inhibitor/seed storage/LTP family
gene_80529	12187	2479.63	2.29813	0	0	Ntab-K326_AWOJ-SS8887	7117	11942	+	3095	PF04146:YT521-B-like domain
gene_26440	7590.97	982.508	2.94956	0	0	Ntab-K326_AWOJ-SS16885	49028	53838	+	1929	PF08246:Cathepsin propeptide inhibitor domain (I29)|PF00112:Papain family cysteine protease|PF00396:Granulin
gene_45967	12631.1	820.849	3.9406	0	0	Ntab-K326_AWOJ-SS239	250278	255168	-	2532	-
gene_32686	12015.5	1485.85	3.01356	0	0	Ntab-K326_AWOJ-SS18229	273567	275954	-	2388	PF02704:Gibberellin regulated protein
gene_79476	9405.36	127.211	6.19972	0	0	Ntab-K326_AWOJ-SS8693	286921	288323	+	1144	PF05564:Dormancy/auxin associated protein
gene_54017	9545.73	534.632	4.15721	0	0	Ntab-K326_AWOJ-SS345	311348	315045	+	1843	-
gene_24100	7248.7	992.241	2.86663	0	0	Ntab-K326_AWOJ-SS1614	8331	18343	-	6266	PF01301:Glycosyl hydrolases family 35
gene_77508	10388.3	938.798	3.47054	0	0	Ntab-K326_AWOJ-SS8310	1	5677	+	2230	PF00343:Carbohydrate phosphorylase
gene_8410	4992.2	772.595	2.69061	0	0	Ntab-K326_AWOJ-SS11889	341345	345143	+	2918	PF00481:Protein phosphatase 2C
gene_38818	9812.22	975.143	3.32852	0	0	Ntab-K326_AWOJ-SS19471	67267	74644	-	2792	PF01699:Sodium/calcium exchanger protein
gene_22112	6273.54	749.588	3.06368	0	0	Ntab-K326_AWOJ-SS15404	227051	231294	-	1799	PF00067:Cytochrome P450
gene_10886	6682.48	369.726	4.17633	0	0	Ntab-K326_AWOJ-SS12438	425891	427715	+	1295	PF00076:RNA recognition motif. (a.k.a. RRM, RBD, or RNP domain)
gene_2412	7081.83	1475.98	2.26311	0	0	Ntab-K326_AWOJ-SS10505	286173	297965	-	4889	PF00343:Carbohydrate phosphorylase
gene_3320	8074.46	156.851	5.68002	0	0	Ntab-K326_AWOJ-SS10681	274679	280148	+	2478	PF00483:Nucleotidyl transferase
gene_33299	5456.41	335.366	4.01758	0	0	Ntab-K326_AWOJ-SS18348	747788	752251	+	1582	PF02577:Bifunctional nuclease
gene_35642	4458.58	618.617	2.84905	0	0	Ntab-K326_AWOJ-SS18647	283775	289055	-	3978	PF00282:Pyridoxal-dependent decarboxylase conserved domain
gene_48238	5886.46	366.891	4.00582	0	0	Ntab-K326_AWOJ-SS2714	110154	115171	+	2002	-
gene_66554	3325.48	136.741	4.61116	0	0	Ntab-K326_AWOJ-SS5879	572844	575415	+	1055	PF03083:Sugar efflux transporter for intercellular exchange
gene_80065	3863.98	381.886	3.33698	0	0	Ntab-K326_AWOJ-SS8804	139339	143206	-	3018	PF00481:Protein phosphatase 2C
gene_10791	3783.61	49.8463	6.21299	0	0	Ntab-K326_AWOJ-SS12410	9050	11709	+	1371	PF00141:Peroxidase
gene_24538	3666.31	261.689	3.80737	0	0	Ntab-K326_AWOJ-SS16280	332247	338739	-	2914	PF07173:Glycine-rich domain-containing protein-like
gene_66067	6339.29	55.9403	6.82873	0	0	Ntab-K326_AWOJ-SS57711	10980	13088	-	1715	-
gene_36794	3774.35	393.175	3.26136	0	0	Ntab-K326_AWOJ-SS18904	34583	43109	+	3090	PF01554:MatE
gene_67067	5372.64	90.1652	5.90103	0	0	Ntab-K326_AWOJ-SS5999	54389	59560	+	1511	PF02577:Bifunctional nuclease
gene_58799	3335.02	212.997	3.96706	0	0	Ntab-K326_AWOJ-SS4176	179413	182564	-	796	-
gene_6839	5323	126.464	5.39168	0	0	Ntab-K326_AWOJ-SS11535	42661	52993	+	1998	PF03547:Membrane transport protein
gene_59207	4887.97	322.714	3.9225	0	0	Ntab-K326_AWOJ-SS4266	40999	43683	-	1471	PF00722:Glycosyl hydrolases family 16|PF06955:Xyloglucan endo-transglycosylase (XET) C-terminus
gene_44326	2991.34	210.069	3.82804	0	0	Ntab-K326_AWOJ-SS2187	800805	803690	-	811	PF07145:Ataxin-2 C-terminal region
gene_36846	3761.54	95.3824	5.29792	0	0	Ntab-K326_AWOJ-SS18928	5447	9752	-	2404	PF06203:CCT motif
gene_42070	3199.12	126.635	4.66992	0	0	Ntab-K326_AWOJ-SS20260	9742	11517	+	1776	-
gene_39087	4219.22	224.599	4.23846	0	0	Ntab-K326_AWOJ-SS19515	266153	271112	+	1519	PF02577:Bifunctional nuclease
gene_52217	2832.87	79.2298	5.13836	0	0	Ntab-K326_AWOJ-SS3215	10551	13202	+	1330	PF00141:Peroxidase
gene_38821	3823.46	141.504	4.74828	0	0	Ntab-K326_AWOJ-SS19471	72758	74126	.	1369	-
gene_50508	3119.71	372.872	3.05928	2.63023e-294	5.02092e-292	Ntab-K326_AWOJ-SS2993	322922	324693	+	646	-
gene_10808	2520.71	166.118	3.93134	4.43949e-293	8.43053e-291	Ntab-K326_AWOJ-SS12412	17162	19790	+	1694	-
gene_79314	7505.17	1558.55	2.2681	4.79299e-293	9.05465e-291	Ntab-K326_AWOJ-SS8672	88782	91218	-	1448	PF08246:Cathepsin propeptide inhibitor domain (I29)|PF00112:Papain family cysteine protease
gene_68512	34456.9	5710.43	2.59273	6.66147e-288	1.21745e-285	Ntab-K326_AWOJ-SS6329	159392	163954	-	2094	PF00199:Catalase|PF06628:Catalase-related immune-responsive
gene_61629	3449.87	392.465	3.13817	1.65261e-286	3.01275e-284	Ntab-K326_AWOJ-SS4821	243404	246541	+	1429	PF00153:Mitochondrial carrier protein
gene_7680	8229.2	1578	2.38227	2.45697e-286	4.45684e-284	Ntab-K326_AWOJ-SS1173	28907	34624	+	1716	PF00076:RNA recognition motif. (a.k.a. RRM, RBD, or RNP domain)
gene_81584	2217.3	146.95	3.92988	3.45528e-284	6.19073e-282	Ntab-K326_AWOJ-SS91499	5920	8498	-	2579	-
gene_25455	2529.13	204.884	3.63157	4.59654e-282	8.11584e-280	Ntab-K326_AWOJ-SS16526	74885	76570	.	1686	PF00170:bZIP transcription factor
gene_78993	2008.48	70.7605	4.84094	8.52325e-277	1.46586e-274	Ntab-K326_AWOJ-SS862	43023	51353	-	2223	PF03547:Membrane transport protein
gene_65118	4580.84	651.771	2.81141	5.62006e-266	9.25102e-264	Ntab-K326_AWOJ-SS5564	183196	186116	+	2921	PF04146:YT521-B-like domain
gene_59337	2079.3	194.066	3.41824	8.02288e-265	1.30881e-262	Ntab-K326_AWOJ-SS4295	492555	499421	-	3023	PF12357:Phospholipase D C terminal|PF00168:C2 domain|PF00614:Phospholipase D Active site motif
gene_22129	3334.54	527.122	2.66288	5.8839e-259	9.4092e-257	Ntab-K326_AWOJ-SS15413	7990	11158	-	2469	PF00012:Hsp70 protein
gene_49387	2507.21	266.333	3.23409	7.83977e-258	1.24822e-255	Ntab-K326_AWOJ-SS2858	187117	191673	+	3264	PF13369:Transglutaminase-like superfamily|PF13371:Tetratricopeptide repeat
gene_45684	2625.88	182.957	3.83418	2.73366e-257	4.3335e-255	Ntab-K326_AWOJ-SS236	178467	180046	-	1580	-
gene_44019	9757.42	10.2314	9.81884	4.54439e-252	7.0808e-250	Ntab-K326_AWOJ-SS2157	34545	36262	-	1718	PF00257:Dehydrin
gene_49142	2214.62	122.994	4.16956	7.9571e-250	1.22932e-247	Ntab-K326_AWOJ-SS282660	2499	16853	+	11979	-
gene_8950	4154.94	738.03	2.49293	1.3942e-249	2.14939e-247	Ntab-K326_AWOJ-SS12000	16084	18777	-	1459	PF03181:BURP domain
gene_75554	4088.4	792.217	2.36858	2.93929e-249	4.49341e-247	Ntab-K326_AWOJ-SS7879	284928	292050	-	1620	PF00450:Serine carboxypeptidase
gene_40342	2541.07	234.271	3.43361	5.10846e-249	7.79318e-247	Ntab-K326_AWOJ-SS19803	324500	327060	-	2068	PF01619:Proline dehydrogenase
gene_72935	5529.44	1026.29	2.42827	7.57061e-249	1.15252e-246	Ntab-K326_AWOJ-SS727	136391	143591	+	3386	PF00676:Dehydrogenase E1 component
gene_1979	2023.48	168.336	3.58194	1.65633e-248	2.51627e-246	Ntab-K326_AWOJ-SS10422	125894	132063	-	2546	PF03098:Animal haem peroxidase
gene_41898	2823.47	431.833	2.71079	7.47272e-248	1.12586e-245	Ntab-K326_AWOJ-SS20235	131694	142496	-	2944	PF00343:Carbohydrate phosphorylase
gene_7839	2480.2	344.227	2.85023	8.69329e-247	1.30169e-244	Ntab-K326_AWOJ-SS11765	41857	51844	+	8515	-
gene_9674	7560.12	1253.02	2.59176	4.69265e-246	7.01215e-244	Ntab-K326_AWOJ-SS12165	164988	166286	.	1299	PF01428:AN1-like Zinc finger
gene_19823	12581.6	3032.54	2.05232	1.39027e-245	2.07321e-243	Ntab-K326_AWOJ-SS14643	5136	6448	.	1313	PF00141:Peroxidase
gene_71318	14976.6	4577.81	1.71003	6.65045e-245	9.89709e-243	Ntab-K326_AWOJ-SS6946	151125	188646	+	3679	PF06507:Auxin response factor|PF02309:AUX/IAA family
gene_3233	1829.64	127.858	3.8428	2.0049e-242	2.94756e-240	Ntab-K326_AWOJ-SS10653	170093	173413	+	2146	PF12796:Ankyrin repeats (3 copies)
gene_60494	2770.35	382.709	2.85637	1.89519e-240	2.76398e-238	Ntab-K326_AWOJ-SS46	586046	590216	-	1010	PF03350:Uncharacterized protein family, UPF0114
gene_1969	1930	170.767	3.49499	2.22052e-239	3.20639e-237	Ntab-K326_AWOJ-SS1042	50444	51857	.	1414	PF04520:Senescence regulator
gene_34417	2722.09	464.551	2.55189	7.44064e-239	1.07229e-236	Ntab-K326_AWOJ-SS18475	286564	295251	+	2497	PF00501:AMP-binding enzyme
gene_5428	5335.4	904.832	2.55894	1.17029e-236	1.66677e-234	Ntab-K326_AWOJ-SS11216	102429	104442	+	1893	PF07145:Ataxin-2 C-terminal region
gene_42039	8186.31	1827.62	2.1634	3.57097e-236	5.076e-234	Ntab-K326_AWOJ-SS20249	509541	515413	-	1392	PF12481:Aluminium induced protein
gene_36951	1611.84	91.9857	4.12188	8.36449e-236	1.18436e-233	Ntab-K326_AWOJ-SS18959	76590	83579	-	5401	PF07983:X8 domain
gene_24674	3590.94	728.591	2.30001	1.09103e-233	1.52998e-231	Ntab-K326_AWOJ-SS16316	2705	9938	+	6978	-
gene_64411	4734.62	986.732	2.26212	2.87672e-233	3.99568e-231	Ntab-K326_AWOJ-SS5415	114767	118345	-	1681	PF00091:Tubulin/FtsZ family, GTPase domain|PF03953:Tubulin C-terminal domain
gene_46372	1788.8	184.501	3.27819	5.7246e-230	7.84669e-228	Ntab-K326_AWOJ-SS245017	1	1228	+	888	-
gene_38721	4061.12	830.428	2.28959	9.98878e-230	1.36403e-227	Ntab-K326_AWOJ-SS19449	207105	214612	-	1765	PF01650:Peptidase C13 family
gene_9096	2041.02	210.558	3.27403	1.93039e-229	2.62134e-227	Ntab-K326_AWOJ-SS12045	126638	133465	-	2618	PF07897:Ethylene-responsive binding factor-associated repression|PF16136:Putative nuclear localisation signal
gene_77160	4511.78	736.24	2.61325	3.36903e-229	4.56642e-227	Ntab-K326_AWOJ-SS8238	111801	116526	-	3304	-
gene_51347	1911.78	178.17	3.41621	8.82329e-229	1.19149e-226	Ntab-K326_AWOJ-SS31	659295	661591	.	2297	-
gene_37497	7898.73	62.4894	6.97786	1.29437e-225	1.70991e-223	Ntab-K326_AWOJ-SS191	179859	181482	+	1162	PF05564:Dormancy/auxin associated protein
gene_69467	1796.5	157.993	3.51595	3.06609e-222	3.95022e-220	Ntab-K326_AWOJ-SS6516	87705	92008	+	3239	-
gene_40610	4447.32	1032.4	2.10714	1.25974e-220	1.60317e-218	Ntab-K326_AWOJ-SS19864	369768	373303	-	1342	PF08246:Cathepsin propeptide inhibitor domain (I29)|PF00112:Papain family cysteine protease
gene_43822	5221.06	1279.58	2.02945	3.04608e-220	3.86301e-218	Ntab-K326_AWOJ-SS2132	45607	56063	+	3987	PF00311:Phosphoenolpyruvate carboxylase
gene_16739	2104.45	289.353	2.85979	8.3531e-220	1.05566e-217	Ntab-K326_AWOJ-SS13679	38156	41559	+	3404	-
gene_20300	1825.88	215.976	3.08003	1.36888e-216	1.69474e-214	Ntab-K326_AWOJ-SS14804	91365	94907	-	2023	PF01177:Asp/Glu/Hydantoin racemase
gene_65120	3316.26	644.863	2.36506	2.28008e-216	2.81806e-214	Ntab-K326_AWOJ-SS5564	203257	212799	-	3114	PF04146:YT521-B-like domain
gene_54714	1963.59	238.152	3.03553	2.80272e-216	3.45232e-214	Ntab-K326_AWOJ-SS352236	24062	25700	-	1379	PF05562:Cold acclimation protein WCOR413
gene_22934	3952.4	851.217	2.21435	8.51796e-215	1.04043e-212	Ntab-K326_AWOJ-SS15686	219677	222136	.	2460	-
gene_16410	19656.9	5052.68	1.95989	1.07381e-211	1.27947e-209	Ntab-K326_AWOJ-SS13600	17519	20614	-	1595	PF01556:DnaJ C terminal domain|PF00684:DnaJ central domain|PF00226:DnaJ domain
gene_52152	1489.41	81.57	4.19067	2.55985e-211	3.0303e-209	Ntab-K326_AWOJ-SS320396	14913	16672	+	1547	-
gene_30750	1908.32	222.544	3.10341	9.39664e-210	1.09634e-207	Ntab-K326_AWOJ-SS17983	337410	346289	+	2469	PF00171:Aldehyde dehydrogenase family
gene_26971	4950.56	1221.43	2.01825	2.92098e-209	3.39714e-207	Ntab-K326_AWOJ-SS17052	250098	258815	-	1700	PF00271:Helicase conserved C-terminal domain|PF00270:DEAD/DEAH box helicase
gene_28796	2242.87	377.162	2.57246	9.23953e-208	1.06607e-205	Ntab-K326_AWOJ-SS17599	8283	14690	-	2446	-
gene_44781	4126.85	1072.04	1.94516	1.54793e-204	1.74461e-202	Ntab-K326_AWOJ-SS2237	3884	11091	+	4034	PF01699:Sodium/calcium exchanger protein
gene_57134	5328.86	1460.84	1.86795	2.36613e-203	2.65039e-201	Ntab-K326_AWOJ-SS382	534010	537912	-	1828	PF08246:Cathepsin propeptide inhibitor domain (I29)|PF00396:Granulin|PF00112:Papain family cysteine protease
gene_58752	2845.06	529.115	2.42336	2.91357e-203	3.24863e-201	Ntab-K326_AWOJ-SS4164	16932	18566	.	1635	PF00170:bZIP transcription factor
gene_77047	1486.07	144.283	3.36106	2.32361e-202	2.579e-200	Ntab-K326_AWOJ-SS822	996322	1003307	+	1581	-
gene_26752	1979.82	310.886	2.66995	3.93827e-202	4.35785e-200	Ntab-K326_AWOJ-SS16971	20676	22572	+	1897	PF05562:Cold acclimation protein WCOR413
gene_11110	2553.33	482.934	2.40519	1.26525e-198	1.37501e-196	Ntab-K326_AWOJ-SS1247	200536	203551	+	1158	-
gene_46775	2197.78	324.053	2.76081	1.59988e-198	1.73608e-196	Ntab-K326_AWOJ-SS2512	21459	23385	.	1927	-
gene_10132	1274.78	52.6725	4.61238	9.37607e-197	1.00992e-194	Ntab-K326_AWOJ-SS1228	548673	553934	-	4000	PF00854:POT family
gene_56145	1715.8	226.575	2.91584	2.24514e-194	2.39004e-192	Ntab-K326_AWOJ-SS36902	35262	44180	.	8919	-
gene_48928	1664.15	221.798	2.90308	8.42437e-193	8.85178e-191	Ntab-K326_AWOJ-SS280	161121	174519	-	4079	PF05222:Alanine dehydrogenase/PNT, N-terminal domain|PF03435:Saccharopine dehydrogenase NADP binding domain|PF04455:LOR/SDH bifunctional enzyme conserved region|PF16653:Saccharopine dehydrogenase C-terminal domain
gene_18815	1755.05	21.2305	6.37013	3.64253e-190	3.75166e-188	Ntab-K326_AWOJ-SS14341	238223	330143	+	3061	PF13243:Squalene-hopene cyclase C-terminal domain
gene_9406	1203.38	61.9595	4.28668	4.88916e-190	5.02852e-188	Ntab-K326_AWOJ-SS12097	97064	112838	+	2359	-
gene_3578	6892.8	1954.27	1.81849	1.09377e-188	1.1093e-186	Ntab-K326_AWOJ-SS1073	953305	954249	-	853	PF00538:linker histone H1 and H5 family
gene_76139	1668.06	225.872	2.88597	1.03433e-185	1.02758e-183	Ntab-K326_AWOJ-SS8022	131758	142114	+	6227	-
gene_84727	1777.09	212.323	3.06426	6.40143e-185	6.31663e-183	Ntab-K326_AWOJ-SS9820	107114	110500	-	2473	-
gene_81718	13358.6	4330.86	1.62472	2.15678e-183	2.10542e-181	Ntab-K326_AWOJ-SS917	816573	820498	-	3829	-
gene_53065	1767.83	138.308	3.66469	2.34672e-183	2.28777e-181	Ntab-K326_AWOJ-SS332997	17005	22020	-	2464	PF01179:Copper amine oxidase, enzyme domain
gene_32701	8919.99	2492.03	1.83898	3.84821e-182	3.72168e-180	Ntab-K326_AWOJ-SS18230	217036	223179	+	1855	PF00076:RNA recognition motif. (a.k.a. RRM, RBD, or RNP domain)
gene_5102	1581.58	164.776	3.26475	4.34298e-181	4.16703e-179	Ntab-K326_AWOJ-SS11142	93171	96143	-	2973	PF00168:C2 domain
gene_20188	1321.89	145.543	3.18791	9.13933e-180	8.70038e-178	Ntab-K326_AWOJ-SS14776	54301	58546	+	1874	PF03098:Animal haem peroxidase
gene_8556	2481.42	369.359	2.74605	2.06145e-178	1.93466e-176	Ntab-K326_AWOJ-SS11922	6845	16360	-	9516	-
gene_8696	3291.95	721.026	2.19092	2.91981e-178	2.7367e-176	Ntab-K326_AWOJ-SS1195	572337	581164	-	2555	PF00226:DnaJ domain|PF00249:Myb-like DNA-binding domain
gene_79505	2227.78	403.06	2.46865	2.82721e-177	2.63973e-175	Ntab-K326_AWOJ-SS87	234764	238282	+	2540	-
gene_15292	2635.08	12.83	7.72049	1.12377e-176	1.04391e-174	Ntab-K326_AWOJ-SS1338	87133	90502	-	1473	PF05153:Myo-inositol oxygenase
gene_43960	1261.08	73.8753	4.10291	2.60098e-176	2.40693e-174	Ntab-K326_AWOJ-SS21504	762	3151	-	1527	PF01179:Copper amine oxidase, enzyme domain
gene_58245	1290.52	58.0703	4.47096	3.50442e-176	3.23885e-174	Ntab-K326_AWOJ-SS405	395562	397177	.	1616	PF05938:Plant self-incompatibility protein S1
gene_38327	2242.29	296.418	2.91284	1.79949e-175	1.65058e-173	Ntab-K326_AWOJ-SS19328	686055	688057	+	677	PF04725:Photosystem II 10 kDa polypeptide PsbR
gene_53306	5538.18	1355.53	2.03242	3.01913e-173	2.74511e-171	Ntab-K326_AWOJ-SS3358	10065	17606	+	2981	PF00128:Alpha amylase, catalytic domain|PF02922:Carbohydrate-binding module 48 (Isoamylase N-terminal domain)|PF02806:Alpha amylase, C-terminal all-beta domain
gene_81385	1128.73	56.9111	4.29998	4.68594e-173	4.24477e-171	Ntab-K326_AWOJ-SS910	510560	519329	-	3319	PF05564:Dormancy/auxin associated protein
gene_53862	6993.02	2238.28	1.64377	1.32834e-170	1.18851e-168	Ntab-K326_AWOJ-SS342258	744	4638	+	1450	PF08246:Cathepsin propeptide inhibitor domain (I29)|PF00112:Papain family cysteine protease
gene_42716	1198.51	36.1099	5.07821	1.81773e-170	1.62439e-168	Ntab-K326_AWOJ-SS20412	32715	34811	.	2097	-
gene_27775	1255.15	49.8739	4.65182	1.99186e-170	1.77783e-168	Ntab-K326_AWOJ-SS17300	9904	90628	+	4406	PF02428:Potato type II proteinase inhibitor family
gene_17798	4870.38	1359.81	1.84177	2.3092e-170	2.05604e-168	Ntab-K326_AWOJ-SS14059	8370	19388	+	4451	PF00271:Helicase conserved C-terminal domain|PF00270:DEAD/DEAH box helicase|PF08152:GUCT (NUC152) domain
gene_41759	3332.27	605.595	2.46026	1.18526e-169	1.05019e-167	Ntab-K326_AWOJ-SS20189	501585	503608	+	1916	PF07145:Ataxin-2 C-terminal region
gene_75541	2456.39	466.316	2.39292	1.22687e-169	1.08574e-167	Ntab-K326_AWOJ-SS7878	23468	25914	+	961	PF01754:A20-like zinc finger|PF01428:AN1-like Zinc finger
gene_45042	3595.03	856.641	2.06839	5.37073e-169	4.72994e-167	Ntab-K326_AWOJ-SS227024	5995	7159	.	1165	PF02672:CP12 domain
gene_67702	1630.61	259.301	2.64681	2.3167e-168	2.02076e-166	Ntab-K326_AWOJ-SS6146	274747	276740	+	1683	PF00481:Protein phosphatase 2C
gene_82164	2240.35	433.692	2.37015	5.99632e-168	5.21165e-166	Ntab-K326_AWOJ-SS9259	683064	684376	-	711	PF01190:Pollen proteins Ole e I like
gene_6680	1351.3	25.1739	5.75676	6.4039e-168	5.55927e-166	Ntab-K326_AWOJ-SS11506	355356	358452	-	2530	PF13370:4Fe-4S single cluster domain of Ferredoxin I|PF00226:DnaJ domain
gene_50554	3101.62	785.485	1.98201	9.57935e-168	8.30601e-166	Ntab-K326_AWOJ-SS3	340544	350529	+	4010	-
gene_60789	1318.9	137.234	3.2559	9.82791e-168	8.51142e-166	Ntab-K326_AWOJ-SS4649	2075130	2077519	-	1170	PF00226:DnaJ domain
gene_41026	1934.44	312.701	2.62225	2.28065e-164	1.93381e-162	Ntab-K326_AWOJ-SS19975	48899	53819	+	1919	PF16596:Disordered region downstream of MFMR|PF00170:bZIP transcription factor
gene_34670	1073.87	59.6836	4.18079	3.89087e-164	3.29531e-162	Ntab-K326_AWOJ-SS18498	746333	753219	-	2008	PF05577:Serine carboxypeptidase S28
gene_24485	1144.64	75.2864	3.90354	2.78111e-163	2.33373e-161	Ntab-K326_AWOJ-SS16264	211209	212486	.	1278	-
gene_16064	4586.52	1040.86	2.13735	3.77073e-162	3.13887e-160	Ntab-K326_AWOJ-SS13528	282672	287001	+	1567	-
gene_57420	1165.46	106.505	3.45924	3.51827e-161	2.90222e-159	Ntab-K326_AWOJ-SS3885	52434	55865	-	1884	PF00004:ATPase family associated with various cellular activities (AAA)|PF14363:Domain associated at C-terminal with AAA
gene_6819	1609.58	266.63	2.59337	8.92104e-161	7.30113e-159	Ntab-K326_AWOJ-SS11532	210664	218463	-	4178	PF05183:RNA dependent RNA polymerase
gene_1628	2108.29	392.356	2.42057	1.1123e-160	9.09305e-159	Ntab-K326_AWOJ-SS103606	7281	9527	-	1441	PF01429:Methyl-CpG binding domain
gene_20190	1429.22	167.998	3.08387	4.09868e-158	3.29162e-156	Ntab-K326_AWOJ-SS14776	87215	90664	-	1668	PF03098:Animal haem peroxidase
gene_39116	1577.38	286.166	2.46239	4.50396e-158	3.61313e-156	Ntab-K326_AWOJ-SS19525	298585	306691	+	4813	PF14510:ABC-transporter extracellular N-terminal|PF08370:Plant PDR ABC transporter associated|PF01061:ABC-2 type transporter|PF00005:ABC transporter
gene_45726	3382.56	910.537	1.89422	8.40947e-157	6.70194e-155	Ntab-K326_AWOJ-SS2364	93802	98569	+	2796	PF00226:DnaJ domain|PF00249:Myb-like DNA-binding domain
gene_40982	8232.78	2280.43	1.85269	1.10773e-156	8.81842e-155	Ntab-K326_AWOJ-SS19964	409491	419107	-	4056	PF00343:Carbohydrate phosphorylase
gene_19832	1255.01	168.349	2.90191	5.8495e-156	4.60639e-154	Ntab-K326_AWOJ-SS1465	11035	18018	+	5557	PF00013:KH domain
gene_39833	1102.66	75.7181	3.8697	2.1031e-155	1.64903e-153	Ntab-K326_AWOJ-SS19691	585051	593227	-	4353	-
gene_25231	1246.19	107.409	3.52596	5.07645e-155	3.96338e-153	Ntab-K326_AWOJ-SS16475	311784	313252	.	1469	PF01429:Methyl-CpG binding domain
gene_46102	1057.77	66.1244	4.01206	2.86951e-152	2.17966e-150	Ntab-K326_AWOJ-SS240775	9061	12317	+	2938	-
gene_7476	3078.3	756.31	2.02443	5.97468e-152	4.5195e-150	Ntab-K326_AWOJ-SS1168	93757	94542	.	786	PF02672:CP12 domain
gene_18527	3222.76	808.093	1.9961	1.30422e-151	9.81474e-150	Ntab-K326_AWOJ-SS14242	723	5638	-	2980	PF00076:RNA recognition motif. (a.k.a. RRM, RBD, or RNP domain)
gene_75538	2005.9	410.929	2.28825	2.0002e-151	1.50059e-149	Ntab-K326_AWOJ-SS7876	4640	6820	-	849	PF01428:AN1-like Zinc finger|PF01754:A20-like zinc finger
gene_49628	3006.18	654.807	2.19906	2.56967e-151	1.92385e-149	Ntab-K326_AWOJ-SS288726	2054	5667	+	1544	PF00282:Pyridoxal-dependent decarboxylase conserved domain
gene_84099	1168.05	21.6822	5.7294	4.19624e-150	3.10653e-148	Ntab-K326_AWOJ-SS966	164489	170460	-	4248	-
gene_15184	4766.94	1067.3	2.16114	2.28128e-149	1.67357e-147	Ntab-K326_AWOJ-SS13361	707574	717909	+	4029	PF01326:Pyruvate phosphate dikinase, PEP/pyruvate binding domain
gene_82211	3023.14	651.042	2.21612	3.37095e-148	2.45567e-146	Ntab-K326_AWOJ-SS927	149966	152869	-	2217	PF03219:TLC ATP/ADP transporter
gene_21578	994.164	62.1124	4.00226	4.73409e-148	3.44526e-146	Ntab-K326_AWOJ-SS15229	40037	42427	.	2391	PF01490:Transmembrane amino acid transporter protein
gene_19820	8816.53	2394.98	1.88073	5.71831e-148	4.15738e-146	Ntab-K326_AWOJ-SS14643	55254	56328	+	684	PF00141:Peroxidase
gene_85505	2467.03	611.396	2.01308	1.35906e-147	9.85128e-146	Ntab-K326_AWOJ-SS9986	453283	473081	-	3911	-
gene_23823	3072.43	770.868	1.992	1.86315e-147	1.34919e-145	Ntab-K326_AWOJ-SS16037	140182	141911	-	1637	PF13855:Leucine rich repeat|PF12799:Leucine Rich repeats (2 copies)
gene_34555	998.635	96.0544	3.36867	1.99033e-147	1.43985e-145	Ntab-K326_AWOJ-SS18491	568880	570512	-	1310	-
gene_31779	1047.63	26.8651	5.2583	2.08075e-147	1.50377e-145	Ntab-K326_AWOJ-SS18096	428907	430723	.	1817	-
gene_73673	3507.63	854.271	2.03532	6.50067e-146	4.66112e-144	Ntab-K326_AWOJ-SS745	48402	59255	+	3934	PF00311:Phosphoenolpyruvate carboxylase
gene_18630	4288.92	972.865	2.13833	3.81324e-144	2.71814e-142	Ntab-K326_AWOJ-SS14286	37007	39367	+	1203	PF00141:Peroxidase
gene_37599	983.136	27.4486	5.14306	7.80865e-144	5.55526e-142	Ntab-K326_AWOJ-SS19127	496141	499048	-	2107	PF16913:Purine nucleobase transmembrane transport
gene_75163	2185.09	515.871	2.08001	8.10435e-144	5.76001e-142	Ntab-K326_AWOJ-SS7788	15739	23574	+	1535	PF02045:CCAAT-binding transcription factor (CBF-B/NF-YA) subunit B
gene_28884	1287.75	131.875	3.27495	9.08184e-144	6.44219e-142	Ntab-K326_AWOJ-SS17637	146020	147968	+	1949	PF00226:DnaJ domain
gene_62713	2180.76	477.889	2.1865	4.46749e-143	3.14757e-141	Ntab-K326_AWOJ-SS502	264872	270093	+	2191	PF00933:Glycosyl hydrolase family 3 N terminal domain|PF01915:Glycosyl hydrolase family 3 C-terminal domain
gene_51787	2115.37	509.121	2.0578	9.00115e-143	6.32344e-141	Ntab-K326_AWOJ-SS315486	19020	24352	+	1739	-
gene_59371	997.731	64.4673	3.95138	3.64678e-142	2.54232e-140	Ntab-K326_AWOJ-SS4300	17300	20662	-	2226	PF12796:Ankyrin repeats (3 copies)
gene_78917	3439.78	942.087	1.86998	3.73537e-142	2.60159e-140	Ntab-K326_AWOJ-SS8608	55136	57903	-	1563	PF13917:Zinc knuckle
gene_65344	2233	9.25148	7.86761	4.95333e-142	3.43675e-140	Ntab-K326_AWOJ-SS562	40909	43438	+	1438	PF06955:Xyloglucan endo-transglycosylase (XET) C-terminus|PF00722:Glycosyl hydrolases family 16
gene_5556	1800.81	294.019	2.61118	6.39073e-142	4.42983e-140	Ntab-K326_AWOJ-SS11243	68959	70940	.	1982	-
gene_3754	9208.92	2388.14	1.94672	1.59191e-141	1.10136e-139	Ntab-K326_AWOJ-SS10773	133107	145176	-	1064	PF00179:Ubiquitin-conjugating enzyme
gene_40665	1052.67	123.159	3.09268	1.88574e-141	1.30095e-139	Ntab-K326_AWOJ-SS19872	532759	534791	-	2033	-
gene_84889	15577.7	4363.22	1.83556	1.93781e-140	1.32682e-138	Ntab-K326_AWOJ-SS9863	210311	216352	+	1031	PF00179:Ubiquitin-conjugating enzyme
gene_4789	906.183	30.1171	4.91805	5.32419e-140	3.63185e-138	Ntab-K326_AWOJ-SS11033	107286	111741	+	2250	PF01204:Trehalase
gene_11878	1908.01	410.645	2.22012	7.16612e-139	4.83852e-137	Ntab-K326_AWOJ-SS12611	90255	101336	-	4378	PF03033:Glycosyltransferase family 28 N-terminal domain
gene_62047	4823.9	1264.99	1.9319	2.70527e-137	1.80486e-135	Ntab-K326_AWOJ-SS4893	90312	117916	+	3830	PF00128:Alpha amylase, catalytic domain|PF02922:Carbohydrate-binding module 48 (Isoamylase N-terminal domain)
gene_44319	848.923	35.2078	4.57207	1.05717e-136	6.99546e-135	Ntab-K326_AWOJ-SS2187	619848	624416	+	2825	PF00847:AP2 domain
gene_71155	1511.35	301.621	2.32403	1.07338e-136	7.09631e-135	Ntab-K326_AWOJ-SS6880	86565	88493	.	1929	PF00069:Protein kinase domain|PF03822:NAF domain
gene_38805	2714.18	731.923	1.88952	1.14816e-136	7.58376e-135	Ntab-K326_AWOJ-SS1947	64665	65799	.	1135	PF00005:ABC transporter
gene_90	888.198	37.2505	4.58272	1.02402e-134	6.64936e-133	Ntab-K326_AWOJ-SS10004	69995	70747	.	753	-
gene_10518	1477.41	291.786	2.33654	1.87955e-133	1.20544e-131	Ntab-K326_AWOJ-SS123558	7928	9318	.	1391	-
gene_19520	1084.75	118.747	3.18669	1.88258e-133	1.20633e-131	Ntab-K326_AWOJ-SS14557	64956	80715	-	5145	PF14226:non-haem dioxygenase in morphine synthesis N-terminal
gene_13911	1489.25	201.574	2.8868	2.74947e-133	1.76026e-131	Ntab-K326_AWOJ-SS13033	59428	60780	-	973	PF00182:Chitinase class I
gene_81504	1205.2	14.3657	6.41169	5.21301e-132	3.30267e-130	Ntab-K326_AWOJ-SS9129	240187	246315	+	2094	PF06203:CCT motif
gene_38801	3738.74	985.752	1.92274	5.89051e-132	3.72866e-130	Ntab-K326_AWOJ-SS1947	121655	124762	+	1248	PF00005:ABC transporter|PF12848:ABC transporter
gene_43865	2202.22	455.801	2.27491	6.89215e-132	4.35891e-130	Ntab-K326_AWOJ-SS2139	84012	91322	+	4935	PF14510:ABC-transporter extracellular N-terminal|PF00005:ABC transporter
gene_21223	8115.2	2640.99	1.61979	2.30942e-131	1.45302e-129	Ntab-K326_AWOJ-SS15096	48338	52048	-	1213	PF00141:Peroxidase
gene_21951	8102.61	2127.29	1.92941	1.45637e-129	9.01527e-128	Ntab-K326_AWOJ-SS1536	517932	519323	-	723	PF00234:Protease inhibitor/seed storage/LTP family
gene_55178	3227.53	835.159	1.95277	4.33259e-129	2.67064e-127	Ntab-K326_AWOJ-SS357244	2628	6889	+	2510	PF03219:TLC ATP/ADP transporter
gene_10563	788.705	47.9745	4.03226	1.17761e-128	7.21014e-127	Ntab-K326_AWOJ-SS1237	404869	407356	-	2183	PF01490:Transmembrane amino acid transporter protein
gene_9160	2752.89	631.679	2.11956	3.89727e-128	2.37025e-126	Ntab-K326_AWOJ-SS12053	736917	740516	-	3053	PF00010:Helix-loop-helix DNA-binding domain
gene_68633	825.748	35.9123	4.54157	2.6561e-127	1.60868e-125	Ntab-K326_AWOJ-SS6345	228488	229702	+	590	-
gene_62744	840.203	79.6971	3.4065	3.25823e-126	1.9555e-124	Ntab-K326_AWOJ-SS5023	16496	22205	.	5710	-
gene_27336	2145.67	560.854	1.93812	1.25975e-125	7.5297e-124	Ntab-K326_AWOJ-SS17162	246608	296949	-	5285	PF02446:4-alpha-glucanotransferase
gene_20752	1849.98	8.64562	7.72636	2.07593e-125	1.23676e-123	Ntab-K326_AWOJ-SS1494	223057	224224	-	1096	PF02183:Homeobox associated leucine zipper|PF00046:Homeobox domain
gene_3857	917.426	96.4561	3.24096	1.16851e-124	6.9163e-123	Ntab-K326_AWOJ-SS10800	257026	258178	-	1059	PF04570:zinc-finger of the FCS-type, C2-C2
gene_62144	924.551	106.389	3.11788	2.02938e-124	1.19631e-122	Ntab-K326_AWOJ-SS491	48017	49415	+	759	PF01190:Pollen proteins Ole e I like
gene_77898	3374.98	1097.83	1.61988	5.68383e-124	3.34251e-122	Ntab-K326_AWOJ-SS8387	13576	15281	+	1510	PF00481:Protein phosphatase 2C
gene_11642	1235.35	227.694	2.44417	1.41863e-123	8.32914e-122	Ntab-K326_AWOJ-SS12565	12535	19770	+	1184	-
gene_36949	2540.49	650.876	1.96907	3.18519e-123	1.85963e-121	Ntab-K326_AWOJ-SS18959	76099	79968	+	1021	PF05562:Cold acclimation protein WCOR413
gene_84784	744.918	35.5673	4.38157	1.21671e-122	7.05273e-121	Ntab-K326_AWOJ-SS9839	268579	270887	+	2138	-
gene_78961	1350.6	177.103	2.93071	1.9017e-122	1.09971e-120	Ntab-K326_AWOJ-SS861	184203	186528	.	2326	PF01490:Transmembrane amino acid transporter protein
gene_65557	1734.65	413.877	2.06952	3.49956e-122	2.02212e-120	Ntab-K326_AWOJ-SS5660	6066	10597	-	2052	PF00933:Glycosyl hydrolase family 3 N terminal domain|PF01915:Glycosyl hydrolase family 3 C-terminal domain
gene_85126	1508.58	9.6544	7.3003	1.80573e-121	1.03682e-119	Ntab-K326_AWOJ-SS9914	17213	30288	+	6620	-
gene_49548	1012.52	15.3588	6.07608	5.91436e-121	3.39058e-119	Ntab-K326_AWOJ-SS288	76816	78745	+	1930	-
gene_57085	831.036	55.1542	3.92506	1.27823e-120	7.29341e-119	Ntab-K326_AWOJ-SS381210	7342	12055	+	2208	PF03547:Membrane transport protein
gene_29880	979.695	145.869	2.74891	1.93585e-120	1.10284e-118	Ntab-K326_AWOJ-SS17872	898290	900215	.	1926	-
gene_42581	1951.62	550.375	1.82653	6.44167e-120	3.66121e-118	Ntab-K326_AWOJ-SS20385	37071	41425	-	1868	PF00282:Pyridoxal-dependent decarboxylase conserved domain
gene_80376	816.539	88.3493	3.2096	8.94565e-120	5.07252e-118	Ntab-K326_AWOJ-SS88634	1	510	.	510	-
gene_84998	3258.61	950.145	1.77991	9.466e-119	5.32205e-117	Ntab-K326_AWOJ-SS989	28170	33055	+	3180	PF00454:Phosphatidylinositol 3- and 4-kinase
gene_7290	783.437	63.1424	3.62457	2.94354e-118	1.64985e-116	Ntab-K326_AWOJ-SS11644	18241	20928	+	2688	-
gene_28794	1469.97	355.109	2.04971	9.95473e-118	5.56252e-116	Ntab-K326_AWOJ-SS17598	7336	15376	-	5972	PF13855:Leucine rich repeat
gene_35868	1749.45	448.124	1.96497	2.20944e-117	1.23082e-115	Ntab-K326_AWOJ-SS18680	158741	164148	-	2230	PF00224:Pyruvate kinase, barrel domain
gene_18786	1786.7	415.397	2.10293	1.29547e-116	7.15657e-115	Ntab-K326_AWOJ-SS14332	479061	481033	.	1973	PF00035:Double-stranded RNA binding motif
gene_76586	1905.32	483.458	1.97644	2.18032e-115	1.19184e-113	Ntab-K326_AWOJ-SS8122	173483	178228	-	3521	PF13369:Transglutaminase-like superfamily
gene_82884	1554.07	384.296	2.01641	3.185e-115	1.73582e-113	Ntab-K326_AWOJ-SS9418	465634	470496	-	2548	PF00571:CBS domain
gene_72296	1075.75	11.4642	6.48234	5.04225e-115	2.74393e-113	Ntab-K326_AWOJ-SS7147	498507	500182	+	809	PF00226:DnaJ domain
gene_18437	2050.24	583.589	1.81249	1.03263e-114	5.59441e-113	Ntab-K326_AWOJ-SS1422	1101973	1108184	+	2843	PF00168:C2 domain|PF00614:Phospholipase D Active site motif|PF12357:Phospholipase D C terminal
gene_47575	5391.87	1626.02	1.7295	1.09382e-113	5.8477e-112	Ntab-K326_AWOJ-SS263068	3421	4584	.	1164	PF01428:AN1-like Zinc finger
gene_36173	747.42	30.6849	4.61798	2.16235e-113	1.15095e-111	Ntab-K326_AWOJ-SS18737	115143	117241	+	1579	PF00561:alpha/beta hydrolase fold
gene_51724	1787.38	350.311	2.3435	5.93666e-113	3.14384e-111	Ntab-K326_AWOJ-SS314	155926	159080	+	689	-
gene_44454	711.052	26.9994	4.69854	1.11001e-112	5.86119e-111	Ntab-K326_AWOJ-SS220	155601	168118	-	3437	PF01928:CYTH domain|PF00485:Phosphoribulokinase / Uridine kinase family
gene_55822	1145	199.76	2.51498	6.36486e-112	3.31523e-110	Ntab-K326_AWOJ-SS3641	71179	78348	-	6836	PF03087:Arabidopsis protein of unknown function
gene_46761	3611.02	928.628	1.96148	3.23854e-111	1.68084e-109	Ntab-K326_AWOJ-SS2511	80804	86472	-	2872	PF01964:Radical SAM ThiC family|PF13667:ThiC-associated domain
gene_79310	1488	325.875	2.19199	5.64166e-111	2.91563e-109	Ntab-K326_AWOJ-SS8672	472714	479375	+	2154	PF13167:GTP-binding GTPase N-terminal|PF16360:GTP-binding GTPase Middle Region|PF01926:50S ribosome-binding GTPase
gene_7206	1971.41	562.591	1.80861	9.20226e-111	4.74567e-109	Ntab-K326_AWOJ-SS1162	396647	402750	+	3820	-
gene_12101	1089.71	171.536	2.65854	1.5548e-109	7.93405e-108	Ntab-K326_AWOJ-SS1266	66248	68591	-	1521	PF00447:HSF-type DNA-binding
gene_74534	1618.23	389.054	2.06116	4.18954e-109	2.12747e-107	Ntab-K326_AWOJ-SS7632	107490	116641	-	1904	PF16561:Glycogen recognition site of AMP-activated protein kinase|PF00782:Dual specificity phosphatase, catalytic domain
gene_52596	725.377	82.4933	3.14288	2.34262e-108	1.18137e-106	Ntab-K326_AWOJ-SS327	668132	670626	.	2495	PF12222:Peptide N-acetyl-beta-D-glucosaminyl asparaginase amidase A
gene_6151	709.503	57.9632	3.63159	3.01609e-108	1.5168e-106	Ntab-K326_AWOJ-SS11382	540383	548870	-	2641	PF02045:CCAAT-binding transcription factor (CBF-B/NF-YA) subunit B
gene_58968	1948.57	461.813	2.07283	5.30509e-108	2.65878e-106	Ntab-K326_AWOJ-SS422	65113	66024	.	912	PF13499:EF-hand domain pair
gene_2018	653.204	47.2686	3.7749	1.49625e-107	7.47825e-106	Ntab-K326_AWOJ-SS1043	222130	223528	-	1258	PF04520:Senescence regulator
gene_61763	854.633	132.885	2.68365	2.46972e-107	1.23268e-105	Ntab-K326_AWOJ-SS4840	115891	125910	+	2438	PF03098:Animal haem peroxidase
gene_3106	3357.71	1044.62	1.68396	2.78644e-107	1.38721e-105	Ntab-K326_AWOJ-SS1063	814035	821882	-	1649	PF00076:RNA recognition motif. (a.k.a. RRM, RBD, or RNP domain)|PF05383:La domain
gene_59436	1308.61	284.774	2.2012	1.46244e-106	7.23e-105	Ntab-K326_AWOJ-SS432	544125	550275	-	2339	PF04146:YT521-B-like domain
gene_80396	3739.85	1222.26	1.61284	3.38272e-106	1.66782e-104	Ntab-K326_AWOJ-SS8867	12147	18129	+	3394	PF14703:Cytosolic domain of 10TM putative phosphate transporter|PF02714:Calcium-dependent channel, 7TM region, putative phosphate
gene_384	2007.5	576.549	1.79929	3.69202e-106	1.81786e-104	Ntab-K326_AWOJ-SS101	971071	975151	+	1969	-
gene_40064	757.716	94.5447	3.00373	8.56837e-106	4.2075e-104	Ntab-K326_AWOJ-SS19754	58267	62833	+	2598	PF12171:Zinc-finger double-stranded RNA-binding
gene_74043	1705.1	376.54	2.17358	1.04859e-105	5.14566e-104	Ntab-K326_AWOJ-SS7541	218431	220307	-	1510	PF14226:non-haem dioxygenase in morphine synthesis N-terminal|PF03171:2OG-Fe(II) oxygenase superfamily
gene_5347	770.344	101.357	2.92081	1.24537e-105	6.10305e-104	Ntab-K326_AWOJ-SS1120	69792	72916	+	1520	-
gene_23789	1576.29	377.107	2.0629	1.28491e-105	6.29262e-104	Ntab-K326_AWOJ-SS16019	5922	7972	.	2051	PF00564:PB1 domain
gene_3762	856.259	12.8564	6.05323	5.07338e-105	2.47794e-103	Ntab-K326_AWOJ-SS107748	969	2358	+	1085	PF00257:Dehydrin
gene_82908	1650.72	445.624	1.89157	7.35741e-105	3.58869e-103	Ntab-K326_AWOJ-SS942	283430	285043	+	690	PF04043:Plant invertase/pectin methylesterase inhibitor
gene_18256	2047.89	543.062	1.91504	1.16099e-104	5.6591e-103	Ntab-K326_AWOJ-SS14174	224369	237127	+	2810	PF07821:Alpha-amylase C-terminal beta-sheet domain|PF00128:Alpha amylase, catalytic domain
gene_1795	1777.14	469.902	1.91431	3.41397e-104	1.65746e-102	Ntab-K326_AWOJ-SS10384	234253	240296	+	1223	PF03641:Possible lysine decarboxylase
gene_54774	722.667	87.4298	3.0435	8.73488e-104	4.22665e-102	Ntab-K326_AWOJ-SS3531	29824	32626	-	2086	PF04640:PLATZ transcription factor
gene_80613	1820.85	462.181	1.97936	3.26783e-103	1.57186e-101	Ntab-K326_AWOJ-SS8907	5533	8458	-	1007	PF00091:Tubulin/FtsZ family, GTPase domain
gene_50091	1993.82	422.918	2.23261	4.96713e-103	2.38452e-101	Ntab-K326_AWOJ-SS294	699126	700575	.	1450	PF12937:F-box-like|PF01344:Kelch motif
gene_24333	763.469	106.894	2.83978	6.53151e-103	3.13139e-101	Ntab-K326_AWOJ-SS16218	26251	31855	+	5124	-
gene_68585	851.689	136.211	2.64544	7.15585e-103	3.42846e-101	Ntab-K326_AWOJ-SS6339	119239	126711	+	2974	PF01477:PLAT/LH2 domain|PF00305:Lipoxygenase
gene_81617	1619.28	458.044	1.82077	8.3569e-103	3.99865e-101	Ntab-K326_AWOJ-SS9157	7899	12466	-	2221	PF00076:RNA recognition motif. (a.k.a. RRM, RBD, or RNP domain)
gene_33839	905.656	148.431	2.59935	8.94418e-103	4.27684e-101	Ntab-K326_AWOJ-SS18422	413149	418977	+	2215	PF02045:CCAAT-binding transcription factor (CBF-B/NF-YA) subunit B
gene_55126	631.088	37.6221	4.04843	2.20341e-102	1.04948e-100	Ntab-K326_AWOJ-SS3569	463635	466418	-	886	PF00403:Heavy-metal-associated domain
gene_83559	646.913	50.7892	3.68037	2.79591e-102	1.32995e-100	Ntab-K326_AWOJ-SS9545	56384	61804	-	2511	PF06203:CCT motif
gene_77558	1487.32	6.83716	7.7174	3.92775e-102	1.8659e-100	Ntab-K326_AWOJ-SS8319	282956	284227	+	1105	PF00046:Homeobox domain|PF02183:Homeobox associated leucine zipper
gene_4543	1970.73	612.314	1.68441	6.3733e-102	3.02373e-100	Ntab-K326_AWOJ-SS10974	154725	159435	+	3387	PF01070:FMN-dependent dehydrogenase
gene_74221	728.33	62.019	3.56077	7.75452e-102	3.67425e-100	Ntab-K326_AWOJ-SS75894	8451	13415	+	3155	PF02045:CCAAT-binding transcription factor (CBF-B/NF-YA) subunit B
gene_13016	2006.5	644.029	1.63983	1.01283e-101	4.78035e-100	Ntab-K326_AWOJ-SS1284	63838	82735	+	3628	-
gene_70376	1286.25	325.779	1.98033	3.42286e-101	1.6072e-99	Ntab-K326_AWOJ-SS6718	9591	20743	+	1288	PF00327:Ribosomal protein L30p/L7e|PF08079:Ribosomal L30 N-terminal domain
gene_49251	789.404	94.0231	3.07814	5.37774e-101	2.52025e-99	Ntab-K326_AWOJ-SS2842	214787	220992	.	6206	PF00078:Reverse transcriptase (RNA-dependent DNA polymerase)
gene_54528	1811.01	487.849	1.89535	9.91328e-101	4.63984e-99	Ntab-K326_AWOJ-SS3507	368798	381299	-	4384	-
gene_81040	774.306	86.7276	3.16487	1.77275e-100	8.27596e-99	Ntab-K326_AWOJ-SS9005	135818	142012	+	2457	-
gene_48596	679.077	75.776	3.16485	2.48759e-100	1.15983e-98	Ntab-K326_AWOJ-SS2762	9206	11820	-	1704	PF06203:CCT motif|PF00643:B-box zinc finger
gene_22538	601.089	45.3837	3.72796	2.89357e-100	1.34739e-98	Ntab-K326_AWOJ-SS1555	168762	175534	-	3339	PF06203:CCT motif|PF00072:Response regulator receiver domain
gene_6448	594.557	36.1744	4.03805	6.95872e-100	3.21978e-98	Ntab-K326_AWOJ-SS11444	225362	226232	.	871	PF13499:EF-hand domain pair
gene_68254	878.834	114.758	2.93306	2.51323e-98	1.14829e-96	Ntab-K326_AWOJ-SS6253	115684	116914	.	1231	PF00462:Glutaredoxin
gene_63254	1124.66	227.017	2.30959	2.81119e-98	1.28122e-96	Ntab-K326_AWOJ-SS5127	159874	162239	+	1939	-
gene_32720	885.128	161.941	2.45523	5.50474e-98	2.49945e-96	Ntab-K326_AWOJ-SS18233	13810	22538	+	5481	PF13639:Ring finger domain
gene_22838	617.545	56.6292	3.44763	8.90483e-98	4.03322e-96	Ntab-K326_AWOJ-SS156439	8300	17485	+	5498	PF01582:TIR domain|PF00931:NB-ARC domain
gene_66491	579.527	39.8926	3.85939	1.72413e-97	7.78486e-96	Ntab-K326_AWOJ-SS5872	85843	87678	.	1836	PF05903:PPPDE putative peptidase domain
gene_61511	720.285	101.388	2.83516	3.19268e-97	1.43535e-95	Ntab-K326_AWOJ-SS4794	127217	129020	+	942	PF13716:Divergent CRAL/TRIO domain
gene_15202	572.91	28.8289	4.31813	7.00919e-97	3.14147e-95	Ntab-K326_AWOJ-SS13361	554552	556381	.	1830	-
gene_56590	672.556	14.3921	5.53058	1.03844e-95	4.60048e-94	Ntab-K326_AWOJ-SS375111	6065	9688	-	2282	PF01490:Transmembrane amino acid transporter protein
gene_39170	1933.22	561.276	1.78421	1.67401e-95	7.40719e-94	Ntab-K326_AWOJ-SS19537	159517	162927	+	2571	-
gene_41191	806.541	85.5135	3.2391	4.97982e-95	2.19284e-93	Ntab-K326_AWOJ-SS20013	143271	146747	+	1256	PF03083:Sugar efflux transporter for intercellular exchange
gene_12819	850.925	124.941	2.77638	7.38591e-95	3.24646e-93	Ntab-K326_AWOJ-SS12800	28728	32102	-	1599	PF00314:Thaumatin family
gene_71238	1351.8	311.124	2.12198	2.29281e-94	1.00296e-92	Ntab-K326_AWOJ-SS6913	19601	24195	+	2489	PF03547:Membrane transport protein
gene_63989	1068.94	220.519	2.27445	2.61925e-94	1.14233e-92	Ntab-K326_AWOJ-SS532	13783	18823	-	1695	PF03789:ELK domain|PF03790:KNOX1 domain|PF05920:Homeobox KN domain|PF03791:KNOX2 domain
gene_50905	574.117	38.1093	3.92007	5.41157e-94	2.34751e-92	Ntab-K326_AWOJ-SS3047	353856	357388	+	2006	PF01842:ACT domain
gene_73380	1077.9	204.132	2.4021	6.09552e-94	2.64106e-92	Ntab-K326_AWOJ-SS736	648001	656867	-	1261	-
gene_38534	2597.18	733.325	1.82091	1.49551e-93	6.45674e-92	Ntab-K326_AWOJ-SS19380	32507	33430	+	533	-
gene_79126	1345.88	368.813	1.87104	1.96129e-93	8.45266e-92	Ntab-K326_AWOJ-SS8646	10661	14403	-	2760	PF03169:OPT oligopeptide transporter protein
gene_29800	713.235	104.58	2.76754	2.21159e-93	9.52014e-92	Ntab-K326_AWOJ-SS17866	42770	47212	+	4443	-
gene_47625	979.636	198.551	2.29802	5.09628e-93	2.18347e-91	Ntab-K326_AWOJ-SS264	198	269248	+	2158	PF01545:Cation efflux family|PF16916:Dimerisation domain of Zinc Transporter
gene_9103	608.953	51.727	3.54337	1.32071e-92	5.632e-91	Ntab-K326_AWOJ-SS12048	29330	34751	+	2353	PF16596:Disordered region downstream of MFMR|PF07777:G-box binding protein MFMR
gene_51311	929.735	180.615	2.36233	1.80621e-92	7.6889e-91	Ntab-K326_AWOJ-SS309822	1	3655	+	3465	-
gene_28429	596.275	63.6717	3.22751	3.0156e-92	1.28222e-90	Ntab-K326_AWOJ-SS175	768251	772322	-	3898	-
gene_40816	1773.11	559.081	1.6635	4.38862e-92	1.86385e-90	Ntab-K326_AWOJ-SS19908	65539	69005	-	2492	-
gene_71271	1014.64	234.338	2.1133	4.78747e-92	2.02969e-90	Ntab-K326_AWOJ-SS6930	24855	26128	.	1274	PF04520:Senescence regulator
gene_59902	950.827	133.174	2.83213	5.58022e-92	2.3603e-90	Ntab-K326_AWOJ-SS4447	9259	12872	.	3614	-
gene_22115	1242.41	345.337	1.84784	2.87512e-91	1.20979e-89	Ntab-K326_AWOJ-SS15404	322474	328020	-	2293	PF03969:AFG1-like ATPase
gene_80576	1052.35	213.25	2.29802	4.30717e-91	1.80715e-89	Ntab-K326_AWOJ-SS89	84686	93216	-	3245	PF14215:bHLH-MYC and R2R3-MYB transcription factors N-terminal
gene_59754	706.154	110.575	2.6744	5.64317e-91	2.36226e-89	Ntab-K326_AWOJ-SS441	225562	230035	-	2521	-
gene_58743	623.326	63.4965	3.30542	6.59138e-91	2.7576e-89	Ntab-K326_AWOJ-SS416	228840	231773	-	1523	-
gene_10836	740.824	103.068	2.84512	7.52154e-91	3.14494e-89	Ntab-K326_AWOJ-SS12425	233737	242385	+	1025	PF04570:zinc-finger of the FCS-type, C2-C2
gene_62741	651.27	73.0208	3.1492	7.53079e-91	3.14701e-89	Ntab-K326_AWOJ-SS5023	8618	11234	.	2617	-
gene_71513	977.044	155.865	2.63618	1.00423e-90	4.18932e-89	Ntab-K326_AWOJ-SS7	76216	77782	.	1567	PF00314:Thaumatin family
gene_15660	692.718	90.8121	2.92469	2.83645e-90	1.17588e-88	Ntab-K326_AWOJ-SS13456	182892	186594	+	2647	PF00249:Myb-like DNA-binding domain
gene_51263	1987.94	647.815	1.61822	1.52043e-89	6.27102e-88	Ntab-K326_AWOJ-SS309	216161	221025	-	1639	PF01424:R3H domain|PF12752:SUZ domain
gene_40487	684.472	81.2924	3.06577	2.06347e-89	8.49634e-88	Ntab-K326_AWOJ-SS19835	44172	47091	+	2029	-
gene_80914	942.129	8.45837	6.89292	5.77868e-89	2.37001e-87	Ntab-K326_AWOJ-SS8973	114850	119571	-	1677	PF01179:Copper amine oxidase, enzyme domain|PF02727:Copper amine oxidase, N2 domain|PF02728:Copper amine oxidase, N3 domain
gene_37957	1730.22	571.774	1.59865	8.45172e-89	3.45852e-87	Ntab-K326_AWOJ-SS19237	951999	958663	+	4976	-
gene_69949	929.992	193.833	2.25887	9.08552e-89	3.70955e-87	Ntab-K326_AWOJ-SS6622	56683	60551	-	992	PF00327:Ribosomal protein L30p/L7e|PF08079:Ribosomal L30 N-terminal domain
gene_65345	1261.05	325.491	1.95552	3.41197e-88	1.37995e-86	Ntab-K326_AWOJ-SS562	63245	68306	+	1576	PF04427:Brix domain
gene_74520	638.743	83.667	2.93732	6.16925e-88	2.48546e-86	Ntab-K326_AWOJ-SS7631	134262	139019	+	2254	PF00501:AMP-binding enzyme|PF13193:AMP-binding enzyme C-terminal domain
gene_42875	638.292	70.2535	3.16575	1.7084e-87	6.86004e-86	Ntab-K326_AWOJ-SS204563	16	2390	-	1773	-
gene_51525	827.769	166.307	2.3148	1.89234e-87	7.59029e-86	Ntab-K326_AWOJ-SS3124	19173	23016	+	1448	PF04570:zinc-finger of the FCS-type, C2-C2
gene_40871	730.43	121.599	2.59376	9.73993e-87	3.88962e-85	Ntab-K326_AWOJ-SS19921	756097	758021	+	1086	PF02341:RbcX protein
gene_31395	592.622	68.3516	3.11737	1.93433e-86	7.69101e-85	Ntab-K326_AWOJ-SS1805	198069	200051	.	1983	PF14543:Xylanase inhibitor N-terminal|PF14541:Xylanase inhibitor C-terminal
gene_71355	1100.9	272.284	2.01694	4.10196e-86	1.62388e-84	Ntab-K326_AWOJ-SS6951	46526	47664	.	1139	-
gene_1403	1531.37	451.328	1.75989	4.95325e-86	1.95664e-84	Ntab-K326_AWOJ-SS10321	974343	976971	-	1507	PF00403:Heavy-metal-associated domain
gene_19783	1105.2	296.953	1.89784	1.33338e-85	5.25574e-84	Ntab-K326_AWOJ-SS14626	2795	10439	-	1864	PF05577:Serine carboxypeptidase S28
gene_78663	560.683	45.3204	3.65738	2.71896e-85	1.06884e-83	Ntab-K326_AWOJ-SS8554	5437	6499	-	854	PF00257:Dehydrin
gene_14435	643.695	88.6113	2.86949	3.74855e-85	1.4712e-83	Ntab-K326_AWOJ-SS13183	132292	136889	+	3034	PF00854:POT family
gene_18731	1413.22	425.646	1.72926	6.34473e-85	2.48344e-83	Ntab-K326_AWOJ-SS14319	5715	7295	-	1497	PF02183:Homeobox associated leucine zipper|PF00046:Homeobox domain
gene_36919	1244.49	5.57668	7.74076	7.27716e-85	2.84078e-83	Ntab-K326_AWOJ-SS18950	437481	438831	-	1217	PF00403:Heavy-metal-associated domain
gene_24828	855.519	152.44	2.47909	1.44616e-84	5.62427e-83	Ntab-K326_AWOJ-SS16367	67173	73501	+	3560	PF14244:gag-polypeptide of LTR copia-type|PF13962:Domain of unknown function|PF12796:Ankyrin repeats (3 copies)
gene_26760	3462	879.441	1.97538	2.35188e-84	9.12728e-83	Ntab-K326_AWOJ-SS169738	4	3698	+	1925	PF00179:Ubiquitin-conjugating enzyme
gene_38064	1335	328.729	2.01688	2.96404e-84	1.14969e-82	Ntab-K326_AWOJ-SS19265	45352	54828	-	8057	-
gene_11832	2646.45	698.34	1.91863	4.68438e-84	1.81407e-82	Ntab-K326_AWOJ-SS12601	265594	266762	.	1169	-
gene_30715	6135.6	1863.69	1.71846	5.03273e-84	1.94794e-82	Ntab-K326_AWOJ-SS17978	134779	143517	+	845	PF00179:Ubiquitin-conjugating enzyme
gene_8832	905.945	169.802	2.41744	1.00209e-83	3.8602e-82	Ntab-K326_AWOJ-SS11986	84374	89650	+	1561	PF01150:GDA1/CD39 (nucleoside phosphatase) family
gene_68261	658.108	101.294	2.69383	1.04048e-83	4.00597e-82	Ntab-K326_AWOJ-SS6258	199953	204520	-	3198	PF07712:Stress up-regulated Nod 19
gene_71594	1384.74	433.812	1.67295	1.37614e-83	5.29548e-82	Ntab-K326_AWOJ-SS7018	192408	204348	+	2461	PF08606:Prp19/Pso4-like|PF00400:WD domain, G-beta repeat
gene_71613	1253.99	307.445	2.02932	1.7258e-83	6.63399e-82	Ntab-K326_AWOJ-SS702	33281	37001	+	3241	-
gene_36391	566.277	55.3253	3.35586	1.72795e-83	6.63876e-82	Ntab-K326_AWOJ-SS18796	171698	177876	-	4339	PF00069:Protein kinase domain
gene_15733	959.34	199.047	2.26477	2.20511e-83	8.45419e-82	Ntab-K326_AWOJ-SS134688	7509	13650	-	1688	PF16360:GTP-binding GTPase Middle Region|PF01926:50S ribosome-binding GTPase
gene_75653	712.054	108.863	2.72087	6.12813e-83	2.33718e-81	Ntab-K326_AWOJ-SS7913	136715	141311	+	2400	PF12697:Alpha/beta hydrolase family
gene_40619	1409.06	430.66	1.70661	1.095e-82	4.16529e-81	Ntab-K326_AWOJ-SS19866	332107	337874	+	1866	PF03789:ELK domain|PF03790:KNOX1 domain|PF03791:KNOX2 domain|PF05920:Homeobox KN domain
gene_1363	564.871	52.6291	3.43516	1.55368e-82	5.89776e-81	Ntab-K326_AWOJ-SS1032	676470	680086	-	2111	PF01842:ACT domain
gene_80986	1269.09	367.301	1.79217	2.25967e-82	8.55542e-81	Ntab-K326_AWOJ-SS8996	219720	224408	+	2910	PF12697:Alpha/beta hydrolase family
gene_69264	681.074	89.9773	2.90132	2.58549e-82	9.78394e-81	Ntab-K326_AWOJ-SS6454	87591	88572	.	982	-
gene_10564	530.855	38.2593	3.80639	4.74672e-82	1.79345e-80	Ntab-K326_AWOJ-SS1237	407408	409613	-	1187	PF01490:Transmembrane amino acid transporter protein
gene_41553	6700.99	2132.83	1.65087	4.7714e-82	1.80184e-80	Ntab-K326_AWOJ-SS20119	656061	659237	-	547	-
gene_44198	495.793	19.4076	4.69246	7.46757e-82	2.81417e-80	Ntab-K326_AWOJ-SS2177	301236	307281	+	2165	PF06203:CCT motif
gene_13616	1323.11	393.41	1.75023	9.54606e-82	3.59004e-80	Ntab-K326_AWOJ-SS12970	36842	40794	+	3703	PF01545:Cation efflux family
gene_6638	1232.69	356.043	1.78776	3.145e-81	1.17609e-79	Ntab-K326_AWOJ-SS11497	283063	299387	+	2007	PF00676:Dehydrogenase E1 component
gene_52618	517.768	53.7433	3.27764	3.24897e-81	1.21434e-79	Ntab-K326_AWOJ-SS32721	323	4158	+	2136	PF01204:Trehalase
gene_47299	811.689	157.559	2.35792	3.31335e-81	1.23777e-79	Ntab-K326_AWOJ-SS2590	69270	74594	+	3355	-
gene_31596	531.447	51.1145	3.37648	3.60019e-81	1.34424e-79	Ntab-K326_AWOJ-SS18074	104747	106427	+	1441	PF07859:alpha/beta hydrolase fold
gene_74355	828.712	169.929	2.28258	1.07789e-80	4.00207e-79	Ntab-K326_AWOJ-SS7606	429047	430782	-	1429	PF00249:Myb-like DNA-binding domain
gene_14898	516.194	39.5318	3.71762	1.59651e-80	5.91262e-79	Ntab-K326_AWOJ-SS133	1570949	1575160	+	767	-
gene_67474	483.808	23.9015	4.34876	2.32926e-80	8.60881e-79	Ntab-K326_AWOJ-SS609	889564	890534	.	971	PF00226:DnaJ domain
gene_80044	595.206	89.3449	2.73467	2.88874e-80	1.06658e-78	Ntab-K326_AWOJ-SS880	222540	225333	+	1276	PF04640:PLATZ transcription factor
gene_66715	831.059	110.301	2.90898	4.4729e-80	1.64648e-78	Ntab-K326_AWOJ-SS591	163957	169810	.	5854	-
gene_16733	536.225	22.1893	4.62473	5.39154e-80	1.98264e-78	Ntab-K326_AWOJ-SS13673	115722	118021	.	2300	-
gene_55580	678.195	9.09071	6.21171	5.62869e-80	2.0688e-78	Ntab-K326_AWOJ-SS3617	591807	598320	+	4117	PF06749:Protein of unknown function (DUF1218)
gene_59247	504.367	41.203	3.63562	1.48284e-79	5.4119e-78	Ntab-K326_AWOJ-SS4278	28413	34364	+	1588	PF05147:Lanthionine synthetase C-like protein
gene_7200	679.134	94.0247	2.86315	1.89065e-79	6.88653e-78	Ntab-K326_AWOJ-SS11619	6152	8025	.	1874	PF14541:Xylanase inhibitor C-terminal|PF14543:Xylanase inhibitor N-terminal
gene_4248	611.053	82.9136	2.88291	2.68562e-79	9.75776e-78	Ntab-K326_AWOJ-SS10885	21832	25103	-	2157	PF01764:Lipase (class 3)
gene_1122	553.806	76.3752	2.86143	5.52976e-79	1.99919e-77	Ntab-K326_AWOJ-SS10263	59110	77718	-	1862	PF05147:Lanthionine synthetase C-like protein
gene_163	955.43	252.477	1.91986	6.29888e-79	2.27386e-77	Ntab-K326_AWOJ-SS10034	50273	65657	+	3468	-
gene_45286	1469.77	455.387	1.69334	6.73746e-79	2.43099e-77	Ntab-K326_AWOJ-SS230	1220072	1224954	-	2209	PF00076:RNA recognition motif. (a.k.a. RRM, RBD, or RNP domain)
gene_81014	1179.91	287.521	2.03406	8.81422e-79	3.17717e-77	Ntab-K326_AWOJ-SS90	288863	291255	+	1084	PF00011:Hsp20/alpha crystallin family
gene_48194	546.421	62.1468	3.13222	9.37296e-79	3.3769e-77	Ntab-K326_AWOJ-SS271	456373	458333	-	1568	PF14226:non-haem dioxygenase in morphine synthesis N-terminal
gene_39329	656.486	107.873	2.61327	1.48902e-78	5.35671e-77	Ntab-K326_AWOJ-SS19567	403168	406987	-	2511	PF13837:Myb/SANT-like DNA-binding domain
gene_27569	467.156	27.9255	4.04938	1.93591e-78	6.9541e-77	Ntab-K326_AWOJ-SS1724	8989	11157	.	2169	PF00201:UDP-glucoronosyl and UDP-glucosyl transferase
gene_64608	1521.17	475.534	1.67934	2.03077e-78	7.29127e-77	Ntab-K326_AWOJ-SS546	62736	69119	-	3045	PF01397:Terpene synthase, N-terminal domain|PF03936:Terpene synthase family, metal binding domain
gene_15994	755.293	155.239	2.28307	5.00608e-78	1.78595e-76	Ntab-K326_AWOJ-SS13514	337138	342344	+	5069	-
gene_33989	1382.37	445.311	1.63417	6.85266e-78	2.43876e-76	Ntab-K326_AWOJ-SS18438	22788	26177	-	2638	PF00892:EamA-like transporter family
gene_27659	711.792	118.767	2.57865	7.10085e-78	2.52586e-76	Ntab-K326_AWOJ-SS17273	3796	6339	-	1994	PF01619:Proline dehydrogenase
gene_54529	1284.91	405.741	1.66267	1.31933e-77	4.67705e-76	Ntab-K326_AWOJ-SS3507	452594	457681	-	1921	PF02803:Thiolase, C-terminal domain|PF00108:Thiolase, N-terminal domain
gene_72564	601.522	57.9571	3.35839	1.38413e-77	4.90437e-76	Ntab-K326_AWOJ-SS7195	18257	20123	.	1867	-
gene_12319	593.525	94.786	2.64979	1.75491e-77	6.20609e-76	Ntab-K326_AWOJ-SS1270	249410	254537	+	2297	PF01593:Flavin containing amine oxidoreductase
gene_14049	546.384	76.7877	2.82854	1.90302e-77	6.72663e-76	Ntab-K326_AWOJ-SS130793	7	897	.	891	-
gene_9337	465.463	26.5542	4.16515	2.03191e-77	7.17871e-76	Ntab-K326_AWOJ-SS12080	127308	133341	-	2371	PF01019:Gamma-glutamyltranspeptidase
gene_35249	530.994	71.1978	2.89372	6.65632e-77	2.33808e-75	Ntab-K326_AWOJ-SS18593	281758	283588	+	888	-
gene_30627	1044.07	220.193	2.24512	8.99522e-77	3.15356e-75	Ntab-K326_AWOJ-SS17962	50537	52147	.	1611	PF01344:Kelch motif|PF12937:F-box-like
gene_54021	468.882	32.8711	3.84854	9.20717e-77	3.22631e-75	Ntab-K326_AWOJ-SS345	313025	313442	.	418	-
gene_2423	1379.04	423.556	1.70169	1.36497e-76	4.77384e-75	Ntab-K326_AWOJ-SS1051	70750	75442	+	1072	PF05700:Breast carcinoma amplified sequence 2 (BCAS2)
gene_9339	662.177	8.71791	6.31069	2.3098e-76	8.05127e-75	Ntab-K326_AWOJ-SS12080	8479	10148	.	1670	-
gene_81922	611.376	102.59	2.57041	5.81598e-76	2.01956e-74	Ntab-K326_AWOJ-SS9201	5036	12319	-	1285	PF01486:K-box region|PF00319:SRF-type transcription factor (DNA-binding and dimerisation domain)
gene_38251	639.373	113.167	2.49864	9.20033e-76	3.18414e-74	Ntab-K326_AWOJ-SS19317	17407	21912	-	3821	-
gene_84029	1292	378.68	1.76771	2.51566e-75	8.6776e-74	Ntab-K326_AWOJ-SS9649	415998	421040	+	2501	PF00076:RNA recognition motif. (a.k.a. RRM, RBD, or RNP domain)
gene_44887	687.769	136.161	2.34266	2.55011e-75	8.79226e-74	Ntab-K326_AWOJ-SS225	843164	846110	+	2947	PF00067:Cytochrome P450
gene_61512	703.838	137.292	2.35522	3.00314e-75	1.03493e-73	Ntab-K326_AWOJ-SS4794	211278	216235	+	3292	PF00924:Mechanosensitive ion channel
gene_42574	502.051	55.2319	3.1897	3.59431e-75	1.23691e-73	Ntab-K326_AWOJ-SS2038	30353	37516	-	5172	-
gene_35708	631.948	94.9348	2.73477	6.8568e-75	2.35075e-73	Ntab-K326_AWOJ-SS18653	3405	34964	+	1759	-
gene_16056	497.027	12.2729	5.31758	1.43341e-74	4.89123e-73	Ntab-K326_AWOJ-SS13527	85233	89447	-	1383	PF00120:Glutamine synthetase, catalytic domain|PF03951:Glutamine synthetase, beta-Grasp domain
gene_27977	1018.68	273.073	1.90188	2.03981e-74	6.95071e-73	Ntab-K326_AWOJ-SS17369	302955	305115	+	1209	PF00191:Annexin
gene_30648	435.659	18.8071	4.51211	2.22051e-74	7.5629e-73	Ntab-K326_AWOJ-SS17968	1225590	1228089	-	1214	PF00226:DnaJ domain|PF13370:4Fe-4S single cluster domain of Ferredoxin I
gene_35552	766.422	173.669	2.14281	2.47802e-74	8.42815e-73	Ntab-K326_AWOJ-SS18637	120440	127727	+	4525	PF00201:UDP-glucoronosyl and UDP-glucosyl transferase
gene_4136	950.935	253.777	1.90952	3.06758e-74	1.04236e-72	Ntab-K326_AWOJ-SS10862	509378	514854	+	625	PF00282:Pyridoxal-dependent decarboxylase conserved domain
gene_44742	887.177	215.612	2.04021	3.67053e-74	1.2455e-72	Ntab-K326_AWOJ-SS223	18775	26473	-	3558	PF00702:haloacid dehalogenase-like hydrolase|PF00690:Cation transporter/ATPase, N-terminus|PF00122:E1-E2 ATPase
gene_45974	440.239	33.9894	3.70449	5.54498e-74	1.87893e-72	Ntab-K326_AWOJ-SS239	252897	253170	.	274	-
gene_40953	679.232	128.404	2.40457	2.0008e-73	6.72972e-72	Ntab-K326_AWOJ-SS19946	153343	154689	.	1347	PF03055:Retinal pigment epithelial membrane protein
gene_76920	1508.01	502.037	1.58616	3.30955e-73	1.11061e-71	Ntab-K326_AWOJ-SS82	8875	23296	-	4735	-
gene_81711	626.167	117.315	2.41626	3.60626e-73	1.20851e-71	Ntab-K326_AWOJ-SS917	1082249	1086310	+	3346	PF07714:Protein tyrosine kinase
gene_16580	439.459	23.077	4.24003	3.8056e-73	1.27473e-71	Ntab-K326_AWOJ-SS13630	9185	10966	-	1782	PF03168:Late embryogenesis abundant protein
gene_47186	582.678	91.2004	2.68886	5.33048e-73	1.78468e-71	Ntab-K326_AWOJ-SS2570	223465	229057	+	3142	PF07059:Protein of unknown function (DUF1336)
gene_9720	877.842	184.068	2.26341	6.62418e-73	2.21477e-71	Ntab-K326_AWOJ-SS12179	149880	155379	+	4509	-
gene_26642	762.42	156.448	2.2848	1.62316e-72	5.40961e-71	Ntab-K326_AWOJ-SS1693	299801	305250	-	1452	PF02151:UvrB/uvrC motif|PF04379:ApaG domain
gene_49444	438.146	28.6723	3.89984	1.76777e-72	5.88619e-71	Ntab-K326_AWOJ-SS286156	4477	8386	-	1152	-
gene_51073	1502.58	451.946	1.73238	1.96242e-72	6.53134e-71	Ntab-K326_AWOJ-SS307	92682	93640	.	959	PF00160:Cyclophilin type peptidyl-prolyl cis-trans isomerase/CLD
gene_10838	583.939	87.21	2.7296	5.24692e-72	1.73441e-70	Ntab-K326_AWOJ-SS12425	578034	587030	+	3726	PF05602:Cleft lip and palate transmembrane protein 1 (CLPTM1)
gene_6225	1145.27	4.57697	7.96752	1.34286e-71	4.4189e-70	Ntab-K326_AWOJ-SS11402	142723	146595	+	1942	-
gene_40055	625.374	112.77	2.46239	1.56557e-71	5.14945e-70	Ntab-K326_AWOJ-SS19753	115367	125612	+	4952	-
gene_42975	444.018	19.4696	4.50533	1.58917e-71	5.2247e-70	Ntab-K326_AWOJ-SS20481	243769	245023	+	979	-
gene_67459	764.131	142.456	2.40926	1.96568e-71	6.44222e-70	Ntab-K326_AWOJ-SS609	956580	961967	-	3289	-
gene_71142	622.616	112.03	2.46554	2.03183e-71	6.65601e-70	Ntab-K326_AWOJ-SS6878	51794	56044	+	1809	PF00067:Cytochrome P450
gene_272	1076.09	219.205	2.28448	2.05958e-71	6.7439e-70	Ntab-K326_AWOJ-SS10068	265877	267314	.	1438	PF00226:DnaJ domain
gene_33909	1202.03	299.973	1.99751	2.27646e-71	7.44401e-70	Ntab-K326_AWOJ-SS18429	84981	85848	.	868	-
gene_47107	866.391	207.198	2.06947	2.34218e-71	7.65548e-70	Ntab-K326_AWOJ-SS256	119849	124224	+	1705	PF03767:HAD superfamily, subfamily IIIB (Acid phosphatase)
gene_61351	700.38	141.427	2.30311	2.4748e-71	8.08172e-70	Ntab-K326_AWOJ-SS4761	203813	211298	+	4423	PF00462:Glutaredoxin
gene_41678	1346.12	406.071	1.73377	3.05908e-71	9.97634e-70	Ntab-K326_AWOJ-SS20154	6059	12662	-	2757	PF01554:MatE
gene_27901	707.475	6.39992	6.73444	4.26582e-71	1.38746e-69	Ntab-K326_AWOJ-SS17339	308557	311933	+	1168	PF00107:Zinc-binding dehydrogenase|PF08240:Alcohol dehydrogenase GroES-like domain
gene_43261	1257.43	409.987	1.61662	4.91352e-71	1.5967e-69	Ntab-K326_AWOJ-SS206488	23798	28274	-	1994	PF00388:Phosphatidylinositol-specific phospholipase C, X domain|PF09279:Phosphoinositide-specific phospholipase C, efhand-like|PF00387:Phosphatidylinositol-specific phospholipase C, Y domain|PF00168:C2 domain
gene_15857	1542.78	515.05	1.58682	6.78951e-71	2.20534e-69	Ntab-K326_AWOJ-SS13488	26056	39510	+	2868	PF00128:Alpha amylase, catalytic domain
gene_80614	1426.03	384.489	1.89073	1.47544e-70	4.76696e-69	Ntab-K326_AWOJ-SS8907	1314	2078	.	765	PF03953:Tubulin C-terminal domain
gene_23358	435.604	13.64	4.98881	1.91069e-70	6.16228e-69	Ntab-K326_AWOJ-SS15845	32160	36011	+	2456	-
gene_66057	543.268	87.1268	2.65094	2.3128e-70	7.45257e-69	Ntab-K326_AWOJ-SS577	242869	246636	+	3768	PF00450:Serine carboxypeptidase
gene_20811	540.379	8.7167	5.95083	3.76461e-70	1.20987e-68	Ntab-K326_AWOJ-SS14959	45906	46842	.	937	PF00462:Glutaredoxin
gene_44942	438.061	32.6381	3.71214	3.86152e-70	1.24047e-68	Ntab-K326_AWOJ-SS225366	4785	13075	-	1981	PF16916:Dimerisation domain of Zinc Transporter|PF01545:Cation efflux family
gene_48275	615.248	120.164	2.34974	4.50381e-70	1.44616e-68	Ntab-K326_AWOJ-SS272	38137	47302	+	3937	PF05183:RNA dependent RNA polymerase
gene_9726	580.301	100.264	2.5324	8.54041e-70	2.72908e-68	Ntab-K326_AWOJ-SS12180	17173	21942	+	3493	PF13839:GDSL/SGNH-like Acyl-Esterase family found in Pmr5 and Cas1p
gene_44269	731.288	158.781	2.19908	1.10147e-69	3.51511e-68	Ntab-K326_AWOJ-SS2184	734792	735613	.	822	PF00561:alpha/beta hydrolase fold
gene_43322	498.169	10.7649	5.52527	1.83138e-69	5.82917e-68	Ntab-K326_AWOJ-SS2076	462121	464560	-	1792	PF00481:Protein phosphatase 2C
gene_77276	480.429	50.4495	3.25293	2.2111e-69	7.02859e-68	Ntab-K326_AWOJ-SS8259	154524	155811	-	1288	-
gene_67259	460.297	53.2272	3.09651	2.74396e-69	8.69966e-68	Ntab-K326_AWOJ-SS6030	296521	312857	+	3316	PF07496:CW-type Zinc Finger|PF02362:B3 DNA binding domain
gene_76635	413.989	33.0463	3.63874	4.49399e-69	1.41803e-67	Ntab-K326_AWOJ-SS8137	89997	91742	+	940	PF04520:Senescence regulator
gene_49183	1384.47	451.423	1.61551	8.87664e-69	2.78886e-67	Ntab-K326_AWOJ-SS2833	100348	111130	+	2134	PF00400:WD domain, G-beta repeat|PF08606:Prp19/Pso4-like
gene_14359	1244.83	284.443	2.13025	1.16657e-68	3.65882e-67	Ntab-K326_AWOJ-SS1316	320624	323167	-	751	PF05564:Dormancy/auxin associated protein
gene_62756	992.177	300.394	1.7236	1.31548e-68	4.12053e-67	Ntab-K326_AWOJ-SS5024	1063293	1066225	-	2933	-
gene_20114	1087.49	236.999	2.1974	1.95329e-68	6.11313e-67	Ntab-K326_AWOJ-SS147444	31411	40791	+	5599	PF13855:Leucine rich repeat
gene_44152	405.892	16.7325	4.60771	2.02422e-68	6.3324e-67	Ntab-K326_AWOJ-SS21702	4721	7328	-	1763	PF00583:Acetyltransferase (GNAT) family
gene_69771	444.915	40.0376	3.49812	6.7561e-68	2.09109e-66	Ntab-K326_AWOJ-SS6585	18812	25015	-	3096	-
gene_65327	727.31	165.772	2.12823	7.52246e-68	2.32632e-66	Ntab-K326_AWOJ-SS561	266598	277424	-	4811	PF02362:B3 DNA binding domain|PF06507:Auxin response factor
gene_27291	893.65	253.651	1.81645	8.39484e-68	2.5939e-66	Ntab-K326_AWOJ-SS17148	175051	180238	-	2334	PF06203:CCT motif
gene_33163	1260.96	383.337	1.72135	1.03058e-67	3.17898e-66	Ntab-K326_AWOJ-SS18319	93547	99943	+	5833	-
gene_34632	567.251	98.6361	2.52051	2.87656e-67	8.82836e-66	Ntab-K326_AWOJ-SS18496	369151	372425	-	2337	-
gene_63935	569.825	80.9324	2.80577	5.38283e-67	1.64648e-65	Ntab-K326_AWOJ-SS5306	177382	179023	.	1642	-
gene_61019	1120.7	371.2	1.59513	6.05802e-67	1.85145e-65	Ntab-K326_AWOJ-SS4695	50790	53088	.	2299	PF05997:Nucleolar protein,Nop52
gene_41549	393.303	17.7888	4.48899	9.57172e-67	2.91676e-65	Ntab-K326_AWOJ-SS20119	465898	469341	-	1754	PF05542:Protein of unknown function (DUF760)
gene_3433	549.448	89.8863	2.60415	1.16454e-66	3.54571e-65	Ntab-K326_AWOJ-SS10706	173550	177058	-	2928	PF00067:Cytochrome P450
gene_19991	933.171	279.301	1.74053	1.24774e-66	3.79744e-65	Ntab-K326_AWOJ-SS1470	274794	286494	+	6717	PF00856:SET domain
gene_44572	529.775	7.89346	6.06628	1.73741e-66	5.27451e-65	Ntab-K326_AWOJ-SS221044	701	1554	+	680	PF00462:Glutaredoxin
gene_67452	476.526	71.8247	2.72829	2.20928e-66	6.69866e-65	Ntab-K326_AWOJ-SS609	523814	531746	-	3281	PF01490:Transmembrane amino acid transporter protein
gene_43866	686.61	129.37	2.40292	2.29905e-66	6.96218e-65	Ntab-K326_AWOJ-SS2139	120817	128813	+	4680	PF14510:ABC-transporter extracellular N-terminal|PF08370:Plant PDR ABC transporter associated|PF00005:ABC transporter|PF01061:ABC-2 type transporter
gene_9793	417.035	32.4893	3.65567	4.04804e-66	1.22028e-64	Ntab-K326_AWOJ-SS122	649586	653762	-	1495	PF04739:5'-AMP-activated protein kinase beta subunit, interaction domain|PF16561:Glycogen recognition site of AMP-activated protein kinase
gene_1387	485.965	66.4666	2.8799	4.11276e-66	1.23877e-64	Ntab-K326_AWOJ-SS10321	203044	207266	+	2027	-
gene_84639	404.545	34.997	3.53282	6.69009e-66	2.00843e-64	Ntab-K326_AWOJ-SS9791	1394076	1396688	-	2613	-
gene_19489	395.884	21.195	4.22192	1.04724e-65	3.13359e-64	Ntab-K326_AWOJ-SS14543	39394	41176	+	1585	PF02365:No apical meristem (NAM) protein
gene_35138	748.305	158.023	2.23723	1.2539e-65	3.74275e-64	Ntab-K326_AWOJ-SS18577	174721	176251	+	692	-
gene_66980	376.38	26.2026	3.86271	1.77789e-65	5.3003e-64	Ntab-K326_AWOJ-SS5972	171015	172764	+	1750	-
gene_64715	412.041	45.2626	3.19373	1.95099e-65	5.80924e-64	Ntab-K326_AWOJ-SS5480	219075	222566	+	3002	PF01453:D-mannose binding lectin|PF08276:PAN-like domain|PF07714:Protein tyrosine kinase|PF00954:S-locus glycoprotein domain
gene_62742	438.087	36.0401	3.59988	2.41687e-65	7.18176e-64	Ntab-K326_AWOJ-SS5023	11531	15383	.	3853	-
gene_806	509.387	8.16086	5.9376	2.5688e-65	7.63013e-64	Ntab-K326_AWOJ-SS10192	576426	578527	+	1752	-
gene_71929	457.397	57.4578	3.00011	2.83859e-65	8.42805e-64	Ntab-K326_AWOJ-SS7079	326176	339670	-	3395	PF00069:Protein kinase domain|PF11721:Di-glucose binding within endoplasmic reticulum
gene_62590	945.874	283.704	1.73428	5.75778e-65	1.70123e-63	Ntab-K326_AWOJ-SS4997	70432	72699	.	2268	PF05997:Nucleolar protein,Nop52
gene_14149	634.963	134.348	2.24341	6.52283e-65	1.92493e-63	Ntab-K326_AWOJ-SS13105	90235	98398	-	4070	PF05602:Cleft lip and palate transmembrane protein 1 (CLPTM1)
gene_30726	739.278	184.556	1.99835	7.0858e-65	2.08769e-63	Ntab-K326_AWOJ-SS17980	62813	76479	-	6972	PF13456:Reverse transcriptase-like
gene_22498	383.376	26.4501	3.86839	1.29842e-64	3.8132e-63	Ntab-K326_AWOJ-SS15537	44525	48029	-	1403	PF16913:Purine nucleobase transmembrane transport
gene_51595	427.411	13.287	5.04487	2.26107e-64	6.619e-63	Ntab-K326_AWOJ-SS313	114632	116129	-	603	PF03760:Late embryogenesis abundant (LEA) group 1
gene_29224	1082	295.505	1.87146	2.27354e-64	6.65283e-63	Ntab-K326_AWOJ-SS17720	167738	172717	-	4820	-
gene_61371	851.689	243.493	1.80694	3.03786e-64	8.8716e-63	Ntab-K326_AWOJ-SS4761	1700060	1713205	-	6219	PF01070:FMN-dependent dehydrogenase
gene_3872	794.894	211.101	1.91511	4.01575e-64	1.17133e-62	Ntab-K326_AWOJ-SS10803	621326	630645	+	3101	-
gene_24077	1324.85	376.111	1.81911	4.99238e-64	1.45503e-62	Ntab-K326_AWOJ-SS16126	18926	20693	.	1768	PF00909:Ammonium Transporter Family
gene_69061	1034.24	307.305	1.74683	6.47274e-64	1.88423e-62	Ntab-K326_AWOJ-SS6416	176730	178626	-	720	PF04043:Plant invertase/pectin methylesterase inhibitor
gene_85172	826.765	195.846	2.08089	6.90577e-64	2.00868e-62	Ntab-K326_AWOJ-SS9925	47978	54295	-	2496	PF09261:Alpha mannosidase middle domain|PF07748:Glycosyl hydrolases family 38 C-terminal domain|PF01074:Glycosyl hydrolases family 38 N-terminal domain
gene_64263	2497.42	96.5764	4.6875	7.19927e-64	2.09321e-62	Ntab-K326_AWOJ-SS5379	124991	127251	-	1414	PF05564:Dormancy/auxin associated protein
gene_58706	443.026	60.952	2.85149	1.45597e-63	4.21984e-62	Ntab-K326_AWOJ-SS415	43228	46871	-	2475	PF13419:Haloacid dehalogenase-like hydrolase
gene_80912	760.5	4.97082	7.25074	4.77444e-63	1.37313e-61	Ntab-K326_AWOJ-SS8973	101112	103043	+	1932	PF01179:Copper amine oxidase, enzyme domain
gene_64261	405.819	14.5963	4.76494	6.05397e-63	1.73667e-61	Ntab-K326_AWOJ-SS5379	59431	65787	-	1289	PF00191:Annexin
gene_113	817.812	208.351	1.97752	6.61048e-63	1.89482e-61	Ntab-K326_AWOJ-SS1002	407662	416871	+	4986	PF00361:Proton-conducting membrane transporter
gene_30495	465.437	74.8738	2.63615	8.88727e-63	2.54444e-61	Ntab-K326_AWOJ-SS17944	241744	247386	+	2574	PF00118:TCP-1/cpn60 chaperonin family
gene_54651	370.716	14.8794	4.5968	9.7951e-63	2.80325e-61	Ntab-K326_AWOJ-SS3518	182237	185584	+	3348	PF00076:RNA recognition motif. (a.k.a. RRM, RBD, or RNP domain)
gene_40031	663.592	163.472	2.02314	1.15726e-62	3.30935e-61	Ntab-K326_AWOJ-SS19748	14201	25246	-	4774	PF13646:HEAT repeats
gene_9884	401.5	39.7029	3.33229	3.55871e-62	1.0129e-60	Ntab-K326_AWOJ-SS12211	298836	300485	+	1495	PF04640:PLATZ transcription factor
gene_38942	663.412	144.229	2.2014	3.87988e-62	1.10388e-60	Ntab-K326_AWOJ-SS195	2495854	2509735	+	6643	PF00133:tRNA synthetases class I (I, L, M and V)
gene_33697	417.428	9.78086	5.44405	5.22753e-62	1.48326e-60	Ntab-K326_AWOJ-SS184	13160	16237	-	1091	PF02492:CobW/HypB/UreG, nucleotide-binding domain
gene_17314	702.565	178.898	1.97701	7.03858e-62	1.99479e-60	Ntab-K326_AWOJ-SS1390	133856	138390	+	1663	PF00643:B-box zinc finger|PF06203:CCT motif
gene_5345	785.057	203.48	1.94101	3.25162e-61	9.12317e-60	Ntab-K326_AWOJ-SS1120	39603	40991	+	1145	-
gene_45728	519.079	85.6611	2.58238	5.65216e-61	1.58219e-59	Ntab-K326_AWOJ-SS2364	171957	182094	+	4609	PF07690:Major Facilitator Superfamily
gene_9184	646.783	100.212	2.68181	5.65653e-61	1.58281e-59	Ntab-K326_AWOJ-SS120556	5446	16084	+	3504	PF00063:Myosin head (motor domain)
gene_26924	484.668	69.0785	2.82111	9.70738e-61	2.71007e-59	Ntab-K326_AWOJ-SS17040	21651	23460	+	1580	-
gene_30615	402.23	10.0681	5.3309	1.22771e-60	3.42224e-59	Ntab-K326_AWOJ-SS17959	502897	504330	.	1434	-
gene_4107	497.794	91.098	2.44983	1.5267e-60	4.24757e-59	Ntab-K326_AWOJ-SS10856	27444	35137	+	5956	-
gene_36118	517.674	102.682	2.33349	1.64849e-60	4.58464e-59	Ntab-K326_AWOJ-SS18716	194077	197968	-	1422	PF00657:GDSL-like Lipase/Acylhydrolase
gene_74240	718.711	158.172	2.1872	2.17965e-60	6.04572e-59	Ntab-K326_AWOJ-SS759	224201	233461	-	6218	PF00485:Phosphoribulokinase / Uridine kinase family
gene_67050	366.773	14.4699	4.62189	2.3913e-60	6.62522e-59	Ntab-K326_AWOJ-SS5991	13407	16000	.	2594	-
gene_11511	730.205	174.479	2.06432	6.33364e-60	1.74154e-58	Ntab-K326_AWOJ-SS12532	221388	227739	+	1115	-
gene_47220	1011.79	212.149	2.24515	8.07992e-60	2.21836e-58	Ntab-K326_AWOJ-SS257549	1	711	.	711	-
gene_39684	1168.68	3.31649	8.45598	9.68376e-60	2.6547e-58	Ntab-K326_AWOJ-SS19643	384409	385756	+	830	PF00403:Heavy-metal-associated domain
gene_40280	471.665	77.2882	2.60768	1.28859e-59	3.52723e-58	Ntab-K326_AWOJ-SS19795	8220	11810	-	2996	-
gene_34715	839.054	255.406	1.71818	1.35077e-59	3.69604e-58	Ntab-K326_AWOJ-SS18500	417060	425283	-	2618	PF06027:Solute carrier family 35
gene_68658	358.303	28.3218	3.67875	1.93684e-59	5.28778e-58	Ntab-K326_AWOJ-SS6354	124994	126217	-	1224	-
gene_31694	606.219	134.912	2.1642	2.14316e-59	5.84666e-58	Ntab-K326_AWOJ-SS18085	471260	478013	-	3634	PF00326:Prolyl oligopeptidase family
gene_59633	354.617	32.3971	3.44997	2.23474e-59	6.09194e-58	Ntab-K326_AWOJ-SS4373	203571	206653	+	2358	PF00855:PWWP domain
gene_24536	368.799	28.1255	3.73922	2.28468e-59	6.22575e-58	Ntab-K326_AWOJ-SS16280	389637	392957	+	1519	PF07173:Glycine-rich domain-containing protein-like
gene_77542	386.584	43.4186	3.15752	2.43379e-59	6.62466e-58	Ntab-K326_AWOJ-SS8318	113743	117057	+	1183	-
gene_40034	519.717	72.648	2.82313	3.04164e-59	8.27609e-58	Ntab-K326_AWOJ-SS19749	28900	32985	-	3016	PF00931:NB-ARC domain|PF05659:Arabidopsis broad-spectrum mildew resistance protein RPW8
gene_37792	675.048	138.7	2.27677	5.82866e-59	1.57946e-57	Ntab-K326_AWOJ-SS19190	10050	14866	+	2690	-
gene_7955	473.983	66.3878	2.8287	9.06226e-59	2.44933e-57	Ntab-K326_AWOJ-SS118	51937	53993	+	1040	PF10914:Protein of unknown function (DUF2781)
gene_82232	906.116	213.245	2.08602	1.19216e-58	3.21381e-57	Ntab-K326_AWOJ-SS928	117295	118240	.	946	-
gene_30409	975.419	266.183	1.87298	1.37716e-58	3.70705e-57	Ntab-K326_AWOJ-SS17937	915980	929882	-	5813	-
gene_50349	1144.29	362.191	1.65596	1.7822e-58	4.79204e-57	Ntab-K326_AWOJ-SS2975	70107	80879	-	4266	PF02309:AUX/IAA family|PF06507:Auxin response factor|PF02362:B3 DNA binding domain
gene_59549	965.885	287.661	1.74382	2.30062e-58	6.17231e-57	Ntab-K326_AWOJ-SS4353	535826	537300	.	1475	-
gene_72679	773.995	4.3728	7.53785	2.33243e-58	6.25536e-57	Ntab-K326_AWOJ-SS7216	165347	169784	-	1984	PF13621:Cupin-like domain
gene_74639	551.567	124.223	2.14958	2.39532e-58	6.42165e-57	Ntab-K326_AWOJ-SS7661	814925	824339	+	3625	PF00756:Putative esterase
gene_82231	779.74	152.63	2.35854	3.33302e-58	8.90935e-57	Ntab-K326_AWOJ-SS928	20641	21334	.	694	-
gene_25628	406.546	9.58332	5.40935	3.73922e-58	9.98417e-57	Ntab-K326_AWOJ-SS16579	54091	54608	.	518	-
gene_58272	646.727	155.355	2.05443	4.86493e-58	1.29662e-56	Ntab-K326_AWOJ-SS4060	18001	20529	+	1713	PF00643:B-box zinc finger|PF06203:CCT motif
gene_78012	577.826	121.882	2.25091	1.8038e-57	4.7692e-56	Ntab-K326_AWOJ-SS8409	30138	32012	-	794	PF00657:GDSL-like Lipase/Acylhydrolase
gene_85431	534.799	110.139	2.28148	2.30822e-57	6.09406e-56	Ntab-K326_AWOJ-SS9973	489021	496924	+	4139	PF08030:Ferric reductase NAD binding domain
gene_36534	680.232	174.448	1.96698	2.61723e-57	6.90239e-56	Ntab-K326_AWOJ-SS18820	11996	24117	-	3564	PF01593:Flavin containing amine oxidoreductase
gene_63431	329.291	22.2302	3.87708	3.07924e-57	8.11203e-56	Ntab-K326_AWOJ-SS5153	430319	431711	.	1393	-
gene_42974	379.544	9.79534	5.25182	3.23773e-57	8.52342e-56	Ntab-K326_AWOJ-SS20481	241780	243430	+	1651	-
gene_63372	394.646	55.9878	2.82123	3.505e-57	9.21701e-56	Ntab-K326_AWOJ-SS5140	207861	219703	-	11315	-
gene_66256	871.463	246.019	1.82159	4.54332e-57	1.19217e-55	Ntab-K326_AWOJ-SS5828	169606	174298	-	4271	-
gene_55213	428.626	52.7754	3.03541	5.71139e-57	1.49544e-55	Ntab-K326_AWOJ-SS357637	18138	21531	-	1518	PF03618:Kinase/pyrophosphorylase
gene_31245	727.548	207.027	1.81408	6.33856e-57	1.65906e-55	Ntab-K326_AWOJ-SS18030	284798	296695	+	4557	PF01657:Salt stress response/antifungal|PF07714:Protein tyrosine kinase
gene_46570	707.276	174.147	2.02967	6.83172e-57	1.78686e-55	Ntab-K326_AWOJ-SS2485	153588	160428	+	5192	-
gene_63853	368.251	46.8326	2.97114	9.21747e-57	2.4074e-55	Ntab-K326_AWOJ-SS5293	9868	12997	-	1072	-
gene_83032	895.967	237.384	1.92268	9.29677e-57	2.42725e-55	Ntab-K326_AWOJ-SS944	38532	42631	-	1821	PF06628:Catalase-related immune-responsive|PF00199:Catalase
gene_38401	984.14	326.612	1.59426	1.2042e-56	3.14062e-55	Ntab-K326_AWOJ-SS19359	17882	21603	+	1347	-
gene_72497	856.146	265.391	1.69156	1.63575e-56	4.25697e-55	Ntab-K326_AWOJ-SS7184	46014	55498	+	3052	-
gene_3886	950.246	281.167	1.76228	2.08185e-56	5.40637e-55	Ntab-K326_AWOJ-SS10803	590339	594127	-	1367	PF00112:Papain family cysteine protease|PF08127:Peptidase family C1 propeptide
gene_10683	924.207	270.612	1.76825	2.25117e-56	5.84398e-55	Ntab-K326_AWOJ-SS124	81040	83952	+	1992	PF00067:Cytochrome P450
gene_51745	422.028	61.9054	2.76165	2.50434e-56	6.49889e-55	Ntab-K326_AWOJ-SS314512	10256	11981	-	1658	PF00249:Myb-like DNA-binding domain
gene_25497	627.285	4.47035	7.09974	2.7467e-56	7.12023e-55	Ntab-K326_AWOJ-SS16551	459894	466355	-	2311	PF13426:PAS domain|PF13415:Galactose oxidase, central domain|PF13418:Galactose oxidase, central domain
gene_49218	759.391	222.548	1.77309	3.36144e-56	8.69526e-55	Ntab-K326_AWOJ-SS283976	2668	7995	+	3887	PF02362:B3 DNA binding domain
gene_2750	451.566	74.4907	2.59436	3.86063e-56	9.97594e-55	Ntab-K326_AWOJ-SS10573	1015851	1018137	-	2042	-
gene_19586	403.124	51.0946	3.00128	3.99471e-56	1.03151e-54	Ntab-K326_AWOJ-SS145850	310	2643	.	2334	PF00201:UDP-glucoronosyl and UDP-glucosyl transferase
gene_21871	350.609	35.2788	3.33535	4.84603e-56	1.24912e-54	Ntab-K326_AWOJ-SS1533	426948	438179	-	2608	PF00326:Prolyl oligopeptidase family
gene_14497	322.7	23.5973	3.76847	5.8195e-56	1.4974e-54	Ntab-K326_AWOJ-SS1319	920921	922724	-	781	PF14368:Probable lipid transfer
gene_69254	675.436	172.502	1.96813	1.4478e-55	3.70048e-54	Ntab-K326_AWOJ-SS6451	1008299	1013504	-	3525	PF00497:Bacterial extracellular solute-binding proteins, family 3|PF00060:Ligand-gated ion channel|PF01094:Receptor family ligand binding region
gene_53828	522.459	113.581	2.20109	1.88646e-55	4.81494e-54	Ntab-K326_AWOJ-SS3419	101616	108261	-	5616	-
gene_28687	810.043	230.708	1.81308	2.1051e-55	5.36735e-54	Ntab-K326_AWOJ-SS175665	257	14328	-	2693	PF01055:Glycosyl hydrolases family 31
gene_19789	700.205	182.893	1.93182	2.69072e-55	6.84614e-54	Ntab-K326_AWOJ-SS14631	42968	58033	+	13063	-
gene_21774	602.896	153.949	1.96724	2.72468e-55	6.93012e-54	Ntab-K326_AWOJ-SS1529	16601	19880	.	3280	-
gene_81697	439.72	76.7955	2.51535	3.37638e-55	8.56379e-54	Ntab-K326_AWOJ-SS9169	875311	883401	-	3810	PF00069:Protein kinase domain
gene_83216	862.634	256.062	1.75869	3.74939e-55	9.50328e-54	Ntab-K326_AWOJ-SS9474	72834	76023	+	863	PF00137:ATP synthase subunit C
gene_64381	394.733	47.2447	3.05157	3.81393e-55	9.6635e-54	Ntab-K326_AWOJ-SS5408	4183	8236	-	3760	PF05922:Peptidase inhibitor I9|PF00082:Subtilase family
gene_65119	385.825	49.3139	2.96366	4.07608e-55	1.03241e-53	Ntab-K326_AWOJ-SS5564	202989	204301	+	1146	-
gene_19883	781.043	197.147	1.98008	4.31111e-55	1.09156e-53	Ntab-K326_AWOJ-SS1466	513890	519892	-	1650	-
gene_79205	536.907	103.807	2.37487	4.31972e-55	1.09337e-53	Ntab-K326_AWOJ-SS866	429727	437057	-	2395	PF03936:Terpene synthase family, metal binding domain|PF01397:Terpene synthase, N-terminal domain
gene_67231	438.739	78.3403	2.4873	4.45884e-55	1.12819e-53	Ntab-K326_AWOJ-SS6023	50177	55844	-	1451	PF02926:THUMP domain
gene_6233	377.181	52.6556	2.84483	1.38316e-54	3.472e-53	Ntab-K326_AWOJ-SS11402	218875	230037	-	2665	PF13855:Leucine rich repeat
gene_22158	562.03	131.287	2.10677	1.4424e-54	3.61696e-53	Ntab-K326_AWOJ-SS15422	4010	4940	.	931	PF00160:Cyclophilin type peptidyl-prolyl cis-trans isomerase/CLD
gene_40875	379.376	47.5084	2.98155	1.57967e-54	3.95575e-53	Ntab-K326_AWOJ-SS19921	38890	41405	-	2353	PF00141:Peroxidase
gene_2354	841.132	279.578	1.59008	1.73519e-54	4.33922e-53	Ntab-K326_AWOJ-SS10495	15824	19848	-	1985	PF01798:snoRNA binding domain, fibrillarin|PF08156:NOP5NT (NUC127) domain
gene_16989	627.904	144.545	2.1204	3.82407e-54	9.53024e-53	Ntab-K326_AWOJ-SS13768	5789	9742	-	2244	-
gene_78016	447.536	76.2372	2.55377	1.19997e-53	2.96923e-52	Ntab-K326_AWOJ-SS841	504632	508089	+	1800	-
gene_26496	303.16	20.9065	3.84109	1.23288e-53	3.04859e-52	Ntab-K326_AWOJ-SS16898	9240	16962	-	6566	PF07983:X8 domain
gene_1425	332.906	34.7494	3.26624	1.98667e-53	4.90087e-52	Ntab-K326_AWOJ-SS10325	10810	14181	-	2229	PF07983:X8 domain|PF00332:Glycosyl hydrolases family 17
gene_34818	530.935	5.00636	6.73239	2.30397e-53	5.67977e-52	Ntab-K326_AWOJ-SS18512	957702	960114	-	1696	PF03151:Triose-phosphate Transporter family
gene_7966	2149.9	2.11925	10.0133	2.71584e-53	6.67706e-52	Ntab-K326_AWOJ-SS118	13267	16227	-	1593	PF03151:Triose-phosphate Transporter family
gene_6499	363.607	47.3777	2.94816	2.73248e-53	6.71344e-52	Ntab-K326_AWOJ-SS11453	433758	436327	-	1152	-
gene_10737	417.833	59.8445	2.79075	3.01933e-53	7.40324e-52	Ntab-K326_AWOJ-SS12404	698403	700671	+	2269	-
gene_661	725.581	216.093	1.75091	3.23827e-53	7.93741e-52	Ntab-K326_AWOJ-SS10167	436048	438554	.	2507	PF12222:Peptide N-acetyl-beta-D-glucosaminyl asparaginase amidase A
gene_9340	1066.92	309.409	1.78263	4.71341e-53	1.15299e-51	Ntab-K326_AWOJ-SS12080	300773	301545	.	773	-
gene_31565	782.257	237.341	1.72117	6.73343e-53	1.64437e-51	Ntab-K326_AWOJ-SS1807	327001	329213	-	2006	PF04570:zinc-finger of the FCS-type, C2-C2
gene_74157	660.509	182.693	1.85411	1.16518e-52	2.83598e-51	Ntab-K326_AWOJ-SS7565	269729	274051	+	1699	PF01370:NAD dependent epimerase/dehydratase family
gene_3710	772.183	247.535	1.64267	1.68842e-52	4.10403e-51	Ntab-K326_AWOJ-SS1076	220459	231344	+	4690	-
gene_25713	578.365	149.333	1.95739	1.89832e-52	4.60963e-51	Ntab-K326_AWOJ-SS16603	109599	113909	-	1132	-
gene_75566	469.617	96.8276	2.27314	2.03434e-52	4.93829e-51	Ntab-K326_AWOJ-SS7886	167473	170915	+	2054	-
gene_988	309.06	24.9198	3.61179	2.63772e-52	6.39233e-51	Ntab-K326_AWOJ-SS10231	899194	903284	-	999	-
gene_26487	601.318	145.546	2.04841	3.16999e-52	7.66951e-51	Ntab-K326_AWOJ-SS16896	28826	31207	+	714	PF00042:Globin
gene_4449	867.157	288.785	1.58524	3.61608e-52	8.7285e-51	Ntab-K326_AWOJ-SS10936	21953	25674	-	3722	PF03552:Cellulose synthase
gene_30798	1318.47	426.766	1.62118	5.20431e-52	1.25373e-50	Ntab-K326_AWOJ-SS17985	155425	159295	+	2430	PF00010:Helix-loop-helix DNA-binding domain
gene_794	741.439	226.278	1.71425	8.37154e-52	2.01273e-50	Ntab-K326_AWOJ-SS10191	66239	70419	-	1313	PF06203:CCT motif
gene_20244	735.654	223.049	1.72048	1.07589e-51	2.58415e-50	Ntab-K326_AWOJ-SS1479	278258	284647	-	3969	PF14543:Xylanase inhibitor N-terminal|PF14541:Xylanase inhibitor C-terminal
gene_55132	317.794	10.9347	4.87417	1.22383e-51	2.9366e-50	Ntab-K326_AWOJ-SS3569	366258	369017	.	2760	PF00078:Reverse transcriptase (RNA-dependent DNA polymerase)
gene_42746	790.102	243.074	1.70287	1.94552e-51	4.66061e-50	Ntab-K326_AWOJ-SS20420	183102	233119	+	2539	-
gene_57120	3273.42	1.71755	10.9413	1.98933e-51	4.76245e-50	Ntab-K326_AWOJ-SS381918	2436	5633	+	1840	-
gene_9098	463.177	65.0115	2.83408	2.29562e-51	5.48668e-50	Ntab-K326_AWOJ-SS12045	128633	130169	.	1537	-
gene_28859	570.729	149.991	1.92661	5.78482e-51	1.3745e-49	Ntab-K326_AWOJ-SS17616	1	9297	+	5207	-
gene_33868	936.396	292.965	1.6815	6.77034e-51	1.60657e-49	Ntab-K326_AWOJ-SS18424	703838	706543	+	2016	PF00403:Heavy-metal-associated domain
gene_3817	393.065	69.9386	2.49089	8.8493e-51	2.09581e-49	Ntab-K326_AWOJ-SS10787	35091	59719	-	2296	PF00854:POT family
gene_78934	425.853	76.1368	2.47937	1.10961e-50	2.62197e-49	Ntab-K326_AWOJ-SS8609	578446	581468	-	1027	PF01086:Clathrin light chain
gene_44541	655.911	3.68265	7.4529	1.12364e-50	2.65426e-49	Ntab-K326_AWOJ-SS2208	190852	194696	+	1300	-
gene_63253	910.284	2.92265	8.28785	1.31848e-50	3.10948e-49	Ntab-K326_AWOJ-SS5127	96233	102112	+	2146	PF06203:CCT motif
gene_82896	341.382	38.4965	3.16417	1.58944e-50	3.73882e-49	Ntab-K326_AWOJ-SS94197	35771	39978	-	3646	-
gene_73470	347.5	7.59838	5.53403	2.1371e-50	5.01737e-49	Ntab-K326_AWOJ-SS7385	80834	83270	-	2247	PF00854:POT family
gene_9668	507.767	115.84	2.13664	2.23082e-50	5.23404e-49	Ntab-K326_AWOJ-SS12165	80195	85746	-	3232	PF07944:Beta-L-arabinofuranosidase, GH127
gene_46601	433.836	76.6348	2.48823	2.68089e-50	6.27585e-49	Ntab-K326_AWOJ-SS249	354802	363921	-	7418	PF03644:Glycosyl hydrolase family 85
gene_85330	291.964	17.5756	4.0603	3.08853e-50	7.22087e-49	Ntab-K326_AWOJ-SS9961	115279	119300	-	2082	PF06203:CCT motif
gene_18817	442.364	5.24606	6.35723	3.09654e-50	7.23727e-49	Ntab-K326_AWOJ-SS14341	351776	355459	+	969	PF13249:Squalene-hopene cyclase N-terminal domain
gene_73539	454.442	98.1604	2.21099	3.11894e-50	7.28728e-49	Ntab-K326_AWOJ-SS7402	523562	529706	-	2473	PF16499:Alpha galactosidase A
gene_75568	788.383	229.568	1.78317	5.04424e-50	1.17443e-48	Ntab-K326_AWOJ-SS7886	206417	218755	+	2270	PF06241:Castor and Pollux, part of voltage-gated ion channel
gene_36055	2090.15	23.9237	6.46974	5.66417e-50	1.3175e-48	Ntab-K326_AWOJ-SS18708	249862	252234	+	1775	PF13370:4Fe-4S single cluster domain of Ferredoxin I|PF00226:DnaJ domain
gene_11785	295.381	29.7588	3.31952	7.39765e-50	1.71361e-48	Ntab-K326_AWOJ-SS126	45274	58186	+	2569	PF08627:CRT-like, chloroquine-resistance transporter-like
gene_11565	294.267	25.922	3.51102	7.64142e-50	1.76839e-48	Ntab-K326_AWOJ-SS12549	144096	149193	-	4832	-
gene_21746	837.122	277.817	1.58955	8.18754e-50	1.89357e-48	Ntab-K326_AWOJ-SS15278	51078	58445	-	7288	-
gene_16263	480.543	97.2925	2.31	8.67355e-50	2.00407e-48	Ntab-K326_AWOJ-SS1357	702875	704937	-	1347	PF01061:ABC-2 type transporter
gene_37417	563.682	137.958	2.03635	9.97921e-50	2.30283e-48	Ntab-K326_AWOJ-SS19075	472973	476940	-	3826	-
gene_75458	504.137	98.9667	2.34438	1.05658e-49	2.43435e-48	Ntab-K326_AWOJ-SS7859	20276	20775	.	500	-
gene_46095	601.851	4.05003	7.32576	1.28348e-49	2.95153e-48	Ntab-K326_AWOJ-SS2407	90900	97284	-	2632	PF05691:Raffinose synthase or seed imbibition protein Sip1
gene_77487	305.618	29.9539	3.33622	1.48542e-49	3.41053e-48	Ntab-K326_AWOJ-SS830	849097	853051	.	3955	-
gene_50614	600.646	168.825	1.82718	1.56001e-49	3.58065e-48	Ntab-K326_AWOJ-SS3003	13914	23126	+	9213	-
gene_68351	789.286	242.297	1.70172	1.57194e-49	3.60679e-48	Ntab-K326_AWOJ-SS6277	507161	509057	.	1897	-
gene_78561	858.782	276.395	1.63809	1.92459e-49	4.40499e-48	Ntab-K326_AWOJ-SS8525	384644	387055	.	2412	-
gene_19877	458.783	93.8338	2.29502	2.87178e-49	6.56468e-48	Ntab-K326_AWOJ-SS1466	1064805	1068423	+	1214	PF06799:Protein of unknown function (DUF1230)
gene_83418	369.059	58.9261	2.65106	3.01904e-49	6.89049e-48	Ntab-K326_AWOJ-SS952	131727	135953	-	1397	-
gene_80716	1323.74	355.288	1.89488	3.41311e-49	7.7826e-48	Ntab-K326_AWOJ-SS8939	126306	130833	+	4138	-
gene_79484	359.16	53.4957	2.75917	5.06926e-49	1.15409e-47	Ntab-K326_AWOJ-SS8693	296792	304371	-	5087	PF13923:Zinc finger, C3HC4 type (RING finger)
gene_76298	275.114	19.8357	3.78559	5.86216e-49	1.33128e-47	Ntab-K326_AWOJ-SS8065	42187	44758	+	2572	-
gene_37260	606.445	161.99	1.89966	6.72126e-49	1.52259e-47	Ntab-K326_AWOJ-SS19043	37964	41793	-	1433	PF10539:Development and cell death domain
gene_13195	436.483	95.434	2.19111	1.07627e-48	2.42756e-47	Ntab-K326_AWOJ-SS12881	173187	181430	+	3197	PF07168:Ureide permease
gene_81793	307.665	35.4132	3.10847	1.2446e-48	2.80462e-47	Ntab-K326_AWOJ-SS9181	377474	386186	-	3599	PF03105:SPX domain|PF07690:Major Facilitator Superfamily
gene_15289	803.266	225.128	1.84021	2.26325e-48	5.08279e-47	Ntab-K326_AWOJ-SS1338	637378	641403	+	2326	PF12171:Zinc-finger double-stranded RNA-binding
gene_79313	532.357	136.079	1.97281	2.65123e-48	5.9468e-47	Ntab-K326_AWOJ-SS8672	645719	652574	+	2337	PF00069:Protein kinase domain|PF12330:Haspin like kinase domain
gene_63598	375.503	58.1823	2.67571	2.90405e-48	6.50388e-47	Ntab-K326_AWOJ-SS521	268970	275647	-	2546	-
gene_84669	288.744	15.9344	4.21918	3.55644e-48	7.94057e-47	Ntab-K326_AWOJ-SS980	213033	214471	-	1212	PF04554:Extensin-like region
gene_36343	570.607	144.804	1.97882	3.87162e-48	8.63635e-47	Ntab-K326_AWOJ-SS18779	40708	47529	+	2537	PF00483:Nucleotidyl transferase
gene_8151	715.512	221.916	1.69328	4.51274e-48	1.00573e-46	Ntab-K326_AWOJ-SS1184	330527	339049	+	7859	PF13976:GAG-pre-integrase domain|PF00665:Integrase core domain
gene_25019	492.894	117.8	2.06559	9.87856e-48	2.19153e-46	Ntab-K326_AWOJ-SS16427	500562	504655	-	2900	PF00270:DEAD/DEAH box helicase
gene_39117	273.496	22.2579	3.60886	1.20696e-47	2.67271e-46	Ntab-K326_AWOJ-SS19525	320780	328342	+	4662	PF00005:ABC transporter|PF08370:Plant PDR ABC transporter associated|PF01061:ABC-2 type transporter
gene_14131	540.24	128.795	2.06547	1.23393e-47	2.73078e-46	Ntab-K326_AWOJ-SS13098	351984	353197	.	1214	PF00462:Glutaredoxin
gene_71351	904.044	283.051	1.67612	1.38257e-47	3.05603e-46	Ntab-K326_AWOJ-SS6951	14176	17883	+	3576	-
gene_84561	520.468	128.384	2.01384	1.57636e-47	3.48015e-46	Ntab-K326_AWOJ-SS9777	22399	30798	+	6968	-
gene_75443	308.124	37.2414	3.04237	1.70324e-47	3.75913e-46	Ntab-K326_AWOJ-SS7855	22465	28823	+	1639	-
gene_39755	808.746	216.689	1.9047	1.81103e-47	3.99582e-46	Ntab-K326_AWOJ-SS19670	166473	179322	-	6514	PF01743:Poly A polymerase head domain
gene_69182	310.293	40.9609	2.92575	2.38161e-47	5.24364e-46	Ntab-K326_AWOJ-SS6439	740046	744547	+	4398	PF08284:Retroviral aspartyl protease
gene_8478	645.342	198.863	1.69937	3.18342e-47	6.99423e-46	Ntab-K326_AWOJ-SS11907	466948	472051	-	4652	PF05920:Homeobox KN domain|PF07526:Associated with HOX
gene_22652	630.662	141.946	2.15315	3.23403e-47	7.10327e-46	Ntab-K326_AWOJ-SS15579	46003	47881	-	1703	PF08100:Dimerisation domain|PF00891:O-methyltransferase
gene_18804	336.157	32.5091	3.34807	3.78145e-47	8.29314e-46	Ntab-K326_AWOJ-SS1434	60352	71634	+	4423	-
gene_28084	607.617	153.089	1.98425	4.91621e-47	1.07624e-45	Ntab-K326_AWOJ-SS1739	170748	171676	.	929	PF13639:Ring finger domain
gene_46161	383.167	62.11	2.61445	5.7766e-47	1.26383e-45	Ntab-K326_AWOJ-SS2411	1012090	1012781	.	692	-
gene_12213	327.803	40.6501	3.01801	6.30789e-47	1.378e-45	Ntab-K326_AWOJ-SS1268	38008	39721	.	1714	-
gene_61343	945.128	287.849	1.71237	1.03279e-46	2.24746e-45	Ntab-K326_AWOJ-SS476	472679	474499	.	1821	PF00069:Protein kinase domain|PF03822:NAF domain
gene_85199	332.045	6.49205	5.7292	1.13033e-46	2.45677e-45	Ntab-K326_AWOJ-SS9929	341186	343921	+	1869	PF00067:Cytochrome P450
gene_32579	721.566	202.885	1.82954	1.17641e-46	2.5554e-45	Ntab-K326_AWOJ-SS18211	43841	47146	+	794	PF00076:RNA recognition motif. (a.k.a. RRM, RBD, or RNP domain)
gene_48595	433.387	97.7442	2.15153	1.20749e-46	2.62214e-45	Ntab-K326_AWOJ-SS2762	35786	39452	+	1202	-
gene_61617	763.256	242.095	1.65425	1.2605e-46	2.73643e-45	Ntab-K326_AWOJ-SS4819	350577	356792	+	5116	PF00005:ABC transporter|PF00664:ABC transporter transmembrane region
gene_78624	345.301	49.5192	2.82529	1.26439e-46	2.74407e-45	Ntab-K326_AWOJ-SS8548	29426	31799	-	1583	-
gene_77736	269.979	13.0143	4.38622	1.28005e-46	2.77722e-45	Ntab-K326_AWOJ-SS8348	103529	104923	+	915	-
gene_47237	685.832	166.3	2.04718	1.63328e-46	3.53309e-45	Ntab-K326_AWOJ-SS257854	2416	5461	-	1593	PF00403:Heavy-metal-associated domain
gene_34026	675.394	214.972	1.65656	1.98193e-46	4.2822e-45	Ntab-K326_AWOJ-SS18441	948410	952544	-	2060	PF08156:NOP5NT (NUC127) domain|PF01798:snoRNA binding domain, fibrillarin
gene_76690	462.204	108.242	2.09751	2.4295e-46	5.24147e-45	Ntab-K326_AWOJ-SS8148	173787	177827	-	740	PF00403:Heavy-metal-associated domain
gene_4545	365.712	67.0882	2.45368	2.88887e-46	6.22331e-45	Ntab-K326_AWOJ-SS10974	144622	152241	-	4855	PF01070:FMN-dependent dehydrogenase
gene_16001	389.878	79.5062	2.29392	3.51689e-46	7.56281e-45	Ntab-K326_AWOJ-SS13514	329858	331538	-	1681	-
gene_69007	314.976	6.61315	5.56504	3.79916e-46	8.16259e-45	Ntab-K326_AWOJ-SS6405	230268	232988	-	1532	PF00481:Protein phosphatase 2C
gene_41530	429.019	90.6764	2.25364	4.1e-46	8.80119e-45	Ntab-K326_AWOJ-SS20118	145726	150389	+	1384	PF00657:GDSL-like Lipase/Acylhydrolase
gene_8309	735.339	207.689	1.83302	4.43189e-46	9.51083e-45	Ntab-K326_AWOJ-SS1187	154068	162066	+	4718	PF07287:Acyclic terpene utilisation family protein AtuA
gene_19692	675.288	203.688	1.73561	5.5185e-46	1.18322e-44	Ntab-K326_AWOJ-SS14602	222545	227549	.	5005	-
gene_48708	413.992	77.4845	2.40096	7.90732e-46	1.69044e-44	Ntab-K326_AWOJ-SS277600	2850	4764	.	1915	PF00153:Mitochondrial carrier protein
gene_386	443.609	87.2877	2.32992	9.09188e-46	1.94027e-44	Ntab-K326_AWOJ-SS101	1007074	1008197	+	481	-
gene_78768	341.802	55.7481	2.60253	1.00476e-45	2.14234e-44	Ntab-K326_AWOJ-SS8575	250021	257093	-	1482	PF14226:non-haem dioxygenase in morphine synthesis N-terminal|PF03171:2OG-Fe(II) oxygenase superfamily
gene_62338	256.109	13.8652	4.21865	1.05145e-45	2.23992e-44	Ntab-K326_AWOJ-SS4942	395029	400832	.	5804	PF07727:Reverse transcriptase (RNA-dependent DNA polymerase)
gene_66458	867.568	265.186	1.71218	1.40972e-45	2.99616e-44	Ntab-K326_AWOJ-SS5872	121422	132104	+	4285	PF01582:TIR domain|PF00931:NB-ARC domain
gene_6798	278.922	30.9903	3.16294	1.42912e-45	3.0365e-44	Ntab-K326_AWOJ-SS11524	296584	316364	-	6341	PF00931:NB-ARC domain
gene_26042	287.577	32.3628	3.16206	1.48009e-45	3.14023e-44	Ntab-K326_AWOJ-SS1673	8455	11597	+	1884	PF08392:FAE1/Type III polyketide synthase-like protein|PF08541:3-Oxoacyl-[acyl-carrier-protein (ACP)] synthase III C terminal
gene_2517	380.288	71.0448	2.43476	1.48108e-45	3.14141e-44	Ntab-K326_AWOJ-SS10535	4	3434	+	1498	-
gene_77514	274.114	29.0884	3.23536	1.58281e-45	3.35524e-44	Ntab-K326_AWOJ-SS83114	10082	12782	+	2226	-
gene_41562	385.07	72.7467	2.40274	1.70536e-45	3.61397e-44	Ntab-K326_AWOJ-SS2012	17266	18634	.	1369	PF00847:AP2 domain
gene_5310	344.138	57.986	2.55846	1.72009e-45	3.64413e-44	Ntab-K326_AWOJ-SS1119	256121	257688	+	1108	-
gene_38422	286.881	24.9909	3.50408	2.4392e-45	5.14966e-44	Ntab-K326_AWOJ-SS19363	213396	214978	+	1169	PF05691:Raffinose synthase or seed imbibition protein Sip1
gene_44962	546.594	137.178	2.00083	2.53681e-45	5.35416e-44	Ntab-K326_AWOJ-SS2258	26230	27636	.	1407	PF00847:AP2 domain
gene_57461	344.185	56.4172	2.59326	4.64755e-45	9.78078e-44	Ntab-K326_AWOJ-SS389	473550	479514	-	2581	PF01928:CYTH domain
gene_64271	393.734	83.7761	2.23415	5.57454e-45	1.17114e-43	Ntab-K326_AWOJ-SS538	977575	989414	+	4846	PF07714:Protein tyrosine kinase|PF11883:Domain of unknown function (DUF3403)
gene_64580	571.105	160.37	1.8254	7.40306e-45	1.5526e-43	Ntab-K326_AWOJ-SS5455	665	15505	+	5214	PF03468:XS domain
gene_85039	293.536	35.6793	3.04912	7.75346e-45	1.62469e-43	Ntab-K326_AWOJ-SS990	55869	58045	-	2177	-
gene_42058	695.675	225.444	1.62089	7.94239e-45	1.6638e-43	Ntab-K326_AWOJ-SS20255	111854	120386	+	1556	PF00810:ER lumen protein retaining receptor
gene_58834	453.088	85.0114	2.41239	9.00535e-45	1.88376e-43	Ntab-K326_AWOJ-SS4184	243259	252061	-	8669	-
gene_82436	293.548	38.0828	2.96325	9.72612e-45	2.03337e-43	Ntab-K326_AWOJ-SS9318	91505	98013	-	1310	PF01061:ABC-2 type transporter
gene_50090	326.023	5.95604	5.8037	1.00455e-44	2.09894e-43	Ntab-K326_AWOJ-SS294	619350	620258	.	909	-
gene_64246	634.6	185.367	1.77036	1.05477e-44	2.20197e-43	Ntab-K326_AWOJ-SS5370	101283	136824	-	2045	PF00067:Cytochrome P450
gene_14421	289.242	35.7715	3.00407	1.14627e-44	2.38821e-43	Ntab-K326_AWOJ-SS1318	376744	378381	.	1638	-
gene_43909	259.579	10.1615	4.64618	1.18524e-44	2.4684e-43	Ntab-K326_AWOJ-SS21425	5430	8088	-	1854	PF07983:X8 domain|PF00332:Glycosyl hydrolases family 17
gene_48746	608.717	102.317	2.57436	1.47682e-44	3.07162e-43	Ntab-K326_AWOJ-SS278387	568	924	.	357	-
gene_18889	419.166	81.4597	2.36231	1.99648e-44	4.14301e-43	Ntab-K326_AWOJ-SS14361	52093	53820	.	1728	-
gene_61996	500.817	111.685	2.16779	2.19405e-44	4.5504e-43	Ntab-K326_AWOJ-SS4887	1617958	1620289	+	1069	PF03547:Membrane transport protein
gene_20193	674.4	213.757	1.66358	2.41386e-44	5.00344e-43	Ntab-K326_AWOJ-SS14778	463513	470436	+	2519	PF01189:16S rRNA methyltransferase RsmB/F|PF17125:N-terminal domain of 16S rRNA methyltransferase RsmF
gene_22176	554.761	148.489	1.89684	2.41739e-44	5.00934e-43	Ntab-K326_AWOJ-SS15430	527085	530859	+	2416	PF01182:Glucosamine-6-phosphate isomerases/6-phosphogluconolactonase
gene_58207	278.138	7.73147	5.13942	2.42335e-44	5.02025e-43	Ntab-K326_AWOJ-SS4035	135944	139565	+	3458	PF00249:Myb-like DNA-binding domain
gene_57456	642.915	202.206	1.67289	2.57013e-44	5.3183e-43	Ntab-K326_AWOJ-SS389	230519	243426	-	2459	PF00501:AMP-binding enzyme
gene_28759	320.119	41.182	2.96897	3.09484e-44	6.38593e-43	Ntab-K326_AWOJ-SS17589	172949	176977	+	4029	-
gene_52908	259.133	17.2859	3.86721	3.32354e-44	6.84621e-43	Ntab-K326_AWOJ-SS331212	8730	13460	-	4105	PF01535:PPR repeat|PF12854:PPR repeat|PF13041:PPR repeat family
gene_43015	291.458	7.38636	5.35918	3.34487e-44	6.8882e-43	Ntab-K326_AWOJ-SS20484	180837	184687	-	2139	PF05687:BES1/BZR1 plant transcription factor, N-terminal
gene_45694	299.603	39.9611	2.91658	4.1693e-44	8.57388e-43	Ntab-K326_AWOJ-SS236	152314	153302	.	989	-
gene_83000	443.341	94.5053	2.24052	4.55805e-44	9.36274e-43	Ntab-K326_AWOJ-SS94365	2914	4876	-	1842	-
gene_3950	336.616	53.6168	2.65693	4.95062e-44	1.01548e-42	Ntab-K326_AWOJ-SS1082	518963	526369	+	1960	PF05577:Serine carboxypeptidase S28
gene_19328	295.076	39.0234	2.92663	4.98275e-44	1.02179e-42	Ntab-K326_AWOJ-SS145	409708	413558	+	1094	-
gene_65576	597.423	189.66	1.65527	5.03695e-44	1.03261e-42	Ntab-K326_AWOJ-SS5669	236090	237178	.	1089	-
gene_43875	414.619	95.9845	2.10647	5.2014e-44	1.06602e-42	Ntab-K326_AWOJ-SS214	115430	119616	+	2156	PF06813:Nodulin-like
gene_40132	547.976	144.004	1.93188	7.00815e-44	1.4343e-42	Ntab-K326_AWOJ-SS19773	24081	32373	-	3113	-
gene_26915	379.024	74.9214	2.3389	7.1228e-44	1.45654e-42	Ntab-K326_AWOJ-SS17036	1336	3714	+	776	PF04570:zinc-finger of the FCS-type, C2-C2
gene_36257	564.233	174.239	1.69472	8.95717e-44	1.82806e-42	Ntab-K326_AWOJ-SS1876	135130	147576	+	3371	PF00083:Sugar (and other) transporter
gene_61830	287.765	6.66068	5.43336	1.04763e-43	2.13511e-42	Ntab-K326_AWOJ-SS4853	135572	137301	-	1024	PF00011:Hsp20/alpha crystallin family
gene_84785	283.103	7.26776	5.31983	1.08509e-43	2.21021e-42	Ntab-K326_AWOJ-SS9839	147319	152929	-	1808	PF13920:Zinc finger, C3HC4 type (RING finger)
gene_57330	576.337	157.048	1.87347	1.23671e-43	2.51695e-42	Ntab-K326_AWOJ-SS387	77823	84104	+	3123	PF00072:Response regulator receiver domain|PF06203:CCT motif
gene_46467	571.297	164.149	1.79455	1.48143e-43	3.01164e-42	Ntab-K326_AWOJ-SS246564	23744	26426	.	2683	PF00501:AMP-binding enzyme|PF13193:AMP-binding enzyme C-terminal domain
gene_28365	583.888	158.087	1.87912	1.52061e-43	3.09042e-42	Ntab-K326_AWOJ-SS17481	48346	59241	-	4406	PF00249:Myb-like DNA-binding domain|PF14379:MYB-CC type transfactor, LHEQLE motif
gene_81519	443.516	105.069	2.07674	1.77811e-43	3.60572e-42	Ntab-K326_AWOJ-SS913	63470	64915	-	729	PF03760:Late embryogenesis abundant (LEA) group 1
gene_62755	276.72	30.8415	3.16632	1.86386e-43	3.77645e-42	Ntab-K326_AWOJ-SS5024	450688	472842	-	4404	-
gene_12761	330.517	57.1165	2.52788	1.95089e-43	3.94949e-42	Ntab-K326_AWOJ-SS12782	128106	131102	+	2429	PF13639:Ring finger domain
gene_9731	278.596	7.05452	5.29989	2.29903e-43	4.64656e-42	Ntab-K326_AWOJ-SS12180	380854	382100	.	1247	-
gene_85157	263.683	23.5816	3.47602	4.2766e-43	8.59576e-42	Ntab-K326_AWOJ-SS99152	1726	7607	-	1346	PF04185:Phosphoesterase family
gene_35880	630.175	203.91	1.63087	5.10581e-43	1.02539e-41	Ntab-K326_AWOJ-SS18681	48194	57457	-	3093	-
gene_66090	690.051	223.893	1.63139	5.14847e-43	1.03368e-41	Ntab-K326_AWOJ-SS578	108315	110094	-	1132	PF04570:zinc-finger of the FCS-type, C2-C2
gene_72318	323.326	55.503	2.54581	6.31795e-43	1.26639e-41	Ntab-K326_AWOJ-SS7148	334076	338232	+	1664	PF00067:Cytochrome P450
gene_43997	259.261	25.2359	3.35427	6.57357e-43	1.3169e-41	Ntab-K326_AWOJ-SS2154	131464	136083	+	1887	PF00149:Calcineurin-like phosphoesterase|PF16656:Purple acid Phosphatase, N-terminal domain
gene_76536	513.795	136.532	1.91626	1.0795e-42	2.1496e-41	Ntab-K326_AWOJ-SS8113	8	4387	+	2891	PF00534:Glycosyl transferases group 1
gene_10972	266.659	21.6665	3.60362	1.09375e-42	2.17738e-41	Ntab-K326_AWOJ-SS124488	30717	33681	-	1860	PF00201:UDP-glucoronosyl and UDP-glucosyl transferase
gene_34056	562.692	153.623	1.86541	1.10022e-42	2.18965e-41	Ntab-K326_AWOJ-SS18442	114160	116562	-	2055	-
gene_57001	638.186	212.02	1.58924	1.13711e-42	2.26247e-41	Ntab-K326_AWOJ-SS38	474453	480491	+	1825	PF01926:50S ribosome-binding GTPase
gene_27157	691.403	207.498	1.73785	1.25208e-42	2.48917e-41	Ntab-K326_AWOJ-SS17117	70362	72748	-	2145	PF00931:NB-ARC domain
gene_44041	355.283	72.7124	2.29236	1.41651e-42	2.81223e-41	Ntab-K326_AWOJ-SS216	424805	429623	-	4185	PF01177:Asp/Glu/Hydantoin racemase
gene_5101	640.756	184.04	1.80874	1.51696e-42	3.01001e-41	Ntab-K326_AWOJ-SS11142	15404	18902	-	838	PF02466:Tim17/Tim22/Tim23/Pmp24 family
gene_19521	302.55	39.3131	2.9686	2.62448e-42	5.18223e-41	Ntab-K326_AWOJ-SS14557	67695	75558	.	7864	-
gene_15968	559.477	166.278	1.74825	2.81837e-42	5.56358e-41	Ntab-K326_AWOJ-SS1351	62085	67390	-	1404	PF00294:pfkB family carbohydrate kinase
gene_23260	324.582	58.1083	2.47342	3.24763e-42	6.39883e-41	Ntab-K326_AWOJ-SS1581	219010	227296	+	6623	-
gene_32624	709.794	231.258	1.62475	3.47084e-42	6.83676e-41	Ntab-K326_AWOJ-SS18224	58783	61960	+	3178	PF05970:PIF1-like helicase
gene_48080	15647.1	0	16.0494	3.52844e-42	6.94835e-41	Ntab-K326_AWOJ-SS2694	214819	216181	-	1088	PF00257:Dehydrin
gene_68271	542.546	142.244	1.93035	3.63992e-42	7.16594e-41	Ntab-K326_AWOJ-SS6260	1808	9240	+	2419	PF13041:PPR repeat family
gene_60499	248.117	23.737	3.40548	5.03447e-42	9.89272e-41	Ntab-K326_AWOJ-SS46	588712	589192	.	481	-
gene_47484	305.866	45.4337	2.74512	8.82389e-42	1.7246e-40	Ntab-K326_AWOJ-SS2618	32139	33803	-	1312	-
gene_31783	250.97	25.9207	3.26331	1.14933e-41	2.24031e-40	Ntab-K326_AWOJ-SS18097	435960	438417	+	1400	PF04927:Seed maturation protein
gene_10555	459.972	85.1358	2.42478	1.44995e-41	2.82102e-40	Ntab-K326_AWOJ-SS12367	12594	15040	.	2447	-
gene_55584	455.959	3.25327	7.09892	1.64592e-41	3.19888e-40	Ntab-K326_AWOJ-SS3617	592342	598324	-	5801	-
gene_54659	237.125	11.505	4.35037	1.79314e-41	3.47944e-40	Ntab-K326_AWOJ-SS3518	203022	206323	-	1614	PF03552:Cellulose synthase
gene_16451	249.686	7.929	4.98027	2.28235e-41	4.41815e-40	Ntab-K326_AWOJ-SS1361	107492	109738	-	1557	PF00481:Protein phosphatase 2C
gene_44649	382.144	78.7107	2.26688	2.33442e-41	4.51774e-40	Ntab-K326_AWOJ-SS2217	230868	231669	.	802	-
gene_55532	471.316	106.213	2.13669	2.39372e-41	4.63126e-40	Ntab-K326_AWOJ-SS3612	72745	92639	-	5356	PF13424:Tetratricopeptide repeat|PF12895:Anaphase-promoting complex, cyclosome, subunit 3
gene_42262	256.717	7.62607	5.09636	3.7102e-41	7.15555e-40	Ntab-K326_AWOJ-SS2031	11384	13675	+	1804	PF00481:Protein phosphatase 2C
gene_24366	261.097	7.36531	5.12657	3.94526e-41	7.60084e-40	Ntab-K326_AWOJ-SS16227	97978	101484	+	3294	-
gene_65556	345.375	61.6843	2.47552	4.51414e-41	8.68996e-40	Ntab-K326_AWOJ-SS5660	1321	4033	+	2265	PF00249:Myb-like DNA-binding domain
gene_11606	625.467	189.655	1.7151	4.80958e-41	9.24406e-40	Ntab-K326_AWOJ-SS12555	22749	33550	-	5729	PF00225:Kinesin motor domain
gene_30299	694.379	221.98	1.6477	5.10377e-41	9.80174e-40	Ntab-K326_AWOJ-SS17922	231269	233063	.	1795	PF10357:Domain of Kin17 curved DNA-binding protein
gene_65791	301.906	50.9327	2.56329	7.73436e-41	1.48109e-39	Ntab-K326_AWOJ-SS5709	563920	567250	-	3146	-
gene_80985	426.415	112.21	1.92524	8.53774e-41	1.63193e-39	Ntab-K326_AWOJ-SS8996	198639	201757	+	1398	PF12697:Alpha/beta hydrolase family
gene_44762	317.694	49.8161	2.65596	8.90214e-41	1.6998e-39	Ntab-K326_AWOJ-SS223262	664	5517	-	2142	-
gene_3030	624.208	203.676	1.62212	8.92187e-41	1.70312e-39	Ntab-K326_AWOJ-SS1062	1383	8125	+	2282	PF00439:Bromodomain
gene_69760	280.22	32.3971	3.10975	9.35881e-41	1.78606e-39	Ntab-K326_AWOJ-SS6580	16166	17954	-	1072	PF02341:RbcX protein
gene_27367	244.093	20.3428	3.55971	9.46961e-41	1.80673e-39	Ntab-K326_AWOJ-SS17171	105134	107955	-	1578	PF02365:No apical meristem (NAM) protein
gene_13252	413.12	104.454	1.98057	9.48017e-41	1.80827e-39	Ntab-K326_AWOJ-SS12893	5784	9673	-	3151	PF04720:PDDEXK-like family of unknown function
gene_77570	447.142	104.012	2.1102	1.06294e-40	2.0259e-39	Ntab-K326_AWOJ-SS8319	289993	294476	-	1208	PF01053:Cys/Met metabolism PLP-dependent enzyme
gene_15429	367.144	82.5065	2.1504	1.064e-40	2.02739e-39	Ntab-K326_AWOJ-SS1341	228445	230859	+	2304	PF11250:Fantastic Four meristem regulator
gene_49113	416.445	108.701	1.93862	1.41901e-40	2.70031e-39	Ntab-K326_AWOJ-SS2825	184913	195530	+	5072	PF00615:Regulator of G protein signaling domain
gene_71010	380.144	3.78142	6.66483	1.50135e-40	2.8555e-39	Ntab-K326_AWOJ-SS6844	196214	214568	-	16866	-
gene_67460	284.197	43.0194	2.71867	1.93267e-40	3.66628e-39	Ntab-K326_AWOJ-SS609	962354	966232	-	1163	-
gene_24726	291.657	43.9245	2.71895	2.58171e-40	4.88862e-39	Ntab-K326_AWOJ-SS16338	173789	179459	+	2816	PF00168:C2 domain
gene_26914	578.98	179.409	1.6966	2.91491e-40	5.51097e-39	Ntab-K326_AWOJ-SS17033	11915	18666	-	4376	PF00160:Cyclophilin type peptidyl-prolyl cis-trans isomerase/CLD
gene_46956	234.931	11.4273	4.38119	3.70144e-40	6.97449e-39	Ntab-K326_AWOJ-SS253781	2775	3900	.	1126	-
gene_83820	544.946	148.758	1.8773	3.78386e-40	7.12612e-39	Ntab-K326_AWOJ-SS9605	3897	6868	-	1866	PF00076:RNA recognition motif. (a.k.a. RRM, RBD, or RNP domain)|PF00642:Zinc finger C-x8-C-x5-C-x3-H type (and similar)
gene_83633	227.573	11.4852	4.29143	4.30315e-40	8.08946e-39	Ntab-K326_AWOJ-SS956	43419	91191	+	20251	PF13976:GAG-pre-integrase domain
gene_73875	330.175	49.4958	2.71658	5.26204e-40	9.87171e-39	Ntab-K326_AWOJ-SS7504	364348	366073	+	1548	PF02365:No apical meristem (NAM) protein
gene_18075	262.396	34.7849	2.92172	6.62901e-40	1.24074e-38	Ntab-K326_AWOJ-SS1411	81604	103789	+	2540	PF03473:MOSC domain|PF03476:MOSC N-terminal beta barrel domain
gene_27369	230.65	16.9842	3.75901	6.77122e-40	1.26704e-38	Ntab-K326_AWOJ-SS17171	655254	657892	-	1739	PF00583:Acetyltransferase (GNAT) family
gene_11733	224.996	12.4151	4.17431	8.36407e-40	1.56309e-38	Ntab-K326_AWOJ-SS12587	289903	304423	.	14521	PF03732:Retrotransposon gag protein
gene_28022	599.202	2.51309	7.90637	1.60382e-39	2.9812e-38	Ntab-K326_AWOJ-SS17376	501029	502130	-	912	PF02798:Glutathione S-transferase, N-terminal domain|PF00043:Glutathione S-transferase, C-terminal domain
gene_84637	821.692	251.81	1.71534	1.71663e-39	3.18763e-38	Ntab-K326_AWOJ-SS9791	496856	502881	+	2041	PF00085:Thioredoxin|PF13848:Thioredoxin-like domain
gene_81625	221.717	14.2591	3.96789	1.72439e-39	3.20123e-38	Ntab-K326_AWOJ-SS916	46901	51301	-	3238	PF01734:Patatin-like phospholipase|PF11815:Domain of unknown function (DUF3336)
gene_34291	381.502	76.7956	2.29754	2.02741e-39	3.75611e-38	Ntab-K326_AWOJ-SS18466	113201	116270	-	3070	-
gene_81222	337.836	68.1355	2.2983	2.63364e-39	4.86566e-38	Ntab-K326_AWOJ-SS9053	59679	63434	+	1987	PF06813:Nodulin-like
gene_8720	281.734	38.0936	2.89151	3.77068e-39	6.93998e-38	Ntab-K326_AWOJ-SS11955	46183	48630	+	1635	PF03478:Protein of unknown function (DUF295)
gene_46701	215.713	14.8938	3.8831	3.83146e-39	7.04828e-38	Ntab-K326_AWOJ-SS2503	11801	15287	+	3487	PF00139:Legume lectin domain|PF00069:Protein kinase domain
gene_9191	357.748	78.4759	2.19631	3.85805e-39	7.09362e-38	Ntab-K326_AWOJ-SS12057	238894	243245	-	2008	-
gene_81354	504.503	133.926	1.9098	5.24838e-39	9.62326e-38	Ntab-K326_AWOJ-SS9091	191538	193547	.	2010	PF00153:Mitochondrial carrier protein
gene_40041	496.706	140.993	1.81265	6.20475e-39	1.13511e-37	Ntab-K326_AWOJ-SS197512	57052	63155	+	5326	-
gene_18784	422.64	100.133	2.07576	6.52086e-39	1.19265e-37	Ntab-K326_AWOJ-SS14332	640877	643154	-	306	PF00035:Double-stranded RNA binding motif
gene_13251	268.474	28.7326	3.25437	7.14445e-39	1.30604e-37	Ntab-K326_AWOJ-SS12893	244947	249846	+	2429	-
gene_34508	797.663	259.132	1.61907	7.88551e-39	1.44043e-37	Ntab-K326_AWOJ-SS18487	284967	294004	-	6961	-
gene_67745	474.501	142.439	1.73897	8.26523e-39	1.50904e-37	Ntab-K326_AWOJ-SS61502	18769	24887	-	1832	PF00076:RNA recognition motif. (a.k.a. RRM, RBD, or RNP domain)
gene_61461	360.675	80.2501	2.16808	8.38102e-39	1.52941e-37	Ntab-K326_AWOJ-SS4778	645781	654986	+	3828	PF02358:Trehalose-phosphatase|PF00982:Glycosyltransferase family 20
gene_24829	250.141	34.8705	2.84068	9.8548e-39	1.79566e-37	Ntab-K326_AWOJ-SS16367	78704	79626	+	814	-
gene_6500	323.768	47.5335	2.76226	9.90998e-39	1.80526e-37	Ntab-K326_AWOJ-SS11453	436497	439168	-	1896	-
gene_84094	283.952	4.90759	5.83122	1.21666e-38	2.21302e-37	Ntab-K326_AWOJ-SS966	142087	152855	+	1689	-
gene_82137	336.419	71.1726	2.24675	1.30348e-38	2.37035e-37	Ntab-K326_AWOJ-SS9257	83861	87401	+	3541	PF06813:Nodulin-like
gene_23607	224.546	13.914	3.95968	1.31243e-38	2.38602e-37	Ntab-K326_AWOJ-SS1595	1035364	1038119	-	1266	PF03195:Lateral organ boundaries (LOB) domain
gene_54446	315.938	4.11989	6.24759	1.47026e-38	2.66898e-37	Ntab-K326_AWOJ-SS350	398835	402411	-	2136	PF00282:Pyridoxal-dependent decarboxylase conserved domain
gene_21308	392.297	97.1239	2.01151	1.51775e-38	2.75382e-37	Ntab-K326_AWOJ-SS15121	4172	12082	-	2406	-
gene_20118	242.583	27.7515	3.1546	2.05113e-38	3.71142e-37	Ntab-K326_AWOJ-SS147467	13207	18700	-	5494	-
gene_81310	293.578	39.5004	2.87364	2.12402e-38	3.84045e-37	Ntab-K326_AWOJ-SS9071	381089	392301	-	3428	PF01074:Glycosyl hydrolases family 38 N-terminal domain|PF07748:Glycosyl hydrolases family 38 C-terminal domain|PF09261:Alpha mannosidase middle domain
gene_26827	385.83	79.7298	2.27431	2.57374e-38	4.65014e-37	Ntab-K326_AWOJ-SS170082	1	730	.	730	-
gene_68117	377.799	70.2271	2.41867	2.85623e-38	5.15798e-37	Ntab-K326_AWOJ-SS623	828121	831962	+	3842	-
gene_10050	462.662	136.048	1.76601	3.09592e-38	5.58252e-37	Ntab-K326_AWOJ-SS12248	152987	158584	-	5502	PF00439:Bromodomain
gene_71944	210.804	12.2097	4.0838	3.56069e-38	6.41425e-37	Ntab-K326_AWOJ-SS7080	112319	118774	-	2614	PF00168:C2 domain
gene_81158	370.738	84.4621	2.13855	3.91945e-38	7.04834e-37	Ntab-K326_AWOJ-SS9038	143667	149072	.	5406	-
gene_80913	217.867	14.1471	3.91124	4.80858e-38	8.62386e-37	Ntab-K326_AWOJ-SS8973	103491	105621	-	1943	PF00067:Cytochrome P450
gene_39850	453.801	123.099	1.87645	6.26375e-38	1.12006e-36	Ntab-K326_AWOJ-SS19692	126304	137378	-	2812	-
gene_32378	751.41	249.218	1.59957	8.36411e-38	1.49234e-36	Ntab-K326_AWOJ-SS18171	131188	139286	+	4194	PF10358:N-terminal C2 in EEIG1 and EHBP1 proteins
gene_10018	443.967	2.88711	7.2534	1.13051e-37	2.01313e-36	Ntab-K326_AWOJ-SS12245	135865	137380	+	515	-
gene_28291	396.325	87.9584	2.16925	1.19087e-37	2.11907e-36	Ntab-K326_AWOJ-SS1746	26682	30250	+	2580	PF07859:alpha/beta hydrolase fold
gene_47485	293.477	41.7908	2.7813	1.21624e-37	2.16368e-36	Ntab-K326_AWOJ-SS2618	58791	60175	-	863	-
gene_62613	518.433	148.423	1.80129	1.84574e-37	3.27238e-36	Ntab-K326_AWOJ-SS5	704688	709854	+	2677	PF05920:Homeobox KN domain|PF07526:Associated with HOX
gene_84649	276.502	4.71127	5.91502	2.31022e-37	4.08298e-36	Ntab-K326_AWOJ-SS9791	1361260	1362274	.	1015	-
gene_79847	445.718	127.153	1.80634	2.38879e-37	4.21877e-36	Ntab-K326_AWOJ-SS8772	334864	337137	-	2274	PF07911:Protein of unknown function (DUF1677)
gene_41684	374.768	92.2068	2.02942	3.03153e-37	5.33966e-36	Ntab-K326_AWOJ-SS2016	40823	45572	-	4269	-
gene_12144	272.424	41.0373	2.74628	3.54253e-37	6.2337e-36	Ntab-K326_AWOJ-SS1267	14944	19551	-	2443	PF03727:Hexokinase|PF00349:Hexokinase
gene_31896	283.088	49.7168	2.51329	4.11728e-37	7.23287e-36	Ntab-K326_AWOJ-SS18108	351332	352591	.	1260	-
gene_68727	454.826	136.069	1.74344	4.55187e-37	7.98862e-36	Ntab-K326_AWOJ-SS6366	89660	103673	-	2792	PF00501:AMP-binding enzyme
gene_65725	219.548	10.0627	4.4087	4.73494e-37	8.30591e-36	Ntab-K326_AWOJ-SS5694	319616	322239	.	2624	-
gene_37663	249.57	30.4423	3.02524	4.85593e-37	8.5161e-36	Ntab-K326_AWOJ-SS19152	115299	223831	-	5005	-
gene_30220	257.358	31.5896	3.0257	5.5729e-37	9.7594e-36	Ntab-K326_AWOJ-SS17917	20503	24367	+	3771	-
gene_69641	497.134	157.258	1.66453	5.83124e-37	1.02069e-35	Ntab-K326_AWOJ-SS6559	101878	103697	+	1128	-
gene_14577	238.705	30.0827	3.0063	5.88143e-37	1.02923e-35	Ntab-K326_AWOJ-SS1321	2167	6939	+	4044	PF00067:Cytochrome P450
gene_42654	205.928	14.5277	3.85585	6.13269e-37	1.07268e-35	Ntab-K326_AWOJ-SS20406	332365	336470	-	2676	PF04724:Glycosyltransferase family 17
gene_23811	375.166	95.9304	1.96594	6.23739e-37	1.09074e-35	Ntab-K326_AWOJ-SS16030	44084	50339	-	1732	-
gene_5860	214.05	10.9227	4.30434	6.25108e-37	1.09287e-35	Ntab-K326_AWOJ-SS11307	501423	508276	.	6854	PF14111:Domain of unknown function (DUF4283)
gene_22196	482.85	138.733	1.79524	7.07214e-37	1.23523e-35	Ntab-K326_AWOJ-SS15437	57286	61222	-	985	-
gene_48659	231.202	27.4486	3.05811	7.50458e-37	1.3095e-35	Ntab-K326_AWOJ-SS2772	98421	102300	+	1751	PF00067:Cytochrome P450
gene_18672	270.949	41.4324	2.70599	7.52733e-37	1.31316e-35	Ntab-K326_AWOJ-SS14292	21561	25745	+	4185	-
gene_68854	267.661	42.0461	2.68969	7.61951e-37	1.32892e-35	Ntab-K326_AWOJ-SS6385	218068	221901	+	2337	PF00854:POT family
gene_68624	428.375	98.6042	2.12456	7.63524e-37	1.33135e-35	Ntab-K326_AWOJ-SS6343	3418	4808	.	1391	PF03055:Retinal pigment epithelial membrane protein
gene_43881	224.247	20.7789	3.38915	8.08329e-37	1.4088e-35	Ntab-K326_AWOJ-SS214	155644	157727	-	2084	PF06813:Nodulin-like
gene_34612	596.877	184.141	1.70022	1.09552e-36	1.90205e-35	Ntab-K326_AWOJ-SS18495	479899	484328	-	1873	PF06886:Targeting protein for Xklp2 (TPX2)
gene_21596	370.794	78.4866	2.25481	1.09713e-36	1.9044e-35	Ntab-K326_AWOJ-SS1523	625109	627529	-	1831	PF07714:Protein tyrosine kinase|PF01657:Salt stress response/antifungal
gene_74611	230.97	30.4754	2.92497	1.6137e-36	2.78911e-35	Ntab-K326_AWOJ-SS7656	165969	167702	+	1045	PF01490:Transmembrane amino acid transporter protein
gene_48086	529.616	153.025	1.79077	1.66697e-36	2.87914e-35	Ntab-K326_AWOJ-SS2694	501669	502927	-	1054	PF00257:Dehydrin
gene_11806	215.295	20.8445	3.37037	1.86605e-36	3.21689e-35	Ntab-K326_AWOJ-SS126	76664	80480	.	3817	-
gene_77512	3015.01	348.895	3.11258	1.98544e-36	3.42109e-35	Ntab-K326_AWOJ-SS8310	108432	113060	-	1458	PF00343:Carbohydrate phosphorylase
gene_74532	319.055	68.1945	2.23086	2.12488e-36	3.66049e-35	Ntab-K326_AWOJ-SS7632	86134	91929	-	2112	-
gene_41258	367.096	94.3236	1.95986	2.22308e-36	3.82785e-35	Ntab-K326_AWOJ-SS20023	721	5095	+	4184	PF07714:Protein tyrosine kinase
gene_69948	338.199	78.3734	2.11506	2.66956e-36	4.58579e-35	Ntab-K326_AWOJ-SS6622	16823	29682	-	2845	-
gene_35697	441.062	116.588	1.92273	2.69048e-36	4.62065e-35	Ntab-K326_AWOJ-SS18652	23963	35149	-	1392	PF00128:Alpha amylase, catalytic domain
gene_15780	344.416	3.12681	6.69641	2.82585e-36	4.85198e-35	Ntab-K326_AWOJ-SS1348	449376	451956	-	2581	-
gene_71138	528.886	142.528	1.87979	2.98194e-36	5.11639e-35	Ntab-K326_AWOJ-SS6877	50639	54121	+	2301	PF13639:Ring finger domain
gene_54018	320.782	62.9419	2.34617	3.2499e-36	5.56958e-35	Ntab-K326_AWOJ-SS345	113466	120674	-	5889	PF01535:PPR repeat|PF13041:PPR repeat family|PF13812:Pentatricopeptide repeat domain
gene_17574	436.186	116.713	1.91079	4.13562e-36	7.06924e-35	Ntab-K326_AWOJ-SS13978	5743	15983	-	5131	-
gene_60273	550.637	180.279	1.6127	5.33172e-36	9.09036e-35	Ntab-K326_AWOJ-SS453	404695	412569	+	4454	PF00069:Protein kinase domain|PF04564:U-box domain
gene_39538	256.902	43.2355	2.561	5.47407e-36	9.32433e-35	Ntab-K326_AWOJ-SS19615	83740	85621	.	1882	PF14244:gag-polypeptide of LTR copia-type|PF03732:Retrotransposon gag protein
gene_20872	519.072	161.226	1.69348	6.64249e-36	1.12725e-34	Ntab-K326_AWOJ-SS14985	17428	20006	+	2394	-
gene_31219	356.716	85.4961	2.07053	7.85138e-36	1.32838e-34	Ntab-K326_AWOJ-SS18029	444074	457347	+	1989	-
gene_78521	219.973	6.3656	5.13727	8.36371e-36	1.41375e-34	Ntab-K326_AWOJ-SS852	170271	171620	.	1350	-
gene_54657	220.097	6.43667	5.13633	9.0057e-36	1.5198e-34	Ntab-K326_AWOJ-SS3518	185909	188116	-	2094	PF13639:Ring finger domain
gene_75342	429.299	100.679	2.09406	1.02939e-35	1.73479e-34	Ntab-K326_AWOJ-SS7828	265064	282507	+	17218	PF03140:Plant protein of unknown function
gene_11024	364.833	85.9813	2.08333	1.32084e-35	2.22236e-34	Ntab-K326_AWOJ-SS12458	409653	416454	-	2762	PF10453:Nuclear fragile X mental retardation-interacting protein 1 (NUFIP1)
gene_60370	282.078	54.4257	2.36586	1.86071e-35	3.12565e-34	Ntab-K326_AWOJ-SS4565	70095	72885	+	1980	-
gene_30303	231.834	30.4965	2.90356	1.87511e-35	3.14912e-34	Ntab-K326_AWOJ-SS17922	419011	419664	.	654	-
gene_11764	206.603	15.0534	3.75401	1.93873e-35	3.25372e-34	Ntab-K326_AWOJ-SS12595	570642	571724	+	597	PF02977:Carboxypeptidase A inhibitor
gene_61359	496.047	163.459	1.60123	2.29591e-35	3.84874e-34	Ntab-K326_AWOJ-SS4761	1717061	1721892	+	4832	PF01070:FMN-dependent dehydrogenase
gene_76032	342.625	74.4246	2.20184	3.94804e-35	6.59403e-34	Ntab-K326_AWOJ-SS7991	1	11688	+	2761	-
gene_78527	344.147	87.3376	1.98172	4.64287e-35	7.7315e-34	Ntab-K326_AWOJ-SS8520	10220	16464	-	1463	PF00076:RNA recognition motif. (a.k.a. RRM, RBD, or RNP domain)
gene_65787	222.522	28.8566	2.95286	5.558e-35	9.22593e-34	Ntab-K326_AWOJ-SS5709	236908	242739	-	2010	-
gene_74744	562.138	170.682	1.72251	6.19904e-35	1.02807e-33	Ntab-K326_AWOJ-SS7680	611271	614515	+	2534	PF02298:Plastocyanin-like domain
gene_75139	210.346	20.8276	3.31549	7.69023e-35	1.27276e-33	Ntab-K326_AWOJ-SS77801	62600	63563	.	964	-
gene_60767	210.053	21.2095	3.28641	7.83425e-35	1.29631e-33	Ntab-K326_AWOJ-SS4649	1571634	1577306	+	2224	-
gene_29113	441.434	2.44987	7.4664	8.75227e-35	1.44624e-33	Ntab-K326_AWOJ-SS176932	75	906	.	832	-
gene_21158	296.381	64.9665	2.1848	1.30941e-34	2.15586e-33	Ntab-K326_AWOJ-SS15068	66510	74166	+	6510	-
gene_51545	250.046	39.1445	2.67572	1.32104e-34	2.17403e-33	Ntab-K326_AWOJ-SS3126	353867	360575	-	3737	PF04833:COBRA-like protein
gene_15214	391.315	97.9592	1.98694	1.40343e-34	2.30806e-33	Ntab-K326_AWOJ-SS13369	456926	462835	+	3490	PF14309:Domain of unknown function (DUF4378)
gene_2198	373.513	102.092	1.8727	1.6857e-34	2.76417e-33	Ntab-K326_AWOJ-SS1046	44945	50274	-	4439	PF07714:Protein tyrosine kinase
gene_67446	391.437	111.161	1.81405	1.89259e-34	3.09786e-33	Ntab-K326_AWOJ-SS609	937016	942506	+	3016	PF05691:Raffinose synthase or seed imbibition protein Sip1
gene_60928	491.479	159.914	1.62067	3.05706e-34	4.98266e-33	Ntab-K326_AWOJ-SS4675	12522	33761	+	4811	PF05664:Plant family of unknown function (DUF810)
gene_32076	447.111	134.07	1.74282	3.0894e-34	5.03311e-33	Ntab-K326_AWOJ-SS18127	289572	293515	+	3634	-
gene_22682	633.355	197.543	1.68576	3.21517e-34	5.23568e-33	Ntab-K326_AWOJ-SS15588	4	1774	.	1771	-
gene_2450	254.014	45.2019	2.48736	3.42367e-34	5.57022e-33	Ntab-K326_AWOJ-SS10516	115135	116454	-	1162	-
gene_58246	219.389	5.27375	5.34448	3.7046e-34	6.02058e-33	Ntab-K326_AWOJ-SS405	398473	399825	.	1353	-
gene_25413	401.633	108.004	1.89609	3.74058e-34	6.07769e-33	Ntab-K326_AWOJ-SS1651	76235	77291	.	1057	PF05678:VQ motif
gene_28415	250.283	40.1955	2.63513	4.00012e-34	6.49505e-33	Ntab-K326_AWOJ-SS175	879549	884898	+	4785	PF01167:Tub family
gene_55527	508.042	163.268	1.64495	4.23103e-34	6.86387e-33	Ntab-K326_AWOJ-SS361097	17501	26879	+	2991	PF02540:NAD synthase
gene_26807	200.097	6.53422	4.91277	4.92858e-34	7.96889e-33	Ntab-K326_AWOJ-SS17	23167	25778	-	2612	-
gene_79171	244.731	4.66788	5.73828	5.06397e-34	8.18235e-33	Ntab-K326_AWOJ-SS8652	434555	434843	.	289	-
gene_82272	237.95	28.2351	3.0462	7.01686e-34	1.13078e-32	Ntab-K326_AWOJ-SS929	9323	19895	-	7209	PF00646:F-box domain
gene_42851	540.726	174.826	1.63846	7.67626e-34	1.23568e-32	Ntab-K326_AWOJ-SS20448	98984	124713	-	25272	-
gene_63593	405.87	120.251	1.75776	8.71021e-34	1.39995e-32	Ntab-K326_AWOJ-SS521	199492	206735	+	1929	PF00202:Aminotransferase class-III
gene_14816	326.922	74.0349	2.1415	1.26281e-33	2.02119e-32	Ntab-K326_AWOJ-SS13272	85507	89363	+	1712	-
gene_8418	262.941	3.71819	6.13394	1.41247e-33	2.25676e-32	Ntab-K326_AWOJ-SS11889	418726	422307	-	1734	PF13869:Nucleotide hydrolase
gene_26424	381.452	110.06	1.79469	1.73654e-33	2.76727e-32	Ntab-K326_AWOJ-SS16881	24022	25405	.	1384	-
gene_40033	408.862	112.542	1.85436	2.41221e-33	3.82892e-32	Ntab-K326_AWOJ-SS19749	20851	27377	+	2667	PF00860:Permease family
gene_66403	385.501	111.474	1.78984	2.64262e-33	4.19374e-32	Ntab-K326_AWOJ-SS5856	10869	53295	-	1858	PF07039:SGF29 tudor-like domain
gene_34338	417.469	123.839	1.75459	2.66517e-33	4.22768e-32	Ntab-K326_AWOJ-SS1847	22951	24370	.	1420	PF02502:Ribose/Galactose Isomerase|PF07883:Cupin domain
gene_81680	374.551	97.5937	1.95228	2.75116e-33	4.36125e-32	Ntab-K326_AWOJ-SS9169	858694	874333	+	1485	PF00106:short chain dehydrogenase
gene_67576	231.328	4.50589	5.66024	3.99992e-33	6.31064e-32	Ntab-K326_AWOJ-SS6116	1016954	1019087	+	988	PF03171:2OG-Fe(II) oxygenase superfamily
gene_17059	331.999	87.7183	1.91955	4.17851e-33	6.58955e-32	Ntab-K326_AWOJ-SS13790	4190	15592	-	3326	PF14703:Cytosolic domain of 10TM putative phosphate transporter|PF13967:Late exocytosis, associated with Golgi transport
gene_55762	239.793	28.1152	3.08721	4.73872e-33	7.46332e-32	Ntab-K326_AWOJ-SS363835	6768	11614	+	1561	PF00069:Protein kinase domain
gene_1615	283.451	3.34418	6.41146	6.17437e-33	9.69303e-32	Ntab-K326_AWOJ-SS10359	97573	101073	-	1520	PF00651:BTB/POZ domain|PF02135:TAZ zinc finger
gene_46424	238.928	39.9599	2.58071	6.292e-33	9.87344e-32	Ntab-K326_AWOJ-SS245862	7167	9181	+	1373	-
gene_792	231.538	37.8552	2.60164	6.33139e-33	9.93312e-32	Ntab-K326_AWOJ-SS10191	755123	757400	+	1697	PF00249:Myb-like DNA-binding domain
gene_20191	242.118	32.626	2.89727	6.74839e-33	1.05782e-31	Ntab-K326_AWOJ-SS14776	90908	92420	-	1328	-
gene_3275	186.787	16.2163	3.52583	8.07224e-33	1.26398e-31	Ntab-K326_AWOJ-SS10662	124621	126956	+	1879	PF00004:ATPase family associated with various cellular activities (AAA)
gene_64049	369.965	89.5374	2.05376	9.15833e-33	1.43251e-31	Ntab-K326_AWOJ-SS5333	13061	18101	+	1429	PF06203:CCT motif
gene_71201	314.509	70.9834	2.13602	9.69398e-33	1.51531e-31	Ntab-K326_AWOJ-SS6901	2371	3210	.	840	-
gene_19321	526.558	166.139	1.67073	1.05789e-32	1.65223e-31	Ntab-K326_AWOJ-SS144989	27176	35457	-	2472	PF00170:bZIP transcription factor
gene_37306	327.985	80.0885	2.03199	1.16747e-32	1.82064e-31	Ntab-K326_AWOJ-SS19053	41137	49721	-	1558	-
gene_31175	198.137	20.2783	3.30364	1.18297e-32	1.84441e-31	Ntab-K326_AWOJ-SS18025	151913	155825	+	3751	PF00999:Sodium/hydrogen exchanger family
gene_45237	390.943	108.945	1.84256	1.69355e-32	2.63147e-31	Ntab-K326_AWOJ-SS2298	47964	51193	-	1328	PF00226:DnaJ domain
gene_14459	272.904	56.0824	2.2882	1.74935e-32	2.71702e-31	Ntab-K326_AWOJ-SS13189	46520	59457	+	3288	PF00005:ABC transporter
gene_71222	415.878	119.31	1.80527	1.98759e-32	3.08181e-31	Ntab-K326_AWOJ-SS6909	108873	113430	-	2756	PF01263:Aldose 1-epimerase
gene_35014	329.543	84.0766	1.96325	2.08086e-32	3.22505e-31	Ntab-K326_AWOJ-SS18543	120844	121514	.	671	-
gene_71885	404.853	117.647	1.78551	2.37307e-32	3.67325e-31	Ntab-K326_AWOJ-SS7065	10868	14610	+	3343	PF00982:Glycosyltransferase family 20|PF02358:Trehalose-phosphatase
gene_63882	214.924	27.4106	2.96891	2.75717e-32	4.25864e-31	Ntab-K326_AWOJ-SS530	917154	921607	+	3344	-
gene_65017	227.892	32.7302	2.78371	2.75768e-32	4.25864e-31	Ntab-K326_AWOJ-SS5549	31121	45037	-	5117	-
gene_84921	310.655	73.0666	2.09055	2.80576e-32	4.3283e-31	Ntab-K326_AWOJ-SS9874	53026	54699	+	922	PF04570:zinc-finger of the FCS-type, C2-C2
gene_23191	199.242	5.30144	5.2049	2.94332e-32	4.53476e-31	Ntab-K326_AWOJ-SS1579	153174	157220	-	4047	-
gene_20269	444.897	144.414	1.62391	2.94937e-32	4.54312e-31	Ntab-K326_AWOJ-SS14797	195904	197639	.	1736	PF00909:Ammonium Transporter Family
gene_38506	182.976	8.1964	4.46116	2.97661e-32	4.58411e-31	Ntab-K326_AWOJ-SS19373	813030	815468	.	2439	PF00082:Subtilase family|PF05922:Peptidase inhibitor I9
gene_3698	185.247	18.5211	3.33546	3.62271e-32	5.56503e-31	Ntab-K326_AWOJ-SS10757	27523	31277	-	1872	PF06136:Domain of unknown function (DUF966)
gene_12142	185.059	19.7303	3.23876	5.70762e-32	8.7383e-31	Ntab-K326_AWOJ-SS1267	107089	117770	+	3555	PF05183:RNA dependent RNA polymerase
gene_84422	182.68	17.5545	3.35909	6.19925e-32	9.47904e-31	Ntab-K326_AWOJ-SS9752	128984	151014	-	1889	PF00022:Actin
gene_36503	382.91	103.081	1.89636	7.62901e-32	1.16238e-30	Ntab-K326_AWOJ-SS18813	392468	400343	+	2871	PF09405:CASC3/Barentsz eIF4AIII binding
gene_54970	430.922	140.399	1.62077	8.01116e-32	1.2201e-30	Ntab-K326_AWOJ-SS3552	678495	682009	+	2071	-
gene_66439	354.733	83.8116	2.0828	9.12579e-32	1.38869e-30	Ntab-K326_AWOJ-SS5864	86173	89001	.	2829	-
gene_69251	206.043	28.2309	2.88011	9.44517e-32	1.4358e-30	Ntab-K326_AWOJ-SS6451	859917	862381	-	1268	PF03151:Triose-phosphate Transporter family
gene_58534	380.929	112.519	1.76372	9.58854e-32	1.45698e-30	Ntab-K326_AWOJ-SS4113	1270976	1274562	-	3199	PF08264:Anticodon-binding domain of tRNA|PF00133:tRNA synthetases class I (I, L, M and V)
gene_11724	360.798	93.7628	1.93898	1.12771e-31	1.70787e-30	Ntab-K326_AWOJ-SS12586	7484	11532	+	1224	PF07724:AAA domain (Cdc48 subfamily)|PF10431:C-terminal, D2-small domain, of ClpB protein
gene_54672	325.309	78.2428	2.06121	1.20789e-31	1.82778e-30	Ntab-K326_AWOJ-SS352	93854	100548	+	3125	-
gene_12326	400.251	107.995	1.88954	1.47057e-31	2.21928e-30	Ntab-K326_AWOJ-SS1270	35393	36171	.	779	-
gene_82093	3262.59	0	13.7875	1.51379e-31	2.28309e-30	Ntab-K326_AWOJ-SS9252	86252	87850	-	1352	-
gene_79928	204.624	4.64019	5.4814	2.25973e-31	3.39127e-30	Ntab-K326_AWOJ-SS878	659855	666320	-	2933	PF00293:NUDIX domain
gene_34329	185.881	15.1468	3.57124	2.42744e-31	3.64071e-30	Ntab-K326_AWOJ-SS1847	402039	411844	-	2822	PF03835:Rad4 transglutaminase-like domain
gene_69347	394.238	103.562	1.91482	2.5479e-31	3.81981e-30	Ntab-K326_AWOJ-SS6480	33067	38887	-	4175	PF02358:Trehalose-phosphatase|PF00982:Glycosyltransferase family 20
gene_35269	194.475	5.23943	5.27784	2.65395e-31	3.97798e-30	Ntab-K326_AWOJ-SS18595	1290	2071	.	782	PF02458:Transferase family
gene_6047	332.556	2.32341	7.06049	2.8288e-31	4.23832e-30	Ntab-K326_AWOJ-SS11350	31554	33399	.	1846	PF00642:Zinc finger C-x8-C-x5-C-x3-H type (and similar)
gene_35831	194.637	24.5813	2.96955	2.97195e-31	4.44731e-30	Ntab-K326_AWOJ-SS18673	542627	546302	+	3354	PF00069:Protein kinase domain|PF01453:D-mannose binding lectin|PF00954:S-locus glycoprotein domain
gene_16170	205.528	27.504	2.88744	3.00289e-31	4.49177e-30	Ntab-K326_AWOJ-SS13555	207249	208626	+	846	PF01477:PLAT/LH2 domain
gene_58721	282.708	3.01356	6.59948	3.07123e-31	4.59117e-30	Ntab-K326_AWOJ-SS4154	42101	43647	-	1041	-
gene_64379	301.477	73.8597	2.02204	3.21256e-31	4.7985e-30	Ntab-K326_AWOJ-SS5408	301252	306836	+	3189	PF14144:Seed dormancy control
gene_30468	270.654	52.8862	2.34871	3.4568e-31	5.15276e-30	Ntab-K326_AWOJ-SS17941	142135	147037	-	3446	PF03134:TB2/DP1, HVA22 family
gene_42403	248.063	48.2853	2.35441	3.89178e-31	5.79524e-30	Ntab-K326_AWOJ-SS20346	266211	270680	+	2882	PF03767:HAD superfamily, subfamily IIIB (Acid phosphatase)
gene_67095	357.016	92.4995	1.93611	3.97965e-31	5.92245e-30	Ntab-K326_AWOJ-SS6	350054	358021	-	4194	PF00069:Protein kinase domain
gene_10062	385.518	119.202	1.69443	4.27345e-31	6.35709e-30	Ntab-K326_AWOJ-SS122502	1	816	.	816	PF05701:Weak chloroplast movement under blue light
gene_75510	258.738	49.48	2.38506	4.41466e-31	6.56178e-30	Ntab-K326_AWOJ-SS7873	342524	344716	+	1641	PF14226:non-haem dioxygenase in morphine synthesis N-terminal|PF03171:2OG-Fe(II) oxygenase superfamily
gene_35137	243.658	44.2509	2.47285	4.86161e-31	7.21582e-30	Ntab-K326_AWOJ-SS18577	135290	147022	+	892	PF03226:Yippee zinc-binding/DNA-binding /Mis18, centromere assembly
gene_5022	214.217	27.8912	2.94046	4.88377e-31	7.24724e-30	Ntab-K326_AWOJ-SS11126	28454	34985	+	3700	PF00078:Reverse transcriptase (RNA-dependent DNA polymerase)
gene_59985	506.631	164.446	1.6223	4.92884e-31	7.31263e-30	Ntab-K326_AWOJ-SS4463	230296	255181	+	6898	PF06101:Vacuolar protein sorting-associated protein 62|PF06650:SHR-binding domain of vacuolar-sorting associated protein 13
gene_62072	221.335	34.5543	2.70249	5.00143e-31	7.41731e-30	Ntab-K326_AWOJ-SS49	57722	65317	+	5180	PF02902:Ulp1 protease family, C-terminal catalytic domain
gene_49002	249.517	44.5063	2.49617	5.01964e-31	7.4428e-30	Ntab-K326_AWOJ-SS281242	2	1231	.	1230	-
gene_64963	181.488	6.67516	4.69211	6.03137e-31	8.90671e-30	Ntab-K326_AWOJ-SS553	304637	305831	.	1195	PF03168:Late embryogenesis abundant protein
gene_38421	186.219	19.5039	3.23018	6.50153e-31	9.58936e-30	Ntab-K326_AWOJ-SS19363	210141	213339	+	1424	PF05691:Raffinose synthase or seed imbibition protein Sip1
gene_211	266.957	51.3409	2.38851	6.58499e-31	9.71049e-30	Ntab-K326_AWOJ-SS10042	76653	81409	+	3148	PF13520:Amino acid permease
gene_83001	268.064	51.1711	2.39631	8.9034e-31	1.30896e-29	Ntab-K326_AWOJ-SS94365	5088	7404	-	1202	-
gene_46534	197.372	19.7196	3.35474	9.2942e-31	1.36587e-29	Ntab-K326_AWOJ-SS248	104237	108146	-	1514	-
gene_15935	242.903	47.9902	2.33437	1.19505e-30	1.75235e-29	Ntab-K326_AWOJ-SS13499	123461	127334	+	2461	PF08879:WRC|PF08880:QLQ
gene_22583	171.273	11.0203	3.93606	1.34232e-30	1.96671e-29	Ntab-K326_AWOJ-SS1556	402883	405420	+	1925	PF12796:Ankyrin repeats (3 copies)|PF00651:BTB/POZ domain|PF11900:Domain of unknown function (DUF3420)
gene_31927	180.686	7.99223	4.51065	1.57894e-30	2.30922e-29	Ntab-K326_AWOJ-SS18115	655924	659783	+	2236	PF04739:5'-AMP-activated protein kinase beta subunit, interaction domain|PF16561:Glycogen recognition site of AMP-activated protein kinase
gene_84870	256.936	50.34	2.35799	1.58774e-30	2.32163e-29	Ntab-K326_AWOJ-SS9858	288011	289271	+	1255	PF01477:PLAT/LH2 domain
gene_37233	235.47	34.2828	2.80701	1.74837e-30	2.55394e-29	Ntab-K326_AWOJ-SS190336	9390	15007	+	3090	-
gene_4259	238.316	41.8408	2.49808	1.91749e-30	2.80042e-29	Ntab-K326_AWOJ-SS10892	8919	11018	+	2066	-
gene_74302	166.922	11.646	3.80054	3.01355e-30	4.38013e-29	Ntab-K326_AWOJ-SS7594	7246	10851	+	2234	PF13639:Ring finger domain
gene_68626	308.03	77.5266	1.99546	3.14085e-30	4.56061e-29	Ntab-K326_AWOJ-SS6343	20626	21776	.	1151	PF03055:Retinal pigment epithelial membrane protein
gene_31168	289.975	69.7224	2.05937	3.73485e-30	5.40698e-29	Ntab-K326_AWOJ-SS18022	7541	8884	-	974	-
gene_13223	310.077	77.5027	1.99333	3.80669e-30	5.50988e-29	Ntab-K326_AWOJ-SS12888	96942	100645	+	985	PF00847:AP2 domain
gene_17399	231.871	3.31649	6.12267	3.8225e-30	5.53166e-29	Ntab-K326_AWOJ-SS1392	822944	823989	.	1046	PF03073:TspO/MBR family
gene_31874	408.355	126.964	1.69035	3.89947e-30	5.64193e-29	Ntab-K326_AWOJ-SS18106	52940	59663	+	1912	-
gene_1158	410.237	127.084	1.6924	3.90076e-30	5.64268e-29	Ntab-K326_AWOJ-SS10273	15710	20899	-	2029	-
gene_28908	164.027	8.86549	4.17049	4.7136e-30	6.80635e-29	Ntab-K326_AWOJ-SS17637	625166	625711	.	546	-
gene_38396	438.516	141.185	1.63006	4.94106e-30	7.13197e-29	Ntab-K326_AWOJ-SS19354	177828	179553	.	1726	PF00462:Glutaredoxin
gene_21487	396.447	120.798	1.71477	5.41828e-30	7.81769e-29	Ntab-K326_AWOJ-SS1519	256277	338336	-	1990	-
gene_8601	194.674	26.7241	2.85337	6.42694e-30	9.26021e-29	Ntab-K326_AWOJ-SS11932	208981	214785	+	3244	PF04564:U-box domain|PF07714:Protein tyrosine kinase
gene_39145	168.505	15.6683	3.41758	6.4568e-30	9.30139e-29	Ntab-K326_AWOJ-SS195303	809	9374	-	8157	-
gene_19303	163.866	8.92086	4.16863	7.81113e-30	1.12213e-28	Ntab-K326_AWOJ-SS14497	41851	43612	+	882	-
gene_56923	364.163	104.451	1.79326	9.71924e-30	1.39296e-28	Ntab-K326_AWOJ-SS379	195963	465492	-	2087	PF13920:Zinc finger, C3HC4 type (RING finger)|PF10269:Transmembrane Fragile-X-F protein
gene_70408	175.188	9.6387	4.19199	1.15809e-29	1.65684e-28	Ntab-K326_AWOJ-SS6728	117001	123491	-	3755	-
gene_67282	165.113	15.8225	3.38473	1.45237e-29	2.07297e-28	Ntab-K326_AWOJ-SS6039	9105	28129	+	1853	-
gene_27224	288.214	73.7055	1.97312	1.73343e-29	2.46881e-28	Ntab-K326_AWOJ-SS17131	9132	12747	-	1591	PF00646:F-box domain
gene_39441	169.24	16.6812	3.34527	2.37125e-29	3.36671e-28	Ntab-K326_AWOJ-SS19588	6776	9425	+	2544	-
gene_72269	224.583	37.6824	2.57091	2.68986e-29	3.8109e-28	Ntab-K326_AWOJ-SS7144	366804	368912	-	1950	PF00332:Glycosyl hydrolases family 17
gene_16373	175.006	5.40806	5.0164	2.73164e-29	3.8686e-28	Ntab-K326_AWOJ-SS13592	199179	200742	.	1564	-
gene_68604	444.36	147.604	1.58921	3.18162e-29	4.49191e-28	Ntab-K326_AWOJ-SS634	646496	652502	+	3177	PF07714:Protein tyrosine kinase
gene_45265	156.254	9.52795	4.03084	3.22118e-29	4.546e-28	Ntab-K326_AWOJ-SS230	192626	197569	+	3932	PF00931:NB-ARC domain
gene_47701	401.423	131.662	1.61206	3.33356e-29	4.70005e-28	Ntab-K326_AWOJ-SS2648	495520	517814	+	4862	PF06883:RNA polymerase I, Rpa2 specific domain|PF00562:RNA polymerase Rpb2, domain 6|PF04560:RNA polymerase Rpb2, domain 7
gene_51355	354.347	2.09156	7.41222	3.37498e-29	4.75753e-28	Ntab-K326_AWOJ-SS3100	50914	61700	-	2622	PF13855:Leucine rich repeat
gene_80719	656.81	17.3924	5.26149	4.02985e-29	5.66752e-28	Ntab-K326_AWOJ-SS8939	245870	263316	+	4453	-
gene_15561	334.132	90.9818	1.88215	4.03877e-29	5.67897e-28	Ntab-K326_AWOJ-SS13437	392260	399811	-	4661	-
gene_14451	323.128	89.3239	1.85093	4.30808e-29	6.05065e-28	Ntab-K326_AWOJ-SS13184	41002	41813	.	812	-
gene_1698	348.157	103.981	1.73998	4.31401e-29	6.05781e-28	Ntab-K326_AWOJ-SS1037	65188	66760	-	582	-
gene_3928	167.852	6.45651	4.74258	4.7393e-29	6.64477e-28	Ntab-K326_AWOJ-SS10811	595093	597975	+	1735	PF03763:Remorin, C-terminal region
gene_45346	293.454	76.0764	1.95135	5.16335e-29	7.23236e-28	Ntab-K326_AWOJ-SS230773	19752	21025	+	1070	PF14622:Ribonuclease-III-like
gene_34611	308.763	74.2879	2.04565	5.62745e-29	7.87789e-28	Ntab-K326_AWOJ-SS18495	247729	255862	-	1713	PF02045:CCAAT-binding transcription factor (CBF-B/NF-YA) subunit B
gene_35993	157.549	7.16114	4.47472	6.66284e-29	9.31661e-28	Ntab-K326_AWOJ-SS18698	922	1940	.	1019	PF00847:AP2 domain
gene_18584	264.508	61.7174	2.09562	7.07496e-29	9.88528e-28	Ntab-K326_AWOJ-SS1427	69485	78924	+	4490	PF02222:ATP-grasp domain
gene_16251	318.605	86.3404	1.88629	7.52556e-29	1.05028e-27	Ntab-K326_AWOJ-SS1357	708850	711528	+	1016	PF00005:ABC transporter
gene_39492	305.251	78.5077	1.95315	7.68533e-29	1.07217e-27	Ntab-K326_AWOJ-SS19605	27007	29863	+	1235	PF02678:Pirin|PF05726:Pirin C-terminal cupin domain
gene_61431	335.358	101.528	1.72416	7.89347e-29	1.10057e-27	Ntab-K326_AWOJ-SS4770	162216	177996	+	2661	PF13041:PPR repeat family
gene_59104	413.793	113.017	1.87047	8.00832e-29	1.11637e-27	Ntab-K326_AWOJ-SS424	75182	76141	.	960	PF13639:Ring finger domain
gene_74926	206.975	25.3016	3.06015	9.61188e-29	1.33838e-27	Ntab-K326_AWOJ-SS7725	160185	166393	+	2562	PF13537:Glutamine amidotransferase domain|PF00733:Asparagine synthase
gene_34234	415.823	128.829	1.69291	9.88378e-29	1.37545e-27	Ntab-K326_AWOJ-SS18461	250146	251495	.	1350	-
gene_61189	348.645	104.799	1.72739	1.09325e-28	1.51849e-27	Ntab-K326_AWOJ-SS4736	60660	68907	-	4228	PF02518:Histidine kinase-, DNA gyrase B-, and HSP90-like ATPase|PF00072:Response regulator receiver domain
gene_45535	312.436	81.0076	1.93817	1.11762e-28	1.55176e-27	Ntab-K326_AWOJ-SS233594	5631	7295	+	1190	PF00069:Protein kinase domain
gene_16245	201.348	30.0129	2.77445	1.14829e-28	1.59312e-27	Ntab-K326_AWOJ-SS1357	151038	161913	+	2645	PF00169:PH domain|PF07059:Protein of unknown function (DUF1336)|PF01852:START domain
gene_57098	539.894	179.635	1.58519	1.17699e-28	1.632e-27	Ntab-K326_AWOJ-SS381596	9782	10566	-	670	-
gene_52364	208.186	33.7799	2.62657	1.46044e-28	2.02043e-27	Ntab-K326_AWOJ-SS3235	7128	14285	-	1355	-
gene_72418	434.601	135.905	1.67538	1.54434e-28	2.13448e-27	Ntab-K326_AWOJ-SS7169	54268	57773	-	3506	PF13418:Galactose oxidase, central domain
gene_61275	277.184	64.433	2.09455	2.13061e-28	2.93144e-27	Ntab-K326_AWOJ-SS475	268282	275968	-	3410	PF09405:CASC3/Barentsz eIF4AIII binding
gene_59147	176.08	5.24728	5.13213	2.2426e-28	3.08435e-27	Ntab-K326_AWOJ-SS4252	53323	55095	+	818	-
gene_42331	295.639	80.6836	1.8737	2.42916e-28	3.33528e-27	Ntab-K326_AWOJ-SS20321	835933	837238	.	1306	-
gene_21165	336.881	100.111	1.75216	2.45017e-28	3.3635e-27	Ntab-K326_AWOJ-SS1507	122639	127063	-	2704	PF07891:Protein of unknown function (DUF1666)
gene_37598	152.848	11.8092	3.70979	2.50667e-28	3.43911e-27	Ntab-K326_AWOJ-SS19127	493755	495193	-	1363	PF16913:Purine nucleobase transmembrane transport
gene_25749	308.534	73.2377	2.07107	2.58367e-28	3.54276e-27	Ntab-K326_AWOJ-SS166126	11461	13755	-	1137	PF00226:DnaJ domain
gene_7007	449.143	1.78863	8.07463	3.1204e-28	4.26269e-27	Ntab-K326_AWOJ-SS11582	57986	58920	.	935	-
gene_77169	218.266	39.9901	2.46797	3.24412e-28	4.43088e-27	Ntab-K326_AWOJ-SS824	903961	910018	+	2607	-
gene_78958	350.09	107.152	1.70611	3.32398e-28	4.53655e-27	Ntab-K326_AWOJ-SS861	95808	97857	.	2050	-
gene_19869	204.234	36.1153	2.49757	3.33109e-28	4.54541e-27	Ntab-K326_AWOJ-SS14657	9489	16113	+	3580	PF00534:Glycosyl transferases group 1|PF00862:Sucrose synthase
gene_39625	176.44	23.6606	2.8959	3.41639e-28	4.66093e-27	Ntab-K326_AWOJ-SS1963	1111612	1115573	+	2319	PF00651:BTB/POZ domain|PF03000:NPH3 family
gene_63590	262.624	58.1203	2.16758	3.5661e-28	4.86335e-27	Ntab-K326_AWOJ-SS5208	1312	2802	+	1264	PF00320:GATA zinc finger
gene_74612	151.565	12.2386	3.64669	3.73508e-28	5.0919e-27	Ntab-K326_AWOJ-SS7656	187644	188944	+	539	PF01490:Transmembrane amino acid transporter protein
gene_59144	196.327	3.77357	5.71105	3.89273e-28	5.30583e-27	Ntab-K326_AWOJ-SS4251	32765	33870	.	1106	PF03168:Late embryogenesis abundant protein
gene_41236	749.459	1.35924	9.22893	3.93767e-28	5.36507e-27	Ntab-K326_AWOJ-SS2002	199558	205568	-	3465	PF05691:Raffinose synthase or seed imbibition protein Sip1
gene_26800	216.92	39.9901	2.43196	4.49351e-28	6.11327e-27	Ntab-K326_AWOJ-SS16997	20424	23491	+	1684	PF01073:3-beta hydroxysteroid dehydrogenase/isomerase family
gene_62740	375.476	86.5252	2.10927	4.80432e-28	6.53245e-27	Ntab-K326_AWOJ-SS5023	4949	8516	.	3568	-
gene_26071	261.496	65.2905	2.00176	4.95858e-28	6.74095e-27	Ntab-K326_AWOJ-SS16744	12457	13858	.	1402	PF04819:Family of unknown function (DUF716)
gene_48795	154.356	13.5057	3.49565	6.18777e-28	8.38385e-27	Ntab-K326_AWOJ-SS2789	770361	773238	+	1346	PF03083:Sugar efflux transporter for intercellular exchange
gene_33564	657.262	49.3011	3.73177	6.94035e-28	9.39131e-27	Ntab-K326_AWOJ-SS18384	165624	166170	.	547	-
gene_77868	273.899	67.9866	2.0168	7.81243e-28	1.05479e-26	Ntab-K326_AWOJ-SS838	404817	407101	.	2285	PF00069:Protein kinase domain
gene_34227	236.558	48.4725	2.28989	8.10634e-28	1.09406e-26	Ntab-K326_AWOJ-SS18461	249091	250048	-	748	-
gene_32670	226.641	45.4246	2.30377	8.32341e-28	1.12315e-26	Ntab-K326_AWOJ-SS18227	258648	263793	-	4183	PF00931:NB-ARC domain
gene_45302	194.541	28.7867	2.77195	8.83882e-28	1.19204e-26	Ntab-K326_AWOJ-SS230057	3852	7374	-	1255	PF00106:short chain dehydrogenase
gene_45689	224.965	45.1084	2.32076	9.69867e-28	1.30728e-26	Ntab-K326_AWOJ-SS236	277986	281572	-	2376	PF02536:mTERF
gene_40542	302.184	84.9088	1.83926	1.01737e-27	1.37004e-26	Ntab-K326_AWOJ-SS19850	23794	29163	-	3612	PF00954:S-locus glycoprotein domain|PF01453:D-mannose binding lectin|PF08276:PAN-like domain
gene_28855	149.338	7.93686	4.23929	1.14541e-27	1.53962e-26	Ntab-K326_AWOJ-SS17614	4927	6596	-	1267	PF02183:Homeobox associated leucine zipper|PF00046:Homeobox domain
gene_26545	177.737	21.2251	3.10568	1.19224e-27	1.60139e-26	Ntab-K326_AWOJ-SS16902	67764	70577	-	1670	PF00447:HSF-type DNA-binding
gene_62745	299.923	80.477	1.89117	1.19831e-27	1.60925e-26	Ntab-K326_AWOJ-SS5023	53735	54699	.	965	-
gene_399	217.445	43.2024	2.33935	1.31185e-27	1.75912e-26	Ntab-K326_AWOJ-SS101	889339	890883	-	839	PF04398:Protein of unknown function, DUF538
gene_3905	358.1	106.388	1.74973	1.33853e-27	1.79391e-26	Ntab-K326_AWOJ-SS10808	53642	60193	-	1737	PF07859:alpha/beta hydrolase fold
gene_1339	307.576	79.6946	1.94692	1.44033e-27	1.92893e-26	Ntab-K326_AWOJ-SS1032	465534	475263	+	2393	PF03982:Diacylglycerol acyltransferase
gene_52195	429.365	137.059	1.65277	1.44197e-27	1.93077e-26	Ntab-K326_AWOJ-SS321	5393	16456	-	1705	PF00400:WD domain, G-beta repeat
gene_72344	360.119	115.114	1.64747	1.45099e-27	1.94214e-26	Ntab-K326_AWOJ-SS7153	224519	229778	+	1962	PF02045:CCAAT-binding transcription factor (CBF-B/NF-YA) subunit B
gene_75965	158.332	5.74653	4.76643	1.64499e-27	2.19979e-26	Ntab-K326_AWOJ-SS7971	175239	176510	+	957	PF00257:Dehydrin
gene_22101	303.613	86.9438	1.80829	1.68339e-27	2.25031e-26	Ntab-K326_AWOJ-SS15400	100363	103422	-	2466	PF00454:Phosphatidylinositol 3- and 4-kinase|PF00240:Ubiquitin family
gene_84185	178.595	24.1519	2.86996	1.71743e-27	2.29456e-26	Ntab-K326_AWOJ-SS9679	16411	19089	-	1788	PF00447:HSF-type DNA-binding
gene_29009	271.899	53.9789	2.33679	1.87539e-27	2.5033e-26	Ntab-K326_AWOJ-SS17671	140841	143994	+	1491	PF05147:Lanthionine synthetase C-like protein
gene_62328	259.051	45.0519	2.49829	2.01564e-27	2.68804e-26	Ntab-K326_AWOJ-SS4942	243455	250165	+	3492	PF12490:Breast carcinoma amplified sequence 3
gene_14970	151.733	14.9005	3.34247	2.32076e-27	3.08818e-26	Ntab-K326_AWOJ-SS13301	624718	628951	-	1500	PF05147:Lanthionine synthetase C-like protein
gene_21008	400.863	132.638	1.59739	2.32138e-27	3.08843e-26	Ntab-K326_AWOJ-SS15020	4626	10779	+	2432	PF00083:Sugar (and other) transporter
gene_17595	302.587	77.4617	1.96764	2.50858e-27	3.33385e-26	Ntab-K326_AWOJ-SS13984	47224	51981	-	1727	-
gene_58747	261.716	56.8279	2.21338	2.69098e-27	3.57235e-26	Ntab-K326_AWOJ-SS41620	1225	6501	+	4492	-
gene_35096	303.094	71.9747	2.07327	3.28624e-27	4.35069e-26	Ntab-K326_AWOJ-SS18570	18508	24577	+	2289	-
gene_57165	213.59	43.9269	2.28649	4.16708e-27	5.50286e-26	Ntab-K326_AWOJ-SS382055	7124	13238	-	2591	PF00082:Subtilase family|PF02225:PA domain|PF05922:Peptidase inhibitor I9
gene_34226	168.496	18.524	3.17369	5.04858e-27	6.65006e-26	Ntab-K326_AWOJ-SS18461	202245	207246	-	1890	PF13426:PAS domain
gene_37217	172.383	21.1185	3.06417	5.7475e-27	7.55704e-26	Ntab-K326_AWOJ-SS19027	256730	257760	.	1031	PF04043:Plant invertase/pectin methylesterase inhibitor
gene_42630	151.634	5.37252	4.81022	6.08604e-27	7.99352e-26	Ntab-K326_AWOJ-SS20400	450690	455110	-	2683	PF08880:QLQ|PF08879:WRC
gene_38569	223.526	38.0895	2.55796	6.14889e-27	8.07461e-26	Ntab-K326_AWOJ-SS19392	4124	7132	+	2042	-
gene_29206	356.165	105.702	1.742	6.3397e-27	8.31919e-26	Ntab-K326_AWOJ-SS17718	17471	23734	+	2851	PF13537:Glutamine amidotransferase domain
gene_15771	285.644	72.1516	1.98249	7.16882e-27	9.39536e-26	Ntab-K326_AWOJ-SS134783	1969	4546	-	1246	PF00076:RNA recognition motif. (a.k.a. RRM, RBD, or RNP domain)
gene_12806	155.791	17.9773	3.1202	1.1017e-26	1.43561e-25	Ntab-K326_AWOJ-SS128	280371	284512	-	2924	PF00155:Aminotransferase class I and II
gene_83363	273.782	72.4715	1.91792	1.11935e-26	1.45835e-25	Ntab-K326_AWOJ-SS9506	71055	79245	-	7665	-
gene_12702	143.354	8.627	4.09799	1.12641e-26	1.46729e-25	Ntab-K326_AWOJ-SS12772	34754	41740	-	6987	-
gene_61464	305.364	88.7312	1.78403	1.13037e-26	1.47219e-25	Ntab-K326_AWOJ-SS4778	195972	201008	-	1520	PF01494:FAD binding domain
gene_6961	307.639	83.0612	1.88451	1.13672e-26	1.48019e-25	Ntab-K326_AWOJ-SS11573	12704	20561	+	5173	PF16209:Phospholipid-translocating ATPase N-terminal|PF00122:E1-E2 ATPase|PF13246:Cation transport ATPase (P-type)
gene_14266	258.742	44.2552	2.51546	1.37093e-26	1.78262e-25	Ntab-K326_AWOJ-SS131381	64661	65676	.	1016	-
gene_48992	201.293	36.779	2.46728	1.4053e-26	1.82699e-25	Ntab-K326_AWOJ-SS281069	7742	14549	-	4695	PF08387:FBD|PF00646:F-box domain
gene_23758	406.528	131.405	1.62231	1.40984e-26	1.83257e-25	Ntab-K326_AWOJ-SS160050	43184	45243	.	2060	PF03763:Remorin, C-terminal region
gene_65670	173.173	23.3312	2.91117	1.4169e-26	1.84141e-25	Ntab-K326_AWOJ-SS569	289874	292590	-	1442	-
gene_2809	377.27	1.46464	7.82743	1.88468e-26	2.43805e-25	Ntab-K326_AWOJ-SS10580	141333	144670	+	899	-
gene_69770	160.028	18.2814	3.15327	1.96424e-26	2.54052e-25	Ntab-K326_AWOJ-SS6585	4224	11183	-	2127	-
gene_24006	286.63	72.1277	1.97504	2.04169e-26	2.63742e-25	Ntab-K326_AWOJ-SS16094	163923	166407	-	1147	-
gene_27276	227.816	51.4885	2.14445	2.14502e-26	2.76795e-25	Ntab-K326_AWOJ-SS17144	146577	149576	+	2405	PF14223:gag-polypeptide of LTR copia-type
gene_49606	157.71	18.2723	3.10734	2.16557e-26	2.79348e-25	Ntab-K326_AWOJ-SS288357	2242	5108	-	2750	PF06955:Xyloglucan endo-transglycosylase (XET) C-terminus
gene_46508	356.598	109.467	1.70188	2.32811e-26	3.00103e-25	Ntab-K326_AWOJ-SS247312	1	1414	.	1414	-
gene_16566	308.147	89.8875	1.77348	2.60147e-26	3.34984e-25	Ntab-K326_AWOJ-SS1363	163641	167883	-	2212	PF00854:POT family
gene_8	362.235	117.286	1.62343	2.61434e-26	3.36463e-25	Ntab-K326_AWOJ-SS1	10665	14535	-	2558	PF00664:ABC transporter transmembrane region|PF00005:ABC transporter
gene_15185	595.2	176.782	1.75117	2.62735e-26	3.37959e-25	Ntab-K326_AWOJ-SS13361	735472	738558	+	1017	-
gene_12414	293.891	80.7654	1.86021	2.7216e-26	3.49959e-25	Ntab-K326_AWOJ-SS12728	34821	36413	+	1593	PF00240:Ubiquitin family
gene_21676	249.376	53.6933	2.21046	2.98347e-26	3.83159e-25	Ntab-K326_AWOJ-SS15259	1277941	1281075	+	3013	-
gene_28583	237.324	55.2976	2.10021	3.4084e-26	4.37039e-25	Ntab-K326_AWOJ-SS175403	33454	35520	-	1321	PF01501:Glycosyl transferase family 8
gene_81340	311.156	90.65	1.78255	3.64592e-26	4.6692e-25	Ntab-K326_AWOJ-SS9089	9526	14152	+	2803	PF07891:Protein of unknown function (DUF1666)
gene_32124	224.347	50.4111	2.16208	3.79605e-26	4.8589e-25	Ntab-K326_AWOJ-SS18135	185623	189024	-	3146	-
gene_21598	195.304	37.6601	2.38	4.09353e-26	5.23508e-25	Ntab-K326_AWOJ-SS1523	109875	110950	.	1076	-
gene_14830	29020.5	9400.48	1.62615	4.2838e-26	5.47457e-25	Ntab-K326_AWOJ-SS1328	245091	247030	+	886	-
gene_79209	219.773	47.7649	2.2162	4.33805e-26	5.54196e-25	Ntab-K326_AWOJ-SS8660	358600	363608	+	1485	PF01490:Transmembrane amino acid transporter protein
gene_18532	341.187	112.92	1.596	4.39194e-26	5.60982e-25	Ntab-K326_AWOJ-SS14248	16606	33872	-	3040	PF08159:NUC153 domain
gene_61635	196.119	2.68958	6.07911	5.29172e-26	6.74493e-25	Ntab-K326_AWOJ-SS4822	22812	25549	+	1753	-
gene_49376	352.686	92.2453	1.92901	5.49718e-26	7.00315e-25	Ntab-K326_AWOJ-SS2857	237377	244372	-	3018	PF00083:Sugar (and other) transporter
gene_6580	166.299	21.8587	2.95674	6.45192e-26	8.20796e-25	Ntab-K326_AWOJ-SS11477	42932	47249	-	2258	PF09835:Uncharacterized protein conserved in bacteria (DUF2062)
gene_79306	165.818	21.5479	2.92135	6.47945e-26	8.24155e-25	Ntab-K326_AWOJ-SS8672	117353	120465	+	2335	PF16656:Purple acid Phosphatase, N-terminal domain|PF00149:Calcineurin-like phosphoesterase
gene_83491	170.304	19.251	3.10808	7.08473e-26	8.99888e-25	Ntab-K326_AWOJ-SS953	572585	579949	+	3121	-
gene_34221	217.63	47.9335	2.1916	7.3281e-26	9.30314e-25	Ntab-K326_AWOJ-SS18461	248290	248986	+	614	-
gene_11993	396.244	131.039	1.59287	8.74565e-26	1.10912e-24	Ntab-K326_AWOJ-SS12629	1008632	1010155	.	1524	PF04570:zinc-finger of the FCS-type, C2-C2
gene_71904	252.187	66.3666	1.92852	9.06433e-26	1.14893e-24	Ntab-K326_AWOJ-SS707	571527	574110	-	2271	PF12174:RCD1-SRO-TAF4 (RST) plant domain|PF00644:Poly(ADP-ribose) polymerase catalytic domain
gene_24988	261.605	48.5754	2.43342	9.08429e-26	1.15126e-24	Ntab-K326_AWOJ-SS16415	298951	305133	+	2521	PF00118:TCP-1/cpn60 chaperonin family
gene_10261	182.929	32.1743	2.52397	9.28427e-26	1.1764e-24	Ntab-K326_AWOJ-SS1230	160867	162367	+	1329	-
gene_63344	259.536	64.9966	2.00477	9.3214e-26	1.18069e-24	Ntab-K326_AWOJ-SS514	283834	294980	-	10712	-
gene_37307	277.948	72.4716	1.92636	9.99267e-26	1.26418e-24	Ntab-K326_AWOJ-SS19053	58862	60044	.	1183	-
gene_16045	277.128	75.4677	1.87366	1.15293e-25	1.4543e-24	Ntab-K326_AWOJ-SS13524	46855	50832	-	1970	-
gene_35248	240.593	54.9683	2.11822	1.15472e-25	1.4563e-24	Ntab-K326_AWOJ-SS18593	9289	18187	+	2817	PF07714:Protein tyrosine kinase
gene_31516	247.3	56.7305	2.12087	1.19599e-25	1.50731e-24	Ntab-K326_AWOJ-SS18065	42701	48130	.	5430	-
gene_23762	144.572	15.2877	3.26341	1.40224e-25	1.76176e-24	Ntab-K326_AWOJ-SS16008	58705	61606	-	895	PF02298:Plastocyanin-like domain
gene_5213	238.13	55.8704	2.09924	1.47121e-25	1.84683e-24	Ntab-K326_AWOJ-SS11169	828678	844192	+	4754	PF12796:Ankyrin repeats (3 copies)|PF01833:IPT/TIG domain
gene_13207	330.47	8.59146	5.29164	1.53391e-25	1.92454e-24	Ntab-K326_AWOJ-SS12883	191863	194103	-	868	PF02428:Potato type II proteinase inhibitor family
gene_51307	376.651	122.796	1.61905	1.68341e-25	2.11066e-24	Ntab-K326_AWOJ-SS309751	22335	26987	+	1310	PF00076:RNA recognition motif. (a.k.a. RRM, RBD, or RNP domain)
gene_10700	174.93	25.7034	2.74824	1.69193e-25	2.12098e-24	Ntab-K326_AWOJ-SS12400	531816	537620	+	2101	PF00501:AMP-binding enzyme|PF13193:AMP-binding enzyme C-terminal domain
gene_67289	160.904	3.71819	5.42675	2.10178e-25	2.62798e-24	Ntab-K326_AWOJ-SS6040	11257	14499	+	3183	-
gene_82124	190.567	2.66189	6.03898	2.26719e-25	2.83238e-24	Ntab-K326_AWOJ-SS9256	20609	27095	-	2239	PF07690:Major Facilitator Superfamily
gene_5180	261.325	71.7127	1.87215	3.0914e-25	3.85215e-24	Ntab-K326_AWOJ-SS11168	527355	531869	+	1436	PF02926:THUMP domain
gene_34282	143.55	13.0697	3.47204	3.81813e-25	4.74637e-24	Ntab-K326_AWOJ-SS18464	590802	594331	.	3530	-
gene_42038	228.345	45.2705	2.31781	4.45064e-25	5.51813e-24	Ntab-K326_AWOJ-SS20249	824383	827092	+	1674	PF09753:Membrane fusion protein Use1
gene_32742	228.451	50.1912	2.19765	5.18592e-25	6.42369e-24	Ntab-K326_AWOJ-SS18236	194203	196298	+	1468	-
gene_67587	249.084	2.09156	6.90435	5.19334e-25	6.43178e-24	Ntab-K326_AWOJ-SS6116	1100987	1107240	-	6006	PF14226:non-haem dioxygenase in morphine synthesis N-terminal
gene_62716	210.133	46.1226	2.17891	5.61424e-25	6.9448e-24	Ntab-K326_AWOJ-SS502	271688	274568	-	2393	PF00249:Myb-like DNA-binding domain
gene_12163	143.909	10.3144	3.74818	5.90505e-25	7.30206e-24	Ntab-K326_AWOJ-SS12674	71331	73553	+	2143	-
gene_72692	311.886	99.2192	1.65091	6.17882e-25	7.63412e-24	Ntab-K326_AWOJ-SS722	499778	507642	+	3861	PF04506:Rft protein
gene_68026	317.195	102.127	1.63634	6.37901e-25	7.87613e-24	Ntab-K326_AWOJ-SS6207	147503	153964	+	1737	-
gene_45383	392.226	98.1761	1.99931	7.18901e-25	8.86122e-24	Ntab-K326_AWOJ-SS231156	16357	18781	.	2425	-
gene_80131	2032.59	0.464927	12.1431	8.05754e-25	9.92172e-24	Ntab-K326_AWOJ-SS8815	255552	256914	-	552	PF00280:Potato inhibitor I family
gene_20679	248.478	63.4494	1.96107	8.37886e-25	1.03156e-23	Ntab-K326_AWOJ-SS14930	54278	67774	+	5434	PF10996:Beta-Casp domain|PF07521:Zn-dependent metallo-hydrolase RNA specificity domain
gene_26355	145.917	16.1741	3.19676	1.04032e-24	1.27712e-23	Ntab-K326_AWOJ-SS1686	4384	7324	-	2941	PF00249:Myb-like DNA-binding domain
gene_77623	379.995	115.176	1.72065	1.10596e-24	1.35611e-23	Ntab-K326_AWOJ-SS8328	117872	119258	+	716	PF15519:linker between RRM2 and RRM3 domains in RBM39 protein|PF00076:RNA recognition motif. (a.k.a. RRM, RBD, or RNP domain)
gene_64343	274.909	64.6321	2.09939	1.22158e-24	1.49662e-23	Ntab-K326_AWOJ-SS5398	3637	6402	-	2169	PF00201:UDP-glucoronosyl and UDP-glucosyl transferase
gene_36899	147.421	18.2525	3.0103	1.26255e-24	1.54577e-23	Ntab-K326_AWOJ-SS18945	8857	17594	-	2739	-
gene_33423	265.061	73.7265	1.85619	1.26424e-24	1.54758e-23	Ntab-K326_AWOJ-SS18366	155587	159965	-	4379	-
gene_37795	170.585	28.7512	2.58377	1.27052e-24	1.55501e-23	Ntab-K326_AWOJ-SS19190	125941	130796	+	2442	-
gene_74047	197.143	38.5701	2.36104	1.43239e-24	1.75019e-23	Ntab-K326_AWOJ-SS7541	605980	609850	-	2845	PF13041:PPR repeat family
gene_13278	134.222	10.1892	3.69536	1.44568e-24	1.76613e-23	Ntab-K326_AWOJ-SS128952	3808	5017	-	704	-
gene_84110	303.939	89.5375	1.75981	1.48964e-24	1.81862e-23	Ntab-K326_AWOJ-SS9662	245062	249660	-	1384	PF00382:Transcription factor TFIIB repeat|PF08271:TFIIB zinc-binding
gene_47043	148.966	18.1893	3.02814	1.50369e-24	1.83546e-23	Ntab-K326_AWOJ-SS2550	12431	25066	-	4116	PF15612:WSTF, HB1, Itc1p, MBD9 motif 1|PF15613:Williams-Beuren syndrome DDT (WSD), D-TOX E motif|PF02791:DDT domain
gene_83339	283.915	80.8323	1.82101	1.57558e-24	1.92193e-23	Ntab-K326_AWOJ-SS9500	342190	347664	-	2603	PF07992:Pyridine nucleotide-disulphide oxidoreductase|PF02852:Pyridine nucleotide-disulphide oxidoreductase, dimerisation domain
gene_34196	147.69	17.8574	3.02246	1.69889e-24	2.06785e-23	Ntab-K326_AWOJ-SS18460	379608	381060	+	1116	PF00190:Cupin
gene_19261	173.761	3.01356	5.89611	1.86201e-24	2.26262e-23	Ntab-K326_AWOJ-SS14480	34169	34882	.	714	-
gene_32795	207.77	2.48541	6.37913	1.89945e-24	2.30734e-23	Ntab-K326_AWOJ-SS18254	16336	17411	.	1076	PF07011:Protein of unknown function (DUF1313)
gene_75433	230.075	54.9724	2.05308	2.23552e-24	2.70746e-23	Ntab-K326_AWOJ-SS785	9	8454	+	4855	PF01794:Ferric reductase like transmembrane component
gene_30437	240.098	64.8256	1.88788	2.5743e-24	3.11105e-23	Ntab-K326_AWOJ-SS17939	107655	111685	-	1863	PF06136:Domain of unknown function (DUF966)
gene_38065	303.092	85.1858	1.82917	2.97177e-24	3.58545e-23	Ntab-K326_AWOJ-SS19265	73728	76885	-	3057	-
gene_13738	324.439	96.8669	1.74016	3.17221e-24	3.82411e-23	Ntab-K326_AWOJ-SS130	6341	24823	+	3055	PF00240:Ubiquitin family|PF02179:BAG domain
gene_9043	166.515	25.943	2.70402	3.21482e-24	3.87356e-23	Ntab-K326_AWOJ-SS12028	24399	33635	+	3395	PF14700:DNA-directed RNA polymerase N-terminal|PF00940:DNA-dependent RNA polymerase
gene_59218	195.413	33.4666	2.56005	3.27268e-24	3.94197e-23	Ntab-K326_AWOJ-SS427	70387	85034	+	5571	PF00931:NB-ARC domain
gene_82079	183.269	34.258	2.43366	3.46385e-24	4.16879e-23	Ntab-K326_AWOJ-SS9252	98695	102100	+	1773	-
gene_73474	139.323	12.3807	3.52074	3.48844e-24	4.1977e-23	Ntab-K326_AWOJ-SS7385	357769	367170	.	9402	PF07727:Reverse transcriptase (RNA-dependent DNA polymerase)
gene_11561	285.341	82.0549	1.78697	3.51361e-24	4.22729e-23	Ntab-K326_AWOJ-SS12549	151657	153276	+	1516	-
gene_11987	484.308	1.26047	8.60043	3.70865e-24	4.45974e-23	Ntab-K326_AWOJ-SS12629	149035	149763	.	729	-
gene_45000	342.202	108.472	1.65652	3.76843e-24	4.53087e-23	Ntab-K326_AWOJ-SS2266	14338	17909	-	1932	-
gene_7243	277.738	77.1117	1.83751	3.98609e-24	4.78829e-23	Ntab-K326_AWOJ-SS1163	713406	714924	.	1519	-
gene_32627	208.62	43.612	2.26464	4.28449e-24	5.14033e-23	Ntab-K326_AWOJ-SS18224	268684	273533	+	2871	PF13632:Glycosyl transferase family group 2
gene_29787	318.758	98.6054	1.70114	4.35658e-24	5.22596e-23	Ntab-K326_AWOJ-SS17863	673014	675684	-	2671	PF00069:Protein kinase domain
gene_40473	324.892	102.101	1.67353	4.71027e-24	5.64467e-23	Ntab-K326_AWOJ-SS19830	132151	135577	+	1784	PF00168:C2 domain
gene_48336	134.82	4.84436	4.7592	5.15714e-24	6.17105e-23	Ntab-K326_AWOJ-SS273	245884	246710	.	827	PF00891:O-methyltransferase
gene_53592	140.534	4.28189	5.07409	5.19053e-24	6.20998e-23	Ntab-K326_AWOJ-SS339035	14653	18102	-	2764	PF03110:SBP domain
gene_70301	275.382	81.5568	1.75234	5.84318e-24	6.98509e-23	Ntab-K326_AWOJ-SS670	38089	45161	-	7073	-
gene_49046	137.999	16.4494	3.08307	6.63367e-24	7.9119e-23	Ntab-K326_AWOJ-SS2819	2495	5659	-	1734	PF00091:Tubulin/FtsZ family, GTPase domain|PF03953:Tubulin C-terminal domain
gene_39548	197.442	36.3326	2.44521	6.89761e-24	8.22401e-23	Ntab-K326_AWOJ-SS19619	45132	46194	.	1063	-
gene_45068	133.678	5.4002	4.62747	7.59698e-24	9.04456e-23	Ntab-K326_AWOJ-SS2275	440145	441196	+	382	-
gene_31971	187.665	2.39449	6.23468	7.93445e-24	9.44171e-23	Ntab-K326_AWOJ-SS18117	625585	628065	+	1840	PF05691:Raffinose synthase or seed imbibition protein Sip1
gene_40139	126.325	6.50654	4.25062	8.05587e-24	9.58463e-23	Ntab-K326_AWOJ-SS19774	45	2256	-	1510	-
gene_23374	258.435	74.2614	1.79238	8.38375e-24	9.96985e-23	Ntab-K326_AWOJ-SS158532	1540	8783	-	1992	PF03106:WRKY DNA -binding domain
gene_14443	138.082	14.3855	3.28112	8.57123e-24	1.01895e-22	Ntab-K326_AWOJ-SS13183	136990	137578	.	589	-
gene_52863	292.769	84.7564	1.77648	9.09018e-24	1.07994e-22	Ntab-K326_AWOJ-SS330639	20338	23525	-	1252	PF00230:Major intrinsic protein
gene_25230	168.17	19.4183	3.10806	1.04523e-23	1.24035e-22	Ntab-K326_AWOJ-SS16475	281101	282179	.	1079	-
gene_74962	153.41	19.7568	2.94555	1.0498e-23	1.24556e-22	Ntab-K326_AWOJ-SS7737	17334	19835	+	1372	PF02183:Homeobox associated leucine zipper|PF04618:HD-ZIP protein N terminus|PF00046:Homeobox domain
gene_56604	284.326	83.1372	1.77403	1.15768e-23	1.37178e-22	Ntab-K326_AWOJ-SS3753	1378	4854	-	1959	PF00651:BTB/POZ domain|PF02135:TAZ zinc finger
gene_76966	133.763	12.7734	3.37761	1.22734e-23	1.45243e-22	Ntab-K326_AWOJ-SS821	1180973	1191432	+	3967	PF02791:DDT domain|PF15613:Williams-Beuren syndrome DDT (WSD), D-TOX E motif|PF15612:WSTF, HB1, Itc1p, MBD9 motif 1
gene_39296	156.644	24.8855	2.65073	1.33962e-23	1.58197e-22	Ntab-K326_AWOJ-SS19557	1335131	1337981	.	2851	PF03634:TCP family transcription factor
gene_50525	168.257	20.9854	3.04771	1.46029e-23	1.7228e-22	Ntab-K326_AWOJ-SS299551	7007	11872	-	3859	-
gene_7505	840.924	0	11.8313	1.46943e-23	1.73329e-22	Ntab-K326_AWOJ-SS11687	129306	132044	+	2351	PF07918:CAP160 repeat
gene_24937	308.434	94.9227	1.70936	1.47154e-23	1.73522e-22	Ntab-K326_AWOJ-SS16407	195381	204085	+	5959	PF13855:Leucine rich repeat|PF12799:Leucine Rich repeats (2 copies)
gene_81529	256.253	74.0229	1.79103	1.48795e-23	1.75429e-22	Ntab-K326_AWOJ-SS913	721341	723076	.	1736	-
gene_40013	213.334	50.5467	2.07386	1.63559e-23	1.92462e-22	Ntab-K326_AWOJ-SS19739	558555	563603	-	1612	PF00248:Aldo/keto reductase family
gene_1569	247.243	65.2231	1.93684	1.65916e-23	1.95142e-22	Ntab-K326_AWOJ-SS1035	25061	32640	-	4164	PF00271:Helicase conserved C-terminal domain|PF00270:DEAD/DEAH box helicase
gene_55637	155.992	24.5536	2.6514	1.6653e-23	1.95832e-22	Ntab-K326_AWOJ-SS362502	16774	22287	-	5355	-
gene_51670	135.968	6.07715	4.45342	1.78632e-23	2.09928e-22	Ntab-K326_AWOJ-SS31331	15903	24207	+	8305	PF14244:gag-polypeptide of LTR copia-type
gene_6841	158.426	3.50617	5.56535	1.81025e-23	2.12637e-22	Ntab-K326_AWOJ-SS11535	46852	47161	.	310	-
gene_58002	227.25	56.8255	1.99659	1.82161e-23	2.13937e-22	Ntab-K326_AWOJ-SS39800	464	4578	-	2922	-
gene_58865	262.483	68.9334	1.9404	1.86805e-23	2.1925e-22	Ntab-K326_AWOJ-SS4196	48385	50534	-	1215	PF00305:Lipoxygenase
gene_71181	226.75	54.5124	2.06925	1.90167e-23	2.23124e-22	Ntab-K326_AWOJ-SS6897	4996	8142	-	2872	PF01650:Peptidase C13 family
gene_55037	134.85	13.6966	3.33042	1.93634e-23	2.27083e-22	Ntab-K326_AWOJ-SS356	132938	137803	-	4866	PF13041:PPR repeat family
gene_24478	468.798	28.8529	4.02352	1.94577e-23	2.28115e-22	Ntab-K326_AWOJ-SS16264	61011	66460	+	3451	-
gene_75546	188.385	35.857	2.40647	2.22923e-23	2.6076e-22	Ntab-K326_AWOJ-SS7879	116836	126843	+	3799	PF00940:DNA-dependent RNA polymerase
gene_19745	158.433	22.1248	2.84295	2.38686e-23	2.7884e-22	Ntab-K326_AWOJ-SS14621	37434	41825	-	1098	PF01063:Amino-transferase class IV
gene_34770	159.075	22.6819	2.83774	2.41757e-23	2.82293e-22	Ntab-K326_AWOJ-SS18507	205738	207439	.	1702	-
gene_47944	208.293	49.7974	2.05518	2.53887e-23	2.96361e-22	Ntab-K326_AWOJ-SS268	477196	478436	+	1241	-
gene_1616	324.546	106.157	1.61271	2.54095e-23	2.96557e-22	Ntab-K326_AWOJ-SS10359	104066	107626	-	3561	-
gene_63432	131.269	4.4782	4.84576	2.62539e-23	3.06167e-22	Ntab-K326_AWOJ-SS5153	449597	451068	.	1472	-
gene_70961	442.299	126.486	1.79892	2.65347e-23	3.09343e-22	Ntab-K326_AWOJ-SS6834	23170	25416	+	635	PF00076:RNA recognition motif. (a.k.a. RRM, RBD, or RNP domain)
gene_70260	198.828	45.3849	2.13976	2.7659e-23	3.2214e-22	Ntab-K326_AWOJ-SS669	1014220	1023816	+	9176	-
gene_7401	302.984	96.7089	1.65253	2.78847e-23	3.24717e-22	Ntab-K326_AWOJ-SS1167	79761	88646	+	8049	PF00931:NB-ARC domain
gene_252	272.277	81.0076	1.75253	2.79897e-23	3.25888e-22	Ntab-K326_AWOJ-SS10060	88403	92755	+	4353	PF07734:F-box associated|PF00646:F-box domain
gene_33366	239.967	64.2565	1.89309	2.80866e-23	3.26912e-22	Ntab-K326_AWOJ-SS18356	1686	12178	-	2866	PF00069:Protein kinase domain
gene_27074	255.82	74.6341	1.7786	3.25436e-23	3.77885e-22	Ntab-K326_AWOJ-SS171	37076	40610	-	1813	-
gene_10049	133.206	15.0269	3.15226	3.29879e-23	3.82982e-22	Ntab-K326_AWOJ-SS12248	80985	88498	-	2755	PF05212:Protein of unknown function (DUF707)
gene_6865	228.427	61.1351	1.90147	3.34577e-23	3.88312e-22	Ntab-K326_AWOJ-SS11546	3837	5545	.	1709	PF04145:Ctr copper transporter family
gene_21031	135.371	13.9297	3.32843	3.68288e-23	4.26759e-22	Ntab-K326_AWOJ-SS15039	29134	33903	-	4770	-
gene_3382	156.803	15.5539	3.31737	3.8019e-23	4.40411e-22	Ntab-K326_AWOJ-SS10700	57633	59662	+	467	PF00280:Potato inhibitor I family
gene_23493	172.75	23.2167	2.8603	4.00789e-23	4.63757e-22	Ntab-K326_AWOJ-SS15897	2	4543	.	4542	-
gene_84012	477.955	13.6069	5.16422	4.14268e-23	4.78973e-22	Ntab-K326_AWOJ-SS9648	317588	318561	+	974	-
gene_12042	216.986	51.9654	2.06076	4.15723e-23	4.80503e-22	Ntab-K326_AWOJ-SS12643	140838	147177	+	2680	PF00787:PX domain
gene_68248	226.559	58.6141	1.94947	4.38547e-23	5.06402e-22	Ntab-K326_AWOJ-SS6252	130622	134739	+	2792	PF02362:B3 DNA binding domain
gene_65733	127.999	9.8321	3.7341	5.35079e-23	6.16113e-22	Ntab-K326_AWOJ-SS5695	173834	177160	+	3302	-
gene_48472	198.181	45.6077	2.11582	5.42682e-23	6.24573e-22	Ntab-K326_AWOJ-SS2746	265072	267339	-	2268	-
gene_33018	195.363	41.0133	2.26647	5.84885e-23	6.72083e-22	Ntab-K326_AWOJ-SS18294	216550	220032	-	2840	PF10536:Plant mobile domain
gene_58546	177.239	30.7283	2.50226	6.82009e-23	7.81839e-22	Ntab-K326_AWOJ-SS41134	1	4916	+	2984	-
gene_70298	174.74	32.5169	2.43892	8.098e-23	9.25716e-22	Ntab-K326_AWOJ-SS67	8021	11921	+	2654	PF01733:Nucleoside transporter
gene_82432	200.091	45.1453	2.13667	9.06961e-23	1.03565e-21	Ntab-K326_AWOJ-SS9315	50902	56742	-	4751	-
gene_13772	182.457	37.7167	2.29046	1.00808e-22	1.14985e-21	Ntab-K326_AWOJ-SS13005	100944	103761	-	1920	PF00201:UDP-glucoronosyl and UDP-glucosyl transferase
gene_49160	234.01	51.6716	2.18521	1.0096e-22	1.15123e-21	Ntab-K326_AWOJ-SS283	225195	226695	-	1099	PF00615:Regulator of G protein signaling domain
gene_16322	224.695	52.9677	2.07348	1.0793e-22	1.22898e-21	Ntab-K326_AWOJ-SS13583	203323	204809	.	1487	-
gene_17591	188.053	36.0033	2.36981	1.18417e-22	1.34586e-21	Ntab-K326_AWOJ-SS13982	259903	263655	.	3753	PF00665:Integrase core domain
gene_81004	161.653	18.7914	3.08612	1.18534e-22	1.34699e-21	Ntab-K326_AWOJ-SS8999	21429	27939	+	1389	-
gene_73544	251.478	73.2629	1.78002	1.35017e-22	1.53143e-21	Ntab-K326_AWOJ-SS7402	303740	305922	.	2183	-
gene_70426	161.368	25.7798	2.6444	1.35607e-22	1.5374e-21	Ntab-K326_AWOJ-SS673	240253	244577	+	4250	PF00078:Reverse transcriptase (RNA-dependent DNA polymerase)
gene_64127	230.742	53.9409	2.08818	1.46776e-22	1.66248e-21	Ntab-K326_AWOJ-SS5348	127081	128026	-	724	-
gene_12447	301.121	97.6967	1.62695	1.48279e-22	1.67846e-21	Ntab-K326_AWOJ-SS12735	161837	176378	-	4648	PF01582:TIR domain|PF00931:NB-ARC domain
gene_20704	276.479	82.9057	1.73907	1.5073e-22	1.70568e-21	Ntab-K326_AWOJ-SS14937	1183532	1186061	-	2440	-
gene_31440	211.407	52.2196	2.0069	1.65097e-22	1.86623e-21	Ntab-K326_AWOJ-SS18053	179598	180817	.	1220	PF13639:Ring finger domain
gene_24782	374.29	1.28816	8.22742	1.84924e-22	2.08711e-21	Ntab-K326_AWOJ-SS16351	3407	6496	-	1317	PF00226:DnaJ domain
gene_3298	165.317	30.2382	2.44643	1.93208e-22	2.17892e-21	Ntab-K326_AWOJ-SS10673	27298	28412	-	1006	PF04570:zinc-finger of the FCS-type, C2-C2
gene_65260	247.989	69.1666	1.84314	1.93976e-22	2.18725e-21	Ntab-K326_AWOJ-SS559	21	4221	-	2927	PF05577:Serine carboxypeptidase S28
gene_85133	270.463	83.5996	1.69681	2.00724e-22	2.26229e-21	Ntab-K326_AWOJ-SS9915	190162	196007	+	2960	PF14244:gag-polypeptide of LTR copia-type|PF13962:Domain of unknown function|PF12796:Ankyrin repeats (3 copies)
gene_26656	281.364	81.3961	1.77728	2.05009e-22	2.30951e-21	Ntab-K326_AWOJ-SS16936	44175	52846	+	2441	PF05222:Alanine dehydrogenase/PNT, N-terminal domain|PF04455:LOR/SDH bifunctional enzyme conserved region
gene_28172	279.481	80.7589	1.78049	2.47455e-22	2.78081e-21	Ntab-K326_AWOJ-SS17414	197456	200521	+	2066	-
gene_35389	116.952	8.091	3.88058	2.662e-22	2.98824e-21	Ntab-K326_AWOJ-SS1861	304900	312259	+	2311	PF07983:X8 domain|PF00332:Glycosyl hydrolases family 17
gene_81405	137.869	19.3167	2.84492	3.10053e-22	3.47089e-21	Ntab-K326_AWOJ-SS9102	824175	828134	+	2093	PF00150:Cellulase (glycosyl hydrolase family 5)
gene_9159	1255	0.429387	11.4474	3.28325e-22	3.67205e-21	Ntab-K326_AWOJ-SS12053	684269	689238	-	4970	PF13621:Cupin-like domain
gene_67061	118.943	7.82238	3.91306	3.32158e-22	3.71436e-21	Ntab-K326_AWOJ-SS5996	1036	2618	.	1583	-
gene_40655	195.522	40.2538	2.26924	3.34194e-22	3.73655e-21	Ntab-K326_AWOJ-SS19872	430075	432733	+	2396	-
gene_32585	220.474	51.2158	2.10143	3.35592e-22	3.75103e-21	Ntab-K326_AWOJ-SS18212	10584	14115	-	1716	PF02309:AUX/IAA family
gene_2076	205.043	51.0868	2.00275	3.6084e-22	4.02953e-21	Ntab-K326_AWOJ-SS10438	6226	11564	+	1800	PF14543:Xylanase inhibitor N-terminal
gene_13741	218.989	55.2646	1.97968	4.72194e-22	5.25212e-21	Ntab-K326_AWOJ-SS130	96411	98987	-	2333	PF00646:F-box domain
gene_8411	253.229	65.9468	1.93348	5.10751e-22	5.67664e-21	Ntab-K326_AWOJ-SS11889	510251	515795	+	2754	PF00069:Protein kinase domain
gene_52201	277.131	85.6189	1.68327	5.39014e-22	5.98803e-21	Ntab-K326_AWOJ-SS321104	4230	7612	+	1768	PF00168:C2 domain
gene_9782	171.526	34.5308	2.30161	5.57809e-22	6.194e-21	Ntab-K326_AWOJ-SS122	161018	164880	-	1884	-
gene_36347	114.648	6.59745	4.10807	5.61054e-22	6.22813e-21	Ntab-K326_AWOJ-SS18783	12644	14025	+	1382	-
gene_55745	124.642	9.65318	3.65355	5.69403e-22	6.31793e-21	Ntab-K326_AWOJ-SS363313	1	831	-	747	PF03151:Triose-phosphate Transporter family
gene_30005	136.67	3.42311	5.35644	6.26546e-22	6.94035e-21	Ntab-K326_AWOJ-SS17892	974423	979727	-	2905	PF00072:Response regulator receiver domain|PF06203:CCT motif
gene_28601	249.481	68.7942	1.86491	6.30393e-22	6.98085e-21	Ntab-K326_AWOJ-SS17552	6533	8318	-	1786	-
gene_54894	141.487	19.4642	2.89956	7.96449e-22	8.78636e-21	Ntab-K326_AWOJ-SS3546	44617	47241	-	2532	PF03492:SAM dependent carboxyl methyltransferase
gene_66358	236.179	68.7545	1.786	8.02414e-22	8.85083e-21	Ntab-K326_AWOJ-SS5841	150189	154509	-	2352	PF01370:NAD dependent epimerase/dehydratase family
gene_82613	145.586	20.6904	2.80974	8.06748e-22	8.89729e-21	Ntab-K326_AWOJ-SS9362	167337	176962	-	7013	PF13041:PPR repeat family
gene_80487	303.244	98.9885	1.61747	8.44511e-22	9.31235e-21	Ntab-K326_AWOJ-SS8884	398074	401332	+	1073	PF10539:Development and cell death domain
gene_4261	186.589	1.99279	6.49093	9.6343e-22	1.0614e-20	Ntab-K326_AWOJ-SS10892	3495	4251	.	757	-
gene_22689	151.1	24.0742	2.64715	1.00093e-21	1.10172e-20	Ntab-K326_AWOJ-SS15589	86809	91103	+	2730	PF05904:Plant protein of unknown function (DUF863)
gene_42178	131.545	16.2229	2.9929	1.06475e-21	1.17038e-20	Ntab-K326_AWOJ-SS20297	8644	9653	.	1010	-
gene_80186	135.39	17.3635	2.98074	1.07756e-21	1.1841e-20	Ntab-K326_AWOJ-SS8825	850955	852448	.	1494	-
gene_50346	234.35	65.941	1.83183	1.09338e-21	1.20112e-20	Ntab-K326_AWOJ-SS2975	64233	69641	+	2579	PF00069:Protein kinase domain|PF00139:Legume lectin domain
gene_51795	188.087	41.2006	2.1904	1.09923e-21	1.20737e-20	Ntab-K326_AWOJ-SS315531	5913	10339	+	2522	PF00428:60s Acidic ribosomal protein
gene_43443	342.739	110.178	1.62919	1.16796e-21	1.28208e-20	Ntab-K326_AWOJ-SS209	173716	177808	-	3989	-
gene_65545	133.129	16.4085	3.00644	1.21317e-21	1.33091e-20	Ntab-K326_AWOJ-SS566	259032	263692	-	3319	PF03552:Cellulose synthase
gene_38428	165.104	26.2423	2.62554	1.24768e-21	1.36774e-20	Ntab-K326_AWOJ-SS19363	438450	441880	+	1566	PF10354:Domain of unknown function (DUF2431)
gene_49337	232.012	63.9036	1.85878	1.36322e-21	1.49283e-20	Ntab-K326_AWOJ-SS2851	8866	21547	-	4425	PF14700:DNA-directed RNA polymerase N-terminal|PF00940:DNA-dependent RNA polymerase
gene_17409	245.527	66.6956	1.89071	1.43818e-21	1.57303e-20	Ntab-K326_AWOJ-SS13923	253553	256013	+	2029	PF01738:Dienelactone hydrolase family
gene_35845	200.935	50.6165	2.00021	1.55604e-21	1.69913e-20	Ntab-K326_AWOJ-SS18676	271305	286554	+	1801	PF16719:SAWADEE domain
gene_59657	173.601	36.4285	2.26849	1.77674e-21	1.93722e-20	Ntab-K326_AWOJ-SS4381	120491	126952	+	3640	PF00069:Protein kinase domain
gene_72148	192.898	47.0037	2.04438	1.82084e-21	1.98413e-20	Ntab-K326_AWOJ-SS7123	68816	74778	+	5173	PF00931:NB-ARC domain
gene_63985	260.176	80.0513	1.69474	2.01654e-21	2.19442e-20	Ntab-K326_AWOJ-SS5319	41887	44967	+	2209	PF00012:Hsp70 protein
gene_23599	227.286	65.3905	1.80385	2.0504e-21	2.2306e-20	Ntab-K326_AWOJ-SS1595	333828	335133	-	968	PF00004:ATPase family associated with various cellular activities (AAA)
gene_49790	241.416	71.959	1.74541	2.19092e-21	2.37992e-20	Ntab-K326_AWOJ-SS290329	707	1579	.	873	-
gene_66117	160.976	32.6657	2.307	2.35943e-21	2.55878e-20	Ntab-K326_AWOJ-SS579	167533	170642	+	3110	-
gene_30189	119.415	4.11989	4.84532	2.37067e-21	2.57058e-20	Ntab-K326_AWOJ-SS17915	586194	593582	-	7389	-
gene_69249	164.097	30.6055	2.42971	2.7098e-21	2.93308e-20	Ntab-K326_AWOJ-SS6451	358860	367486	-	2110	PF05739:SNARE domain|PF00804:Syntaxin
gene_61338	151.347	27.2853	2.47947	2.8166e-21	3.04732e-20	Ntab-K326_AWOJ-SS476	128369	131408	-	1614	PF00571:CBS domain
gene_80149	235.025	57.8583	2.00642	2.93384e-21	3.17228e-20	Ntab-K326_AWOJ-SS882	380830	386083	-	1393	PF13920:Zinc finger, C3HC4 type (RING finger)
gene_17700	117.292	10.8516	3.43778	2.9386e-21	3.17696e-20	Ntab-K326_AWOJ-SS1403	332299	334728	.	2430	-
gene_62477	158.313	31.5395	2.33715	3.01305e-21	3.256e-20	Ntab-K326_AWOJ-SS4974	110729	115300	+	2791	PF00076:RNA recognition motif. (a.k.a. RRM, RBD, or RNP domain)|PF00642:Zinc finger C-x8-C-x5-C-x3-H type (and similar)
gene_16820	184.37	42.9892	2.10247	3.10676e-21	3.35577e-20	Ntab-K326_AWOJ-SS13697	226604	232675	-	2813	PF07714:Protein tyrosine kinase|PF13855:Leucine rich repeat
gene_23548	158.833	31.2222	2.33536	3.21831e-21	3.47266e-20	Ntab-K326_AWOJ-SS15935	32510	36347	-	1621	PF00481:Protein phosphatase 2C
gene_31145	245.938	74.0481	1.73551	3.3439e-21	3.60604e-20	Ntab-K326_AWOJ-SS18021	197529	204052	+	3683	PF01086:Clathrin light chain
gene_36695	160.376	30.9073	2.36735	4.24662e-21	4.56132e-20	Ntab-K326_AWOJ-SS18869	578635	581550	+	2916	-
gene_59545	172.624	32.143	2.40471	4.77238e-21	5.11174e-20	Ntab-K326_AWOJ-SS4353	375101	377260	-	1416	PF00847:AP2 domain
gene_3390	537.45	0	11.1851	4.79416e-21	5.1328e-20	Ntab-K326_AWOJ-SS10700	219410	220656	-	552	PF00280:Potato inhibitor I family
gene_3885	169.305	34.3093	2.31863	4.81097e-21	5.15004e-20	Ntab-K326_AWOJ-SS10803	578626	581500	-	2674	PF00112:Papain family cysteine protease
gene_26898	113.753	4.71791	4.52041	4.81686e-21	5.15558e-20	Ntab-K326_AWOJ-SS17032	253750	255795	+	2046	-
gene_13545	114.743	4.54928	4.64871	5.10919e-21	5.46286e-20	Ntab-K326_AWOJ-SS12952	131589	151418	-	2540	-
gene_75008	191.645	42.1817	2.1871	5.36057e-21	5.72493e-20	Ntab-K326_AWOJ-SS7748	558447	562132	-	1815	PF02812:Glu/Leu/Phe/Val dehydrogenase, dimerisation domain|PF00208:Glutamate/Leucine/Phenylalanine/Valine dehydrogenase
gene_44216	123.506	4.04218	5.03062	5.96616e-21	6.36236e-20	Ntab-K326_AWOJ-SS217915	11094	13004	+	1521	PF00083:Sugar (and other) transporter
gene_81383	121.237	13.2395	3.22377	6.04945e-21	6.45024e-20	Ntab-K326_AWOJ-SS910	418628	429171	+	2572	-
gene_9926	169.211	30.7969	2.4455	6.19056e-21	6.59588e-20	Ntab-K326_AWOJ-SS12222	33683	34764	+	600	PF02496:ABA/WDS induced protein
gene_24710	132.898	2.91479	5.51151	6.65491e-21	7.07822e-20	Ntab-K326_AWOJ-SS163331	9	1003	-	892	-
gene_33845	190.717	46.8904	2.03653	7.56208e-21	8.02787e-20	Ntab-K326_AWOJ-SS18422	571646	577705	-	1135	PF00924:Mechanosensitive ion channel
gene_75327	181.136	37.0277	2.30865	8.16879e-21	8.66438e-20	Ntab-K326_AWOJ-SS7825	441748	444527	-	1654	PF03763:Remorin, C-terminal region
gene_5443	210.872	55.4716	1.92801	8.37576e-21	8.87874e-20	Ntab-K326_AWOJ-SS11217	40142	44999	-	2740	PF01061:ABC-2 type transporter|PF08370:Plant PDR ABC transporter associated|PF00005:ABC transporter
gene_78640	294.736	97.4624	1.5933	8.80908e-21	9.32453e-20	Ntab-K326_AWOJ-SS855	757286	758797	.	1512	PF01151:GNS1/SUR4 family
gene_78891	158.757	31.6805	2.32641	9.90212e-21	1.04633e-19	Ntab-K326_AWOJ-SS8604	19305	23186	.	3882	PF00078:Reverse transcriptase (RNA-dependent DNA polymerase)
gene_79585	189.853	43.126	2.13594	1.05453e-20	1.113e-19	Ntab-K326_AWOJ-SS871	206709	210991	+	1405	-
gene_25446	251.498	81.0208	1.62905	1.13125e-20	1.19242e-19	Ntab-K326_AWOJ-SS16525	61344	69148	+	2397	-
gene_28320	122.788	11.5906	3.36429	1.13738e-20	1.19871e-19	Ntab-K326_AWOJ-SS1747	110358	112582	.	2225	-
gene_67663	151.902	25.51	2.54937	1.1449e-20	1.20646e-19	Ntab-K326_AWOJ-SS613	875706	883829	-	2770	-
gene_55131	681.635	70.5792	3.26487	1.15309e-20	1.21474e-19	Ntab-K326_AWOJ-SS3569	362899	365936	.	3038	-
gene_20458	625.949	0.894313	9.55458	1.2348e-20	1.29969e-19	Ntab-K326_AWOJ-SS1485	66388	72375	+	2667	PF00004:ATPase family associated with various cellular activities (AAA)
gene_44071	263.376	85.7834	1.61551	1.4327e-20	1.50474e-19	Ntab-K326_AWOJ-SS2162	40225	45089	+	4865	-
gene_8287	162.56	2.02833	6.28994	1.44289e-20	1.51522e-19	Ntab-K326_AWOJ-SS11869	58691	61788	+	1835	PF00067:Cytochrome P450
gene_3172	189.141	43.3331	2.11081	1.55245e-20	1.62792e-19	Ntab-K326_AWOJ-SS1064	11489	18736	+	1620	PF00004:ATPase family associated with various cellular activities (AAA)
gene_71628	188.034	45.2981	2.05923	1.5605e-20	1.63613e-19	Ntab-K326_AWOJ-SS7023	49328	52569	-	2934	PF00072:Response regulator receiver domain
gene_41451	2010.61	585.799	1.77824	1.57269e-20	1.64844e-19	Ntab-K326_AWOJ-SS200993	42472	57184	-	3237	-
gene_54384	107.847	8.52702	3.63283	1.71124e-20	1.79084e-19	Ntab-K326_AWOJ-SS34934	30848	33725	+	2241	PF03468:XS domain
gene_44933	201.187	54.0041	1.90897	1.83016e-20	1.91254e-19	Ntab-K326_AWOJ-SS2252	343395	359669	-	3941	PF00940:DNA-dependent RNA polymerase|PF14700:DNA-directed RNA polymerase N-terminal
gene_50790	258.805	85.1052	1.59957	1.83607e-20	1.91844e-19	Ntab-K326_AWOJ-SS303094	3098	4557	+	1202	-
gene_67653	127.752	3.08464	5.44875	1.89268e-20	1.9773e-19	Ntab-K326_AWOJ-SS613	336739	338591	-	1640	-
gene_63314	261.583	85.5345	1.61855	2.06193e-20	2.15136e-19	Ntab-K326_AWOJ-SS5139	50784	58272	+	4465	PF00931:NB-ARC domain
gene_56479	263.004	75.5008	1.78999	2.07048e-20	2.15965e-19	Ntab-K326_AWOJ-SS374	167299	172340	+	2475	PF14309:Domain of unknown function (DUF4378)
gene_68003	154.829	24.962	2.60375	2.38864e-20	2.4869e-19	Ntab-K326_AWOJ-SS6200	342586	355664	-	10626	-
gene_31876	151.72	30.096	2.32539	2.93283e-20	3.04651e-19	Ntab-K326_AWOJ-SS18106	116083	118626	+	1244	PF00076:RNA recognition motif. (a.k.a. RRM, RBD, or RNP domain)
gene_42016	184.896	43.2368	2.09687	3.24787e-20	3.36896e-19	Ntab-K326_AWOJ-SS20245	1173732	1178331	-	4600	-
gene_79197	266.423	87.4298	1.60383	3.64577e-20	3.77097e-19	Ntab-K326_AWOJ-SS866	325809	328396	+	1593	PF04720:PDDEXK-like family of unknown function
gene_9535	124.371	17.0474	2.86603	3.72767e-20	3.8535e-19	Ntab-K326_AWOJ-SS121324	2	1032	+	684	PF00388:Phosphatidylinositol-specific phospholipase C, X domain
gene_34324	259.864	85.7321	1.59708	3.76712e-20	3.89262e-19	Ntab-K326_AWOJ-SS1847	97479	107560	-	3479	PF04950:40S ribosome biogenesis protein Tsr1 and BMS1 C-terminal|PF08142:AARP2CN (NUC121) domain
gene_16480	200.034	54.2582	1.885	3.93965e-20	4.06514e-19	Ntab-K326_AWOJ-SS136158	1	467	.	467	-
gene_60893	180.811	44.1389	2.03561	4.05802e-20	4.1849e-19	Ntab-K326_AWOJ-SS4669	9118	10092	.	975	PF00847:AP2 domain
gene_53225	252.814	81.4936	1.64011	4.07686e-20	4.20315e-19	Ntab-K326_AWOJ-SS3347	13375	40448	-	7523	PF13020:Domain of unknown function (DUF3883)
gene_8241	185.553	41.8986	2.15306	4.38611e-20	4.51814e-19	Ntab-K326_AWOJ-SS11850	89555	91857	.	2303	-
gene_69472	159.453	29.9947	2.41088	4.60135e-20	4.73385e-19	Ntab-K326_AWOJ-SS6518	437269	449914	+	5936	-
gene_8943	133.475	22.0538	2.59712	4.6111e-20	4.74321e-19	Ntab-K326_AWOJ-SS1200	30427	36414	+	4489	PF01582:TIR domain|PF00931:NB-ARC domain
gene_45103	196.21	52.4828	1.91016	4.70425e-20	4.83698e-19	Ntab-K326_AWOJ-SS227993	4855	5341	.	487	-
gene_52611	237.962	73.2063	1.69569	4.71127e-20	4.84351e-19	Ntab-K326_AWOJ-SS3272	37039	42727	-	4529	PF02922:Carbohydrate-binding module 48 (Isoamylase N-terminal domain)|PF00128:Alpha amylase, catalytic domain
gene_21257	248.329	71.9343	1.7819	4.83954e-20	4.97468e-19	Ntab-K326_AWOJ-SS15101	82400	84000	+	1353	-
gene_63651	248.478	81.9242	1.60062	6.10187e-20	6.25287e-19	Ntab-K326_AWOJ-SS5234	39517	41813	-	2033	PF00644:Poly(ADP-ribose) polymerase catalytic domain|PF12174:RCD1-SRO-TAF4 (RST) plant domain
gene_59895	268.148	1.3237	7.74493	6.94024e-20	7.09405e-19	Ntab-K326_AWOJ-SS444	156485	158902	-	973	PF01627:Hpt domain
gene_24019	230.339	71.9156	1.67843	7.78118e-20	7.93027e-19	Ntab-K326_AWOJ-SS161	398058	405787	+	6381	PF07650:KH domain
gene_36647	230.379	65.5525	1.82184	7.8942e-20	8.04434e-19	Ntab-K326_AWOJ-SS18854	89998	95727	+	4559	-
gene_2153	141.08	20.3271	2.77214	8.12893e-20	8.28122e-19	Ntab-K326_AWOJ-SS10454	445481	448942	+	3462	PF13418:Galactose oxidase, central domain
gene_15261	218.985	63.3068	1.79633	8.59219e-20	8.74704e-19	Ntab-K326_AWOJ-SS13378	119419	123289	+	1825	-
gene_78628	105.922	5.17498	4.30197	8.85471e-20	9.01053e-19	Ntab-K326_AWOJ-SS855	266318	268917	+	1938	-
gene_79881	264.122	1.35924	7.72231	9.19434e-20	9.34831e-19	Ntab-K326_AWOJ-SS8775	241285	242374	.	1090	PF13415:Galactose oxidase, central domain|PF07646:Kelch motif
gene_15218	241.132	70.9106	1.76237	9.31271e-20	9.46602e-19	Ntab-K326_AWOJ-SS13369	425497	428732	-	2210	PF00046:Homeobox domain
gene_5505	231.182	70.2204	1.72716	1.02088e-19	1.03595e-18	Ntab-K326_AWOJ-SS11232	196895	284645	+	1609	-
gene_14	402.959	0	10.7704	1.04351e-19	1.05818e-18	Ntab-K326_AWOJ-SS1	618472	627037	-	3610	PF00004:ATPase family associated with various cellular activities (AAA)
gene_61910	117.288	13.8718	3.05854	1.07297e-19	1.08729e-18	Ntab-K326_AWOJ-SS487	606202	610260	+	1534	PF03479:Domain of unknown function (DUF296)
gene_67641	267.186	84.2361	1.65322	1.1405e-19	1.15429e-18	Ntab-K326_AWOJ-SS613	627471	631173	+	1625	-
gene_29863	108.97	11.1744	3.27911	1.15395e-19	1.16741e-18	Ntab-K326_AWOJ-SS17872	920322	922519	+	1330	-
gene_60929	257.682	71.3995	1.83924	1.19245e-19	1.20536e-18	Ntab-K326_AWOJ-SS4675	77131	81478	-	4238	-
gene_68654	144.708	28.1875	2.36972	1.20669e-19	1.21925e-18	Ntab-K326_AWOJ-SS6353	31945	33352	-	1408	-
gene_43882	149.391	23.9321	2.63309	1.40283e-19	1.41292e-18	Ntab-K326_AWOJ-SS214	161274	162692	-	1300	-
gene_72369	223.217	64.4817	1.80206	1.43915e-19	1.4493e-18	Ntab-K326_AWOJ-SS716	200004	204836	+	4685	-
gene_24352	268.353	86.18	1.64283	1.5018e-19	1.51052e-18	Ntab-K326_AWOJ-SS1622	66697	70790	+	1717	PF06999:Sucrase/ferredoxin-like
gene_32180	118.982	15.2154	2.95493	1.55384e-19	1.56157e-18	Ntab-K326_AWOJ-SS18144	217240	218162	.	923	PF01204:Trehalase
gene_71611	104.595	7.66946	3.79753	1.58209e-19	1.58974e-18	Ntab-K326_AWOJ-SS7018	609102	609776	.	675	PF00407:Pathogenesis-related protein Bet v I family
gene_36398	138.219	16.273	3.04384	1.61029e-19	1.61697e-18	Ntab-K326_AWOJ-SS18798	9574	11012	-	1439	-
gene_26458	199.383	50.59	1.99494	1.6393e-19	1.64587e-18	Ntab-K326_AWOJ-SS16887	21505	26510	+	2149	PF01535:PPR repeat|PF13041:PPR repeat family|PF13812:Pentatricopeptide repeat domain|PF17177:Pentacotripeptide-repeat region of PRORP
gene_73790	105.393	8.69686	3.59528	1.66862e-19	1.67438e-18	Ntab-K326_AWOJ-SS7489	504217	507917	-	2943	-
gene_80800	137.639	21.6136	2.68838	1.67493e-19	1.68025e-18	Ntab-K326_AWOJ-SS895	593751	596322	.	2572	-
gene_29785	260.567	76.1451	1.75968	1.70406e-19	1.70783e-18	Ntab-K326_AWOJ-SS17863	14324	22523	-	2454	-
gene_29252	236.326	67.0213	1.81033	1.75982e-19	1.76178e-18	Ntab-K326_AWOJ-SS177335	6638	10175	+	3457	-
gene_76288	214.619	63.8759	1.74582	1.80054e-19	1.80081e-18	Ntab-K326_AWOJ-SS8063	398026	410479	-	6923	PF10497:Zinc-finger domain of monoamine-oxidase A repressor R1
gene_65671	187.725	45.2783	2.05817	1.89018e-19	1.88788e-18	Ntab-K326_AWOJ-SS569	315845	320815	-	2068	-
gene_48018	239.657	58.031	2.0431	1.95286e-19	1.94915e-18	Ntab-K326_AWOJ-SS268513	31428	35669	-	3506	PF00202:Aminotransferase class-III
gene_11749	107.321	11.6117	3.20507	2.38532e-19	2.37461e-18	Ntab-K326_AWOJ-SS1259	406863	408706	-	1139	-
gene_18244	130.25	20.5205	2.65342	2.41617e-19	2.40466e-18	Ntab-K326_AWOJ-SS14171	21101	24410	-	1918	PF13855:Leucine rich repeat
gene_28523	375.93	0	10.6694	2.49468e-19	2.48009e-18	Ntab-K326_AWOJ-SS17529	154777	162538	+	1244	PF00191:Annexin
gene_79522	147.141	28.8	2.34365	2.61041e-19	2.59372e-18	Ntab-K326_AWOJ-SS870	43158	47907	+	1510	-
gene_12196	108.654	12.0344	3.20939	2.89711e-19	2.87351e-18	Ntab-K326_AWOJ-SS1268	888605	894633	+	3401	PF03727:Hexokinase
gene_29487	161.363	36.8013	2.13714	3.1436e-19	3.1129e-18	Ntab-K326_AWOJ-SS17820	65016	98476	-	4264	-
gene_31810	254.583	76.61	1.7292	3.29858e-19	3.26327e-18	Ntab-K326_AWOJ-SS18100	8615	18736	+	6622	PF02362:B3 DNA binding domain
gene_44199	269.03	87.8332	1.61466	3.35705e-19	3.31931e-18	Ntab-K326_AWOJ-SS2177	222722	225667	-	2938	PF13639:Ring finger domain
gene_36137	116.046	16.5192	2.80464	3.58229e-19	3.53579e-18	Ntab-K326_AWOJ-SS18719	145274	146429	.	1156	PF02519:Auxin responsive protein
gene_1034	126.153	17.4846	2.85242	3.6653e-19	3.61528e-18	Ntab-K326_AWOJ-SS1024	568989	575556	-	4123	PF00326:Prolyl oligopeptidase family
gene_11762	99.4748	7.80255	3.65734	4.13045e-19	4.06309e-18	Ntab-K326_AWOJ-SS12595	104159	109465	+	958	PF04117:Mpv17 / PMP22 family
gene_68115	239.838	79.3996	1.59391	4.27132e-19	4.19996e-18	Ntab-K326_AWOJ-SS623	733722	743318	+	6889	PF00665:Integrase core domain
gene_23909	127.142	21.6599	2.55382	4.29172e-19	4.21888e-18	Ntab-K326_AWOJ-SS16066	434766	443917	-	1853	PF14681:Uracil phosphoribosyltransferase|PF00485:Phosphoribulokinase / Uridine kinase family
gene_13719	355.984	0	10.5915	4.34565e-19	4.27132e-18	Ntab-K326_AWOJ-SS13	957559	960871	+	1118	PF03330:Lytic transglycolase|PF01357:Pollen allergen
gene_56548	133.28	21.9261	2.58108	4.78289e-19	4.69222e-18	Ntab-K326_AWOJ-SS3746	274105	283059	+	2396	PF07690:Major Facilitator Superfamily|PF03105:SPX domain
gene_79762	153.153	30.2382	2.33601	4.85376e-19	4.75919e-18	Ntab-K326_AWOJ-SS8761	25717	29335	-	3485	-
gene_74527	254.473	77.2406	1.71979	4.87944e-19	4.78373e-18	Ntab-K326_AWOJ-SS7632	42472	64203	+	5973	-
gene_57682	124.991	20.7301	2.58804	4.89425e-19	4.79695e-18	Ntab-K326_AWOJ-SS3915	477447	480214	+	1971	PF00067:Cytochrome P450
gene_46078	123.928	16.6626	2.92038	4.90439e-19	4.80624e-18	Ntab-K326_AWOJ-SS2404	217215	222592	-	1396	-
gene_40340	201.439	44.6736	2.18781	4.97066e-19	4.86923e-18	Ntab-K326_AWOJ-SS19803	221452	224702	-	1754	PF01619:Proline dehydrogenase
gene_44263	175.196	43.2024	2.02689	5.18816e-19	5.08025e-18	Ntab-K326_AWOJ-SS2184	668713	670873	-	2161	-
gene_59510	120.449	18.1116	2.74559	5.41355e-19	5.2981e-18	Ntab-K326_AWOJ-SS4338	55860	58024	-	1262	-
gene_38950	202.877	55.9312	1.85504	5.70973e-19	5.58048e-18	Ntab-K326_AWOJ-SS195	3815382	3820023	+	4053	-
gene_19259	170.93	1.56341	6.68714	6.33479e-19	6.17731e-18	Ntab-K326_AWOJ-SS14480	22846	33074	.	10229	PF00078:Reverse transcriptase (RNA-dependent DNA polymerase)
gene_32924	206.905	60.3528	1.76715	6.53346e-19	6.36594e-18	Ntab-K326_AWOJ-SS18277	462706	469050	+	3543	-
gene_68493	100.158	5.6965	4.19881	6.71705e-19	6.54132e-18	Ntab-K326_AWOJ-SS6323	49106	50199	.	1094	-
gene_6033	109.569	3.51403	5.03254	6.78334e-19	6.60412e-18	Ntab-K326_AWOJ-SS11345	15604	16613	+	906	PF04570:zinc-finger of the FCS-type, C2-C2
gene_6549	98.3285	6.19575	3.97919	6.78545e-19	6.60528e-18	Ntab-K326_AWOJ-SS1147	662842	665020	+	1945	-
gene_22593	98.3676	7.26654	3.72357	6.91594e-19	6.72961e-18	Ntab-K326_AWOJ-SS1556	477599	479366	-	1768	-
gene_25953	136.869	2.19033	6.03545	7.46441e-19	7.2546e-18	Ntab-K326_AWOJ-SS16692	26213	28967	+	1205	PF00141:Peroxidase
gene_28107	185.876	50.6496	1.87382	7.86684e-19	7.63756e-18	Ntab-K326_AWOJ-SS174	187418	198552	+	3867	PF03813:Nrap protein domain 1|PF17403:Nrap protein PAP/OAS-like domain|PF17404:Nrap protein domain 3
gene_48979	337.768	0	10.5154	7.93579e-19	7.70349e-18	Ntab-K326_AWOJ-SS280969	216	3301	+	1714	PF05542:Protein of unknown function (DUF760)
gene_81289	302.526	100.784	1.58729	8.04978e-19	7.80998e-18	Ntab-K326_AWOJ-SS9064	63756	64478	.	723	-
gene_71763	136.756	1.95725	6.04375	8.40495e-19	8.14807e-18	Ntab-K326_AWOJ-SS704	572169	575517	-	2311	PF01063:Amino-transferase class IV
gene_30646	172.165	44.2918	1.95477	8.43997e-19	8.18093e-18	Ntab-K326_AWOJ-SS17968	809	4923	-	1838	PF07714:Protein tyrosine kinase
gene_24143	153.392	31.2168	2.3079	8.55917e-19	8.29205e-18	Ntab-K326_AWOJ-SS161697	25	1661	+	1351	-
gene_33459	237.322	72.2487	1.72382	8.61749e-19	8.34745e-18	Ntab-K326_AWOJ-SS18373	613666	619793	-	6128	PF00078:Reverse transcriptase (RNA-dependent DNA polymerase)
gene_9737	109.17	12.0832	3.1416	8.67318e-19	8.40028e-18	Ntab-K326_AWOJ-SS12180	431041	434002	.	2962	-
gene_25423	341.302	0	10.5299	8.70134e-19	8.42643e-18	Ntab-K326_AWOJ-SS16512	28670	29750	-	708	PF00197:Trypsin and protease inhibitor
gene_47357	95.8983	6.66853	3.84794	9.45822e-19	9.14847e-18	Ntab-K326_AWOJ-SS259801	11	1252	.	1242	-
gene_42661	152.148	31.471	2.26981	1.01361e-18	9.79502e-18	Ntab-K326_AWOJ-SS20408	190359	195846	+	5463	PF12854:PPR repeat|PF13041:PPR repeat family
gene_14022	331.45	0	10.4878	1.08751e-18	1.0498e-17	Ntab-K326_AWOJ-SS13069	18154	19244	-	1032	PF13456:Reverse transcriptase-like
gene_2163	97.3092	8.00008	3.61875	1.15272e-18	1.11128e-17	Ntab-K326_AWOJ-SS10454	318639	325719	-	2423	-
gene_60024	137.14	24.5284	2.49858	1.16521e-18	1.12303e-17	Ntab-K326_AWOJ-SS447	340533	351572	-	8402	PF00078:Reverse transcriptase (RNA-dependent DNA polymerase)
gene_77636	154.432	33.5968	2.21893	1.21277e-18	1.16778e-17	Ntab-K326_AWOJ-SS8329	96757	105403	+	1439	PF04280:Tim44-like domain
gene_83623	117.627	18.055	2.68989	1.27072e-18	1.22327e-17	Ntab-K326_AWOJ-SS9559	926271	927576	.	1306	PF13639:Ring finger domain
gene_15161	326.413	0	10.4656	1.34344e-18	1.29208e-17	Ntab-K326_AWOJ-SS133543	4176	5120	.	945	-
gene_16665	159.993	35.8094	2.17023	1.36725e-18	1.31463e-17	Ntab-K326_AWOJ-SS13660	20085	25826	-	3117	PF07944:Beta-L-arabinofuranosidase, GH127
gene_28576	142.042	26.9547	2.40761	1.38552e-18	1.33167e-17	Ntab-K326_AWOJ-SS17539	10651	12632	-	1844	PF01453:D-mannose binding lectin|PF00954:S-locus glycoprotein domain|PF08276:PAN-like domain
gene_68882	223.952	70.4878	1.66079	1.43754e-18	1.38003e-17	Ntab-K326_AWOJ-SS6388	8519	11606	-	2767	PF00069:Protein kinase domain|PF08276:PAN-like domain
gene_35995	184.945	47.5583	1.96189	1.4953e-18	1.43453e-17	Ntab-K326_AWOJ-SS18698	110289	112998	.	2710	-
gene_30080	98.1224	5.91637	4.0713	1.50656e-18	1.44514e-17	Ntab-K326_AWOJ-SS17898	622761	625944	.	3184	-
gene_5624	295.691	91.9428	1.67993	1.54469e-18	1.48114e-17	Ntab-K326_AWOJ-SS11260	5250	7664	+	1216	-
gene_18100	213.299	57.2379	1.90562	1.55736e-18	1.49309e-17	Ntab-K326_AWOJ-SS14119	57151	59061	.	1911	PF00067:Cytochrome P450
gene_4353	135.418	26.603	2.34682	1.56321e-18	1.4985e-17	Ntab-K326_AWOJ-SS1091	153053	157795	+	3264	PF04724:Glycosyltransferase family 17
gene_962	308.088	97.9822	1.6603	1.63198e-18	1.56299e-17	Ntab-K326_AWOJ-SS1022	237826	240564	-	2613	PF01509:TruB family pseudouridylate synthase (N terminal domain)|PF16198:tRNA pseudouridylate synthase B C-terminal domain|PF01472:PUA domain|PF08068:DKCLD (NUC011) domain
gene_72700	151.544	33.7167	2.16962	1.67686e-18	1.60513e-17	Ntab-K326_AWOJ-SS722	535984	541303	-	5320	-
gene_77768	115.971	14.5541	2.99238	1.80959e-18	1.73013e-17	Ntab-K326_AWOJ-SS8362	47950	50855	+	1227	PF03106:WRKY DNA -binding domain
gene_71256	259.033	84.8076	1.6091	2.07125e-18	1.97332e-17	Ntab-K326_AWOJ-SS6924	1	1629	.	1629	-
gene_25333	120.29	19.9147	2.59239	2.14602e-18	2.04348e-17	Ntab-K326_AWOJ-SS165	168524	171796	+	3273	PF00847:AP2 domain
gene_66070	115.544	3.28095	5.1197	2.47989e-18	2.35647e-17	Ntab-K326_AWOJ-SS5773	74625	76468	.	1844	-
gene_65881	187.838	52.3394	1.84153	2.51933e-18	2.39364e-17	Ntab-K326_AWOJ-SS572	562426	566825	-	3952	PF00447:HSF-type DNA-binding
gene_21256	214.664	1.3237	7.42451	2.57927e-18	2.44932e-17	Ntab-K326_AWOJ-SS15100	32197	35789	-	3090	-
gene_67461	162.41	27.5647	2.56125	2.61301e-18	2.48071e-17	Ntab-K326_AWOJ-SS609	977262	980459	-	1881	PF00651:BTB/POZ domain
gene_30127	151.71	32.6314	2.23237	2.62299e-18	2.48986e-17	Ntab-K326_AWOJ-SS17909	6844	9138	.	2295	PF00153:Mitochondrial carrier protein
gene_55308	94.0975	4.94313	4.23867	2.67035e-18	2.53317e-17	Ntab-K326_AWOJ-SS358998	27464	28427	.	964	-
gene_36432	123.255	20.1742	2.60051	2.69341e-18	2.55471e-17	Ntab-K326_AWOJ-SS1880	516090	521834	-	1507	PF00657:GDSL-like Lipase/Acylhydrolase
gene_43421	139.146	28.6669	2.2787	2.80854e-18	2.66253e-17	Ntab-K326_AWOJ-SS2089	127667	130342	+	2082	-
gene_56597	138.634	26.1538	2.40343	2.89098e-18	2.73934e-17	Ntab-K326_AWOJ-SS3752	37413	46856	-	4606	PF01794:Ferric reductase like transmembrane component|PF08414:Respiratory burst NADPH oxidase
gene_45599	160.992	38.3912	2.06074	2.92168e-18	2.76799e-17	Ntab-K326_AWOJ-SS2345	27634	28914	+	615	PF10197:N-terminal domain of CBF1 interacting co-repressor CIR
gene_4467	105.593	11.9501	3.13307	2.9304e-18	2.77589e-17	Ntab-K326_AWOJ-SS10943	37737	38491	.	755	-
gene_77173	105.64	12.718	3.03988	3.07955e-18	2.91414e-17	Ntab-K326_AWOJ-SS824	1298714	1303848	+	1243	PF00071:Ras family
gene_22683	128.112	2.08371	5.94447	3.35307e-18	3.17009e-17	Ntab-K326_AWOJ-SS15588	21027	23222	.	2196	-
gene_13100	132.742	24.2085	2.45746	3.88095e-18	3.65684e-17	Ntab-K326_AWOJ-SS12861	52044	64338	+	3677	-
gene_4443	125.169	19.3088	2.70382	4.02006e-18	3.78351e-17	Ntab-K326_AWOJ-SS10935	222722	224278	+	1212	-
gene_42323	260.426	85.7688	1.61188	4.04652e-18	3.80694e-17	Ntab-K326_AWOJ-SS20321	817807	824025	-	3980	-
gene_82241	98.2283	8.0476	3.62916	4.19938e-18	3.94719e-17	Ntab-K326_AWOJ-SS9282	407448	408584	.	1137	-
gene_74549	117.453	19.1034	2.61782	4.41967e-18	4.14783e-17	Ntab-K326_AWOJ-SS7634	1370	8741	+	2888	PF01477:PLAT/LH2 domain|PF00305:Lipoxygenase
gene_79393	129.338	21.6731	2.59532	4.65864e-18	4.36986e-17	Ntab-K326_AWOJ-SS8680	366537	371386	+	1404	PF00071:Ras family
gene_41674	107.162	12.8998	3.05324	4.8153e-18	4.51507e-17	Ntab-K326_AWOJ-SS20153	7920	13139	-	3629	-
gene_41122	143.943	29.8232	2.29157	4.84645e-18	4.54252e-17	Ntab-K326_AWOJ-SS20000	27912	29438	+	1359	PF04819:Family of unknown function (DUF716)
gene_63911	232.337	75.9277	1.60771	4.85771e-18	4.55248e-17	Ntab-K326_AWOJ-SS5302	477487	485304	-	2926	-
gene_70074	135.642	27.8437	2.28311	5.12876e-18	4.80404e-17	Ntab-K326_AWOJ-SS6651	31805	35308	-	1142	PF00657:GDSL-like Lipase/Acylhydrolase
gene_81862	230.3	66.7436	1.7712	5.42618e-18	5.07936e-17	Ntab-K326_AWOJ-SS9194	809136	813221	-	2207	PF00501:AMP-binding enzyme
gene_39733	101.16	8.83117	3.52858	5.86326e-18	5.48287e-17	Ntab-K326_AWOJ-SS19661	239899	240939	+	951	-
gene_59810	136.413	28.7024	2.24826	5.97809e-18	5.58883e-17	Ntab-K326_AWOJ-SS442	77264	81325	+	2615	-
gene_49651	284.112	0	10.2656	6.07947e-18	5.68215e-17	Ntab-K326_AWOJ-SS289	144538	159375	-	1182	PF02045:CCAAT-binding transcription factor (CBF-B/NF-YA) subunit B
gene_35380	228.044	63.3651	1.83444	6.3188e-18	5.9013e-17	Ntab-K326_AWOJ-SS18609	316418	319464	-	1368	PF00722:Glycosyl hydrolases family 16|PF06955:Xyloglucan endo-transglycosylase (XET) C-terminus
gene_28293	284.257	0	10.2673	6.32277e-18	5.90425e-17	Ntab-K326_AWOJ-SS1746	75532	77637	-	1230	PF01627:Hpt domain
gene_67654	148.604	1.56341	6.48443	6.56202e-18	6.12139e-17	Ntab-K326_AWOJ-SS613	395168	397762	-	2352	-
gene_18867	270.885	72.502	1.9085	6.73968e-18	6.2847e-17	Ntab-K326_AWOJ-SS14356	12713	14121	+	1031	PF01190:Pollen proteins Ole e I like
gene_34317	197.441	57.5669	1.77942	6.80302e-18	6.34296e-17	Ntab-K326_AWOJ-SS1847	114409	118284	+	3876	PF04950:40S ribosome biogenesis protein Tsr1 and BMS1 C-terminal
gene_47376	114.285	12.7932	3.14907	7.05789e-18	6.57471e-17	Ntab-K326_AWOJ-SS260	115885	120823	-	2174	PF14279:HNH endonuclease
gene_24484	100.588	9.63335	3.34628	7.84628e-18	7.29143e-17	Ntab-K326_AWOJ-SS16264	62180	63549	.	1370	-
gene_12082	118.148	16.6404	2.80388	7.8526e-18	7.29637e-17	Ntab-K326_AWOJ-SS126522	4171	24294	+	10613	-
gene_66113	113.37	17.8587	2.66502	8.06052e-18	7.48765e-17	Ntab-K326_AWOJ-SS5789	29523	33299	+	3726	-
gene_50082	189.655	52.525	1.85484	8.63056e-18	8.01307e-17	Ntab-K326_AWOJ-SS294	59060	60523	.	1464	-
gene_70043	108.928	2.49326	5.44812	1.00728e-17	9.33078e-17	Ntab-K326_AWOJ-SS6642	24440	26448	-	645	-
gene_45369	516.302	0.36616	10.1665	1.00805e-17	9.33672e-17	Ntab-K326_AWOJ-SS2310	523594	527349	-	1459	PF05153:Myo-inositol oxygenase
gene_4166	107.786	15.2955	2.83886	1.11963e-17	1.0357e-16	Ntab-K326_AWOJ-SS1087	41160	44869	-	3613	-
gene_7444	147.513	32.8909	2.17611	1.15962e-17	1.07188e-16	Ntab-K326_AWOJ-SS11676	2857	7101	-	1941	PF13426:PAS domain
gene_41143	113.59	16.373	2.77969	1.16988e-17	1.08123e-16	Ntab-K326_AWOJ-SS20000	963682	972184	-	3131	-
gene_33563	96.9017	3.31649	4.86451	1.21871e-17	1.12607e-16	Ntab-K326_AWOJ-SS18384	155898	156696	.	799	-
gene_4957	175.978	47.4409	1.89796	1.24634e-17	1.15102e-16	Ntab-K326_AWOJ-SS11107	486957	490099	+	834	-
gene_35798	132.188	19.9386	2.72621	1.32829e-17	1.22545e-16	Ntab-K326_AWOJ-SS18665	82158	83365	.	1208	PF03168:Late embryogenesis abundant protein
gene_16743	132.616	27.4341	2.27223	1.37161e-17	1.26462e-16	Ntab-K326_AWOJ-SS13679	52805	62148	-	2683	-
gene_9724	120.98	16.2242	2.89714	1.37761e-17	1.26967e-16	Ntab-K326_AWOJ-SS12179	243628	245920	.	2293	PF02458:Transferase family
gene_22737	181.096	43.3319	2.04172	1.4818e-17	1.3645e-16	Ntab-K326_AWOJ-SS15602	102611	108751	-	1203	PF00179:Ubiquitin-conjugating enzyme
gene_22284	96.7984	10.4223	3.21724	1.49869e-17	1.3797e-16	Ntab-K326_AWOJ-SS15464	58330	64532	-	2629	PF00270:DEAD/DEAH box helicase|PF00271:Helicase conserved C-terminal domain
gene_80019	212.131	67.0002	1.66332	1.52274e-17	1.40131e-16	Ntab-K326_AWOJ-SS8794	2541	5482	+	2860	PF00067:Cytochrome P450
gene_35294	113.894	16.4982	2.75436	1.76865e-17	1.62351e-16	Ntab-K326_AWOJ-SS18601	111542	114294	.	2753	-
gene_76883	100.778	2.76065	5.12	1.88067e-17	1.7246e-16	Ntab-K326_AWOJ-SS8187	65992	68143	-	1285	PF00011:Hsp20/alpha crystallin family
gene_50220	216.271	61.7964	1.79157	1.90344e-17	1.74483e-16	Ntab-K326_AWOJ-SS296	506881	522023	-	1684	PF00763:Tetrahydrofolate dehydrogenase/cyclohydrolase, catalytic domain|PF02882:Tetrahydrofolate dehydrogenase/cyclohydrolase, NAD(P)-binding domain
gene_57725	136.791	23.6106	2.50116	1.974e-17	1.80905e-16	Ntab-K326_AWOJ-SS393	444656	450245	+	3428	-
gene_62073	138.32	30.4754	2.18548	1.97615e-17	1.81079e-16	Ntab-K326_AWOJ-SS49	99633	106005	+	5886	-
gene_37100	91.741	4.41498	4.33196	2.07026e-17	1.89631e-16	Ntab-K326_AWOJ-SS19001	384787	387213	-	1773	PF08879:WRC|PF08880:QLQ
gene_74786	152.276	38.0382	2.00496	2.27541e-17	2.08005e-16	Ntab-K326_AWOJ-SS769	112972	121207	+	5334	PF00931:NB-ARC domain
gene_17764	179.866	48.1707	1.91186	2.43204e-17	2.22044e-16	Ntab-K326_AWOJ-SS1405	376074	380522	+	1560	-
gene_85417	154.675	35.8925	2.1197	2.43906e-17	2.22657e-16	Ntab-K326_AWOJ-SS9971	88973	92283	+	828	PF00255:Glutathione peroxidase
gene_60033	261.808	86.9888	1.59632	2.51842e-17	2.29787e-16	Ntab-K326_AWOJ-SS4470	155240	160357	-	2868	PF03330:Lytic transglycolase
gene_79843	101.868	11.3099	3.21644	2.52303e-17	2.30179e-16	Ntab-K326_AWOJ-SS8772	183290	187962	+	3619	-
gene_9528	188.976	1.19725	7.2431	2.61461e-17	2.38415e-16	Ntab-K326_AWOJ-SS12128	175038	216591	-	1614	-
gene_7828	196.137	58.3811	1.74461	2.91282e-17	2.65109e-16	Ntab-K326_AWOJ-SS11761	79917	88665	-	5456	PF00149:Calcineurin-like phosphoesterase
gene_21858	152.755	36.5893	2.07089	3.58685e-17	3.25198e-16	Ntab-K326_AWOJ-SS1533	162892	167467	+	4500	-
gene_72686	194.167	1.39478	7.27659	3.69081e-17	3.34457e-16	Ntab-K326_AWOJ-SS7217	34911	38529	.	3619	PF00078:Reverse transcriptase (RNA-dependent DNA polymerase)
gene_7349	127.873	23.5105	2.43468	3.71013e-17	3.36124e-16	Ntab-K326_AWOJ-SS11661	152003	153089	.	1087	-
gene_70951	265.363	83.1516	1.68089	3.7558e-17	3.40178e-16	Ntab-K326_AWOJ-SS683	13993	18553	+	4561	-
gene_10470	253.013	84.2724	1.58756	3.79325e-17	3.43484e-16	Ntab-K326_AWOJ-SS12341	25334	32202	+	2412	-
gene_27696	140.005	23.4551	2.61203	3.90652e-17	3.53521e-16	Ntab-K326_AWOJ-SS17280	2387001	2390752	+	3752	-
gene_59655	117.894	19.2232	2.64165	3.9826e-17	3.60227e-16	Ntab-K326_AWOJ-SS4380	27649	43345	+	1839	PF01554:MatE
gene_36395	108.226	17.0131	2.69113	4.14981e-17	3.75072e-16	Ntab-K326_AWOJ-SS18798	27965	39538	+	4194	PF00004:ATPase family associated with various cellular activities (AAA)
gene_34102	87.833	4.4782	4.26655	4.16921e-17	3.76686e-16	Ntab-K326_AWOJ-SS18444	233262	238545	-	2854	PF05097:Protein of unknown function (DUF688)
gene_79123	93.6377	6.99915	3.72962	4.32478e-17	3.90548e-16	Ntab-K326_AWOJ-SS8646	190286	193814	+	3387	PF00004:ATPase family associated with various cellular activities (AAA)
gene_15178	173.436	46.4032	1.89787	4.35469e-17	3.93006e-16	Ntab-K326_AWOJ-SS13361	151098	154796	+	2321	PF00270:DEAD/DEAH box helicase|PF00271:Helicase conserved C-terminal domain
gene_57993	150.73	35.5661	2.0678	4.48394e-17	4.04269e-16	Ntab-K326_AWOJ-SS3978	372628	376852	+	1195	-
gene_47052	92.7797	8.25962	3.48111	4.70641e-17	4.23803e-16	Ntab-K326_AWOJ-SS255205	2756	4740	.	1985	-
gene_28414	140.808	27.7924	2.33704	5.23468e-17	4.70502e-16	Ntab-K326_AWOJ-SS175	833546	838446	+	1912	-
gene_35569	259.904	19.7304	3.69188	5.36927e-17	4.82242e-16	Ntab-K326_AWOJ-SS18638	50951	62058	+	6753	PF16656:Purple acid Phosphatase, N-terminal domain|PF00149:Calcineurin-like phosphoesterase
gene_31076	88.9076	6.93592	3.65678	5.88478e-17	5.27374e-16	Ntab-K326_AWOJ-SS18015	97563	101173	-	3532	PF10551:MULE transposase domain|PF03101:FAR1 DNA-binding domain
gene_18497	131.394	27.2498	2.27573	6.07519e-17	5.44037e-16	Ntab-K326_AWOJ-SS1423	38608	42894	+	3022	PF10280:Mediator complex protein
gene_74002	96.2034	2.85157	5.04756	6.17329e-17	5.52482e-16	Ntab-K326_AWOJ-SS753	14130	14910	.	781	PF00197:Trypsin and protease inhibitor
gene_7414	212.974	68.1541	1.64191	6.22657e-17	5.57114e-16	Ntab-K326_AWOJ-SS1167	299445	304820	-	2877	PF03514:GRAS domain family
gene_79244	96.7821	11.584	3.05703	6.28288e-17	5.61945e-16	Ntab-K326_AWOJ-SS8667	7925	12141	+	4071	-
gene_62956	227.962	74.8185	1.60691	6.32464e-17	5.65403e-16	Ntab-K326_AWOJ-SS5067	440997	443126	.	2130	-
gene_37984	113.289	19.2799	2.54089	6.40893e-17	5.72587e-16	Ntab-K326_AWOJ-SS19238	123206	128700	-	2174	PF01490:Transmembrane amino acid transporter protein
gene_42826	129.626	26.5121	2.28495	6.5318e-17	5.83136e-16	Ntab-K326_AWOJ-SS20444	28917	30130	.	1214	-
gene_50598	117.784	19.4142	2.59348	7.70937e-17	6.86081e-16	Ntab-K326_AWOJ-SS3001	26620	37812	+	3048	PF00856:SET domain
gene_65701	96.2278	12.3373	2.98704	8.0662e-17	7.16962e-16	Ntab-K326_AWOJ-SS5693	472703	485755	-	12376	PF07859:alpha/beta hydrolase fold
gene_23759	109.024	15.7316	2.78771	8.26607e-17	7.34458e-16	Ntab-K326_AWOJ-SS16008	51833	55288	+	3456	-
gene_48661	151.337	36.5116	2.03996	8.37534e-17	7.43986e-16	Ntab-K326_AWOJ-SS2772	107405	113688	+	6284	PF00067:Cytochrome P450
gene_50633	172.627	45.1374	1.92398	9.06121e-17	8.04198e-16	Ntab-K326_AWOJ-SS3005	39219	53986	+	6756	-
gene_45443	165.605	46.8206	1.81938	9.4205e-17	8.35302e-16	Ntab-K326_AWOJ-SS23231	2413	3824	.	1412	PF03168:Late embryogenesis abundant protein
gene_37545	121.558	17.6189	2.79258	1.01281e-16	8.96843e-16	Ntab-K326_AWOJ-SS19112	999	2729	+	764	-
gene_37719	125.046	25.9141	2.2756	1.06559e-16	9.4278e-16	Ntab-K326_AWOJ-SS19164	118628	123010	+	2922	-
gene_3787	189.385	55.4072	1.76786	1.18959e-16	1.04968e-15	Ntab-K326_AWOJ-SS10780	13265	16755	-	3380	PF03321:GH3 auxin-responsive promoter
gene_69654	112.192	19.3353	2.52595	1.23136e-16	1.08537e-15	Ntab-K326_AWOJ-SS656	481186	488068	.	6883	-
gene_58803	110.423	15.0889	2.85275	1.2487e-16	1.09985e-15	Ntab-K326_AWOJ-SS4176	327785	336107	-	4607	PF01565:FAD binding domain
gene_36533	114.235	15.796	2.87986	1.24995e-16	1.10082e-15	Ntab-K326_AWOJ-SS18820	12	6774	-	2910	PF17403:Nrap protein PAP/OAS-like domain|PF03813:Nrap protein domain 1
gene_31901	87.9447	6.3222	3.81164	1.31212e-16	1.15431e-15	Ntab-K326_AWOJ-SS18109	308374	309522	+	1149	-
gene_29727	89.5503	6.93592	3.66994	1.52163e-16	1.33444e-15	Ntab-K326_AWOJ-SS17851	84792	85373	.	582	-
gene_17509	218.324	67.3858	1.69696	1.61908e-16	1.41854e-15	Ntab-K326_AWOJ-SS1396	198601	208272	+	2452	-
gene_14242	222.162	71.8982	1.63622	1.80375e-16	1.57598e-15	Ntab-K326_AWOJ-SS13138	68974	79870	+	5240	PF04950:40S ribosome biogenesis protein Tsr1 and BMS1 C-terminal
gene_81398	108.104	17.1883	2.63781	1.86438e-16	1.62798e-15	Ntab-K326_AWOJ-SS9101	12247	14317	-	2023	-
gene_34923	146.718	35.2933	2.06399	1.89136e-16	1.65094e-15	Ntab-K326_AWOJ-SS18525	350348	354403	-	4056	-
gene_25030	173.328	44.9833	1.93335	1.92559e-16	1.68002e-15	Ntab-K326_AWOJ-SS16427	506211	508147	.	1937	-
gene_51808	97.7887	13.2106	2.88113	1.94389e-16	1.69558e-15	Ntab-K326_AWOJ-SS3158	133059	139671	-	6613	-
gene_52078	123.434	25.0909	2.30417	2.02433e-16	1.76426e-15	Ntab-K326_AWOJ-SS319238	10318	13314	+	1484	PF00305:Lipoxygenase
gene_7005	232.987	66.6485	1.81513	2.36927e-16	2.05874e-15	Ntab-K326_AWOJ-SS11582	48441	50252	-	1670	-
gene_70346	120.592	24.5193	2.2979	2.49578e-16	2.16558e-15	Ntab-K326_AWOJ-SS6712	159124	162739	+	2269	PF02301:HORMA domain
gene_64885	84.7504	4.11204	4.35038	2.53051e-16	2.19519e-15	Ntab-K326_AWOJ-SS5514	72180	73731	+	1459	-
gene_63751	140.159	32.3351	2.12258	2.5676e-16	2.22683e-15	Ntab-K326_AWOJ-SS526	395171	406930	-	9245	-
gene_36455	106.917	17.7375	2.60587	2.64996e-16	2.29771e-15	Ntab-K326_AWOJ-SS18805	35932	38466	-	2398	-
gene_22768	98.8026	11.343	3.0967	2.79333e-16	2.41886e-15	Ntab-K326_AWOJ-SS15614	228463	232300	-	1417	PF14226:non-haem dioxygenase in morphine synthesis N-terminal
gene_21012	129.283	27.0114	2.2437	3.0985e-16	2.67867e-15	Ntab-K326_AWOJ-SS1503	58129	105570	+	1216	-
gene_29442	185.177	55.9866	1.72227	3.13398e-16	2.7087e-15	Ntab-K326_AWOJ-SS178	444884	448841	+	1883	PF14541:Xylanase inhibitor C-terminal|PF14543:Xylanase inhibitor N-terminal
gene_67933	87.6934	3.78142	4.54901	3.52427e-16	3.03954e-15	Ntab-K326_AWOJ-SS6192	454080	461447	-	6490	-
gene_56015	162.042	44.3419	1.85951	3.64726e-16	3.14375e-15	Ntab-K326_AWOJ-SS367	36556	44549	-	2536	-
gene_28214	118.918	22.2778	2.40843	3.86456e-16	3.32752e-15	Ntab-K326_AWOJ-SS17427	186129	189243	+	2082	PF03634:TCP family transcription factor
gene_53560	119.572	1.76094	6.16287	4.07374e-16	3.50473e-15	Ntab-K326_AWOJ-SS338912	2692	3773	.	1082	PF04145:Ctr copper transporter family
gene_2848	94.7698	10.0049	3.24381	4.44038e-16	3.81252e-15	Ntab-K326_AWOJ-SS1059	362012	366276	+	4265	-
gene_73090	154.068	38.9193	1.98195	4.80861e-16	4.12043e-15	Ntab-K326_AWOJ-SS7307	127585	136108	-	2007	PF02362:B3 DNA binding domain
gene_27617	98.8281	12.4584	2.98701	4.99341e-16	4.27376e-15	Ntab-K326_AWOJ-SS17257	170729	171836	.	1108	-
gene_11909	163.592	44.6803	1.88319	5.02288e-16	4.29797e-15	Ntab-K326_AWOJ-SS12614	3935	6508	-	1635	PF13041:PPR repeat family
gene_43313	183.419	56.5713	1.70216	5.13267e-16	4.38934e-15	Ntab-K326_AWOJ-SS2074	2169	4672	-	1093	-
gene_32489	145.724	37.7787	1.95565	5.18573e-16	4.43316e-15	Ntab-K326_AWOJ-SS182	215310	216788	.	1479	-
gene_66041	88.4808	2.82388	4.9293	5.28376e-16	4.51484e-15	Ntab-K326_AWOJ-SS5769	649642	651825	+	1848	-
gene_72814	180.495	57.5512	1.65123	5.56502e-16	4.75239e-15	Ntab-K326_AWOJ-SS7251	1508	2558	.	1051	-
gene_28002	181.188	55.3699	1.71684	5.59094e-16	4.77397e-15	Ntab-K326_AWOJ-SS17376	198524	210762	+	3252	PF08625:Utp13 specific WD40 associated domain
gene_7353	91.0583	3.0491	4.95725	5.95783e-16	5.08011e-15	Ntab-K326_AWOJ-SS11662	47932	55618	+	1874	PF03007:Wax ester synthase-like Acyl-CoA acyltransferase domain|PF06974:Protein of unknown function (DUF1298)
gene_4447	85.991	3.92236	4.38165	6.28638e-16	5.35775e-15	Ntab-K326_AWOJ-SS10936	17502	19739	+	2118	PF13639:Ring finger domain
gene_27839	221.322	64.2491	1.77664	6.34414e-16	5.40508e-15	Ntab-K326_AWOJ-SS17317	3217	6715	+	1232	-
gene_51489	155.025	41.1807	1.91261	6.379e-16	5.43385e-15	Ntab-K326_AWOJ-SS312	276572	280073	+	2998	PF08263:Leucine rich repeat N-terminal domain|PF07714:Protein tyrosine kinase|PF13855:Leucine rich repeat
gene_31139	135.927	31.2933	2.10913	6.93111e-16	5.89415e-15	Ntab-K326_AWOJ-SS18020	66107	69194	.	3088	-
gene_3436	222.814	73.2576	1.60246	7.0474e-16	5.98886e-15	Ntab-K326_AWOJ-SS10708	13129	47799	+	5351	-
gene_75340	158.859	41.3716	1.95207	7.17214e-16	6.09272e-15	Ntab-K326_AWOJ-SS7827	15100	16729	+	444	-
gene_78050	99.4747	14.7674	2.76533	7.459e-16	6.33125e-15	Ntab-K326_AWOJ-SS84154	3	438	.	436	-
gene_70060	103.155	17.1462	2.5928	7.87435e-16	6.67991e-15	Ntab-K326_AWOJ-SS6645	24011	29378	-	1848	-
gene_49773	197.356	64.545	1.60796	7.95071e-16	6.74391e-15	Ntab-K326_AWOJ-SS2901	7999	15529	-	3361	PF05631:Sugar-tranasporters, 12 TM
gene_36574	163.453	47.1434	1.78953	8.14424e-16	6.90244e-15	Ntab-K326_AWOJ-SS18834	507616	518651	+	8779	-
gene_4688	90.2568	10.2801	3.12044	8.24811e-16	6.98723e-15	Ntab-K326_AWOJ-SS110137	23122	25920	+	1110	PF00071:Ras family
gene_33743	161.056	46.5652	1.78945	8.32908e-16	7.05336e-15	Ntab-K326_AWOJ-SS18413	87500	90915	+	3165	PF01764:Lipase (class 3)
gene_64148	88.141	2.78834	4.92586	8.55314e-16	7.23722e-15	Ntab-K326_AWOJ-SS53521	11294	14753	-	2107	PF13839:GDSL/SGNH-like Acyl-Esterase family found in Pmr5 and Cas1p
gene_47252	138.823	35.23	1.98575	8.85498e-16	7.48654e-15	Ntab-K326_AWOJ-SS2580	1378065	1384271	+	3179	PF07887:Calmodulin binding protein-like
gene_47781	108.719	18.7926	2.53595	8.88471e-16	7.50993e-15	Ntab-K326_AWOJ-SS2660	398584	399629	+	1046	-
gene_20602	190.798	57.471	1.72721	9.10965e-16	7.69471e-15	Ntab-K326_AWOJ-SS14894	100405	109137	-	4301	PF01412:Putative GTPase activating protein for Arf
gene_13340	189.2	60.5358	1.64066	9.80412e-16	8.27174e-15	Ntab-K326_AWOJ-SS12916	311834	317439	.	5606	-
gene_2341	81.5051	7.26776	3.51865	1.00126e-15	8.44174e-15	Ntab-K326_AWOJ-SS10491	107723	112052	-	1890	PF06974:Protein of unknown function (DUF1298)|PF03007:Wax ester synthase-like Acyl-CoA acyltransferase domain
gene_32786	181.297	58.543	1.62891	1.03443e-15	8.71736e-15	Ntab-K326_AWOJ-SS182522	8719	14646	-	1907	PF00067:Cytochrome P450
gene_52930	83.7668	5.43574	3.9515	1.10736e-15	9.31803e-15	Ntab-K326_AWOJ-SS3315	19546	20749	.	1204	-
gene_14182	135.884	29.7563	2.17334	1.18225e-15	9.93438e-15	Ntab-K326_AWOJ-SS13119	324122	326647	+	1353	PF00010:Helix-loop-helix DNA-binding domain
gene_20748	109.768	18.7542	2.57205	1.1966e-15	1.00538e-14	Ntab-K326_AWOJ-SS1494	464301	469798	+	2529	PF03169:OPT oligopeptide transporter protein
gene_12685	152.533	39.2602	1.96956	1.22127e-15	1.02541e-14	Ntab-K326_AWOJ-SS12767	122243	125867	.	3625	-
gene_2228	92.9877	9.90196	3.22351	1.26552e-15	1.0617e-14	Ntab-K326_AWOJ-SS10468	409319	415871	-	6272	-
gene_69923	323.358	0.464927	9.49059	1.29731e-15	1.08787e-14	Ntab-K326_AWOJ-SS662	1224787	1228903	+	2122	PF00083:Sugar (and other) transporter
gene_78477	254.887	0.831087	8.25909	1.34022e-15	1.1232e-14	Ntab-K326_AWOJ-SS8511	17033	25411	+	2756	PF13249:Squalene-hopene cyclase N-terminal domain
gene_65448	233.012	71.1822	1.69553	1.36204e-15	1.14079e-14	Ntab-K326_AWOJ-SS5648	86943	89230	.	2288	-
gene_11828	171.514	0	9.53807	1.39422e-15	1.16699e-14	Ntab-K326_AWOJ-SS12601	268935	273751	-	2011	-
gene_3811	139.243	35.1114	1.99245	1.42919e-15	1.19571e-14	Ntab-K326_AWOJ-SS10782	1164301	1167284	.	2984	-
gene_33766	130.671	31.6726	2.04553	1.446e-15	1.20908e-14	Ntab-K326_AWOJ-SS18416	217029	219064	-	2036	PF00378:Enoyl-CoA hydratase/isomerase
gene_61748	108.746	21.2937	2.3557	1.44878e-15	1.21127e-14	Ntab-K326_AWOJ-SS484	909309	916073	-	2967	PF00641:Zn-finger in Ran binding protein and others
gene_25263	199.958	62.0016	1.70278	1.62257e-15	1.35268e-14	Ntab-K326_AWOJ-SS16488	19690	32066	-	2052	-
gene_7136	82.9386	8.35054	3.31518	1.67259e-15	1.39343e-14	Ntab-K326_AWOJ-SS11601	10095	17195	+	2921	PF02728:Copper amine oxidase, N3 domain|PF01179:Copper amine oxidase, enzyme domain
gene_4243	124.065	25.9496	2.26269	1.76749e-15	1.47014e-14	Ntab-K326_AWOJ-SS10884	368144	370475	+	2332	PF03171:2OG-Fe(II) oxygenase superfamily
gene_70027	145.686	35.109	2.03816	1.8346e-15	1.52457e-14	Ntab-K326_AWOJ-SS664	199499	205593	-	1751	PF07714:Protein tyrosine kinase|PF12796:Ankyrin repeats (3 copies)
gene_39056	108.152	18.1814	2.56637	1.83955e-15	1.52834e-14	Ntab-K326_AWOJ-SS195078	1	3171	.	3171	-
gene_81108	222.45	63.5784	1.79662	1.91602e-15	1.59096e-14	Ntab-K326_AWOJ-SS903	974347	977181	-	2631	PF00112:Papain family cysteine protease
gene_79218	86.6744	9.01178	3.24846	1.96537e-15	1.63101e-14	Ntab-K326_AWOJ-SS8664	97661	100362	+	2702	-
gene_12622	144.587	37.244	1.94369	2.01635e-15	1.67217e-14	Ntab-K326_AWOJ-SS12758	144370	147140	-	1726	PF06650:SHR-binding domain of vacuolar-sorting associated protein 13
gene_30602	127.406	28.4549	2.16641	2.07022e-15	1.71607e-14	Ntab-K326_AWOJ-SS17959	491849	496678	+	1067	PF04979:Protein phosphatase inhibitor 2 (IPP-2)
gene_33000	84.566	3.25327	4.67257	2.10583e-15	1.74479e-14	Ntab-K326_AWOJ-SS18291	2	1945	.	1944	-
gene_34504	116.783	23.6816	2.31598	2.17451e-15	1.80067e-14	Ntab-K326_AWOJ-SS18486	75117	84175	-	5452	PF00664:ABC transporter transmembrane region|PF00005:ABC transporter
gene_72859	306.367	0.429387	9.41281	2.24546e-15	1.85838e-14	Ntab-K326_AWOJ-SS72575	15070	31708	+	501	-
gene_42904	112.397	22.0418	2.34967	2.37846e-15	1.96487e-14	Ntab-K326_AWOJ-SS204615	1	613	.	613	-
gene_1521	133.252	33.6654	1.98341	2.70616e-15	2.23003e-14	Ntab-K326_AWOJ-SS1034	279291	279635	.	345	-
gene_8186	105.979	20.2031	2.40259	3.07297e-15	2.52432e-14	Ntab-K326_AWOJ-SS11842	205055	208136	-	2755	PF12481:Aluminium induced protein
gene_16161	238.587	0.831087	8.16291	3.14627e-15	2.58308e-14	Ntab-K326_AWOJ-SS13550	51308	52433	.	1126	PF14009:Domain of unknown function (DUF4228)
gene_43533	166.163	46.3913	1.83681	3.53306e-15	2.89412e-14	Ntab-K326_AWOJ-SS210	603585	607783	+	1890	PF01925:Sulfite exporter TauE/SafE
gene_6334	2389.79	542.347	2.13969	3.62286e-15	2.96701e-14	Ntab-K326_AWOJ-SS11412	284176	292229	-	6936	-
gene_25148	128.671	29.348	2.12747	3.67623e-15	3.0097e-14	Ntab-K326_AWOJ-SS16447	52982	57494	-	1994	PF00394:Multicopper oxidase|PF07731:Multicopper oxidase
gene_56576	153.758	36.6435	2.04448	3.79298e-15	3.10146e-14	Ntab-K326_AWOJ-SS3750	6077	19383	-	3194	-
gene_19685	84.8217	9.47792	3.19855	4.04015e-15	3.30208e-14	Ntab-K326_AWOJ-SS14600	17176	19065	+	1530	PF02365:No apical meristem (NAM) protein
gene_76948	131.108	30.3266	2.12215	4.36724e-15	3.56622e-14	Ntab-K326_AWOJ-SS8202	9183	12294	-	1323	PF00141:Peroxidase
gene_51879	112.204	22.0707	2.36414	4.55416e-15	3.71678e-14	Ntab-K326_AWOJ-SS316805	57870	65303	.	7434	-
gene_84013	157.581	46.3057	1.76819	5.01238e-15	4.08571e-14	Ntab-K326_AWOJ-SS9648	338928	344324	+	1950	-
gene_37014	173.072	47.4752	1.86796	5.16882e-15	4.20993e-14	Ntab-K326_AWOJ-SS18984	12998	17760	+	1539	PF14299:Phloem protein 2
gene_63198	85.4813	3.0491	4.86479	5.27185e-15	4.2905e-14	Ntab-K326_AWOJ-SS5113	42763	45248	-	2321	PF03953:Tubulin C-terminal domain
gene_37665	169.887	51.0893	1.7444	5.99276e-15	4.85877e-14	Ntab-K326_AWOJ-SS19152	197241	202273	-	1583	-
gene_57121	148.821	0	9.33322	6.02553e-15	4.88433e-14	Ntab-K326_AWOJ-SS381918	6811	7405	.	595	-
gene_12652	94.9523	14.1314	2.71803	6.22363e-15	5.03979e-14	Ntab-K326_AWOJ-SS12763	8878	12370	+	3401	PF03151:Triose-phosphate Transporter family
gene_5545	181.476	58.9237	1.61468	6.43732e-15	5.20879e-14	Ntab-K326_AWOJ-SS11239	3723	5395	-	1673	PF02298:Plastocyanin-like domain
gene_75543	80.5941	2.91479	4.79106	6.56543e-15	5.31009e-14	Ntab-K326_AWOJ-SS7878	26342	27433	.	1092	-
gene_8790	114.465	18.9939	2.60351	6.60879e-15	5.34427e-14	Ntab-K326_AWOJ-SS11977	371449	372425	.	977	-
gene_74089	117.934	26.1381	2.17025	6.62756e-15	5.35796e-14	Ntab-K326_AWOJ-SS7555	185832	190929	+	1751	PF02714:Calcium-dependent channel, 7TM region, putative phosphate
gene_64582	161.206	45.406	1.82232	6.77185e-15	5.47098e-14	Ntab-K326_AWOJ-SS5455	57371	59972	+	1824	-
gene_49553	177.804	55.4819	1.69345	7.19229e-15	5.79973e-14	Ntab-K326_AWOJ-SS288	424247	425282	+	597	-
gene_6031	140.858	36.2021	1.9604	7.35473e-15	5.92794e-14	Ntab-K326_AWOJ-SS11344	17460	19783	+	1835	PF04720:PDDEXK-like family of unknown function
gene_34094	102.942	17.7508	2.50639	7.57285e-15	6.1012e-14	Ntab-K326_AWOJ-SS18444	465070	470037	+	3598	PF00067:Cytochrome P450
gene_81724	206.87	12.9788	3.99883	8.4006e-15	6.75541e-14	Ntab-K326_AWOJ-SS917	814416	816112	.	1697	-
gene_27025	165.507	46.1173	1.829	8.79387e-15	7.0662e-14	Ntab-K326_AWOJ-SS17073	260648	261173	-	390	-
gene_31829	183.42	57.8289	1.67689	9.24339e-15	7.42414e-14	Ntab-K326_AWOJ-SS18101	4482	13564	+	3343	PF00400:WD domain, G-beta repeat|PF04003:Dip2/Utp12 Family
gene_78013	106.858	20.7511	2.37985	9.27781e-15	7.45014e-14	Ntab-K326_AWOJ-SS8409	29222	29663	.	442	-
gene_4262	112.582	20.7433	2.45581	9.72041e-15	7.79354e-14	Ntab-K326_AWOJ-SS10892	11261	12045	.	785	PF05699:hAT family C-terminal dimerisation region
gene_42789	162.207	50.2846	1.69462	9.89914e-15	7.93334e-14	Ntab-K326_AWOJ-SS20431	1953	4249	+	2297	-
gene_78955	93.9517	11.8013	3.00682	1.02545e-14	8.21271e-14	Ntab-K326_AWOJ-SS861	67815	72461	-	4061	PF03108:MuDR family transposase
gene_66585	77.8091	6.6053	3.5509	1.02772e-14	8.22998e-14	Ntab-K326_AWOJ-SS5883	100426	106323	+	1346	PF03641:Possible lysine decarboxylase
gene_33165	84.6934	10.7384	3.01273	1.09371e-14	8.74305e-14	Ntab-K326_AWOJ-SS18319	130205	133839	-	3635	-
gene_62020	74.521	5.20389	3.88799	1.15359e-14	9.21062e-14	Ntab-K326_AWOJ-SS4887	217561	219286	.	1726	-
gene_59640	137.638	35.542	1.96764	1.19996e-14	9.57352e-14	Ntab-K326_AWOJ-SS4375	47104	53502	-	1605	PF00406:Adenylate kinase
gene_27365	75.3136	3.61943	4.33807	1.20882e-14	9.64213e-14	Ntab-K326_AWOJ-SS17171	638065	642310	+	1755	PF00651:BTB/POZ domain|PF02135:TAZ zinc finger
gene_19332	163.95	40.3658	2.0205	1.27343e-14	1.01486e-13	Ntab-K326_AWOJ-SS145	285613	292715	-	5506	PF14432:DYW family of nucleic acid deaminases
gene_28721	125.494	1.16171	6.6556	1.33884e-14	1.06606e-13	Ntab-K326_AWOJ-SS17576	487986	489769	+	972	PF00657:GDSL-like Lipase/Acylhydrolase
gene_75382	149.772	43.9389	1.77345	1.35128e-14	1.07573e-13	Ntab-K326_AWOJ-SS784	845708	852222	+	2729	PF11900:Domain of unknown function (DUF3420)|PF12796:Ankyrin repeats (3 copies)|PF12313:NPR1/NIM1 like defence protein C terminal
gene_44491	120.188	25.7877	2.21999	1.37385e-14	1.0931e-13	Ntab-K326_AWOJ-SS2203	179465	181175	-	1013	-
gene_34573	75.1783	6.23914	3.58964	1.41406e-14	1.12399e-13	Ntab-K326_AWOJ-SS184924	41	2694	.	2654	-
gene_26344	131.321	33.5757	1.97604	1.43021e-14	1.13658e-13	Ntab-K326_AWOJ-SS16854	382405	392738	+	2223	PF03479:Domain of unknown function (DUF296)
gene_11585	114.183	18.4579	2.63618	1.45797e-14	1.15801e-13	Ntab-K326_AWOJ-SS12552	540721	542222	.	1502	PF02458:Transferase family
gene_50676	135.594	35.4619	1.93838	1.47624e-14	1.17188e-13	Ntab-K326_AWOJ-SS301163	1004	6035	+	1628	PF00850:Histone deacetylase domain
gene_33175	100.557	1.85971	5.9081	1.48754e-14	1.18069e-13	Ntab-K326_AWOJ-SS18321	123127	124766	.	1640	-
gene_33449	75.6703	6.90824	3.42702	1.51104e-14	1.19873e-13	Ntab-K326_AWOJ-SS18372	199903	209346	-	1953	-
gene_51796	143.321	36.7712	1.94709	1.52647e-14	1.21017e-13	Ntab-K326_AWOJ-SS315658	2	972	.	971	PF00067:Cytochrome P450
gene_57194	134.679	34.42	1.98486	1.59828e-14	1.26601e-13	Ntab-K326_AWOJ-SS3828	56925	61361	-	2749	PF07983:X8 domain|PF00332:Glycosyl hydrolases family 17
gene_4650	123.953	28.4958	2.10171	1.69148e-14	1.33823e-13	Ntab-K326_AWOJ-SS1100	93351	94780	.	1430	-
gene_7023	88.2593	11.1889	2.93943	1.72071e-14	1.36047e-13	Ntab-K326_AWOJ-SS1159	107381	117584	-	3483	PF14929:TAF RNA Polymerase I subunit A
gene_66485	156.604	45.1626	1.7904	1.72934e-14	1.36685e-13	Ntab-K326_AWOJ-SS5872	1587381	1595520	-	2331	PF01926:50S ribosome-binding GTPase
gene_5906	176.564	57.6024	1.61787	1.79732e-14	1.41934e-13	Ntab-K326_AWOJ-SS11319	10960	31825	+	4378	PF12460:RNAPII transcription regulator C-terminal|PF14500:Dos2-interacting transcription regulator of RNA-Pol-II
gene_70102	180.393	55.4055	1.70921	1.81026e-14	1.42925e-13	Ntab-K326_AWOJ-SS6656	304040	308810	+	1148	PF13410:Glutathione S-transferase, C-terminal domain|PF13417:Glutathione S-transferase, N-terminal domain
gene_15386	98.8919	18.1537	2.43788	1.85898e-14	1.46693e-13	Ntab-K326_AWOJ-SS1340	111400	114797	+	1778	PF13178:Protein of unknown function (DUF4005)
gene_77870	182.807	52.4883	1.78026	1.88802e-14	1.48936e-13	Ntab-K326_AWOJ-SS838	570608	571385	.	778	-
gene_73835	186.847	60.869	1.60893	2.01593e-14	1.58837e-13	Ntab-K326_AWOJ-SS7497	3416	5741	.	2326	-
gene_53403	89.0606	2.21801	5.40937	2.08177e-14	1.63919e-13	Ntab-K326_AWOJ-SS336776	974	5648	-	1756	PF08879:WRC|PF08880:QLQ
gene_4066	109.172	21.4123	2.3567	2.08563e-14	1.64204e-13	Ntab-K326_AWOJ-SS10842	214977	216959	+	1583	PF02298:Plastocyanin-like domain
gene_5674	78.8468	7.48391	3.39512	2.13838e-14	1.68249e-13	Ntab-K326_AWOJ-SS1127	204339	211106	+	6768	PF00931:NB-ARC domain
gene_39772	265.768	86.2429	1.62841	2.20037e-14	1.73051e-13	Ntab-K326_AWOJ-SS19675	114940	120223	-	2774	-
gene_83638	93.3768	15.4852	2.62439	2.21631e-14	1.74251e-13	Ntab-K326_AWOJ-SS956	382004	387198	-	3870	-
gene_49155	134.241	28.6922	2.20389	2.21634e-14	1.74251e-13	Ntab-K326_AWOJ-SS283	51713	54356	-	2111	PF00067:Cytochrome P450
gene_10376	108.925	20.3705	2.3996	2.25267e-14	1.7705e-13	Ntab-K326_AWOJ-SS12329	129487	134188	+	1867	PF00067:Cytochrome P450
gene_16498	131.257	0	9.152	2.28047e-14	1.79177e-13	Ntab-K326_AWOJ-SS1362	384290	385344	-	1006	-
gene_60109	89.0352	11.9489	2.85489	2.35292e-14	1.8479e-13	Ntab-K326_AWOJ-SS449	173716	178163	-	1357	PF03725:3' exoribonuclease family, domain 2|PF01138:3' exoribonuclease family, domain 1
gene_57808	96.4688	16.7246	2.53194	2.54233e-14	1.99257e-13	Ntab-K326_AWOJ-SS3946	119056	124958	-	1378	PF02780:Transketolase, C-terminal domain|PF02779:Transketolase, pyrimidine binding domain
gene_12653	87.4154	1.92957	5.40214	2.60276e-14	2.03928e-13	Ntab-K326_AWOJ-SS12763	54548	57211	+	1590	PF13410:Glutathione S-transferase, C-terminal domain|PF02798:Glutathione S-transferase, N-terminal domain
gene_78567	116.164	24.7524	2.23859	2.7621e-14	2.1618e-13	Ntab-K326_AWOJ-SS8527	24699	26280	.	1582	-
gene_53960	94.8555	16.9775	2.50153	2.81019e-14	2.19873e-13	Ntab-K326_AWOJ-SS3440	8250	14224	-	4600	-
gene_60539	141.092	39.5541	1.83604	2.81741e-14	2.20414e-13	Ntab-K326_AWOJ-SS4606	982650	992196	+	2629	PF02005:N2,N2-dimethylguanosine tRNA methyltransferase
gene_3839	145.684	42.411	1.78726	2.8753e-14	2.24895e-13	Ntab-K326_AWOJ-SS107961	5147	7169	+	1840	-
gene_32734	143.453	39.6281	1.84926	2.88632e-14	2.25709e-13	Ntab-K326_AWOJ-SS18234	62142	68977	-	6836	-
gene_85070	186.218	56.4053	1.7105	2.92254e-14	2.28492e-13	Ntab-K326_AWOJ-SS9902	398775	404162	-	5059	-
gene_56323	78.396	6.47885	3.56669	2.92814e-14	2.2889e-13	Ntab-K326_AWOJ-SS37151	12752	15013	-	878	PF00249:Myb-like DNA-binding domain
gene_6840	133.648	0	9.17888	2.93441e-14	2.29346e-13	Ntab-K326_AWOJ-SS11535	44545	44783	.	239	-
gene_17964	80.4222	10.0482	3.0082	2.99493e-14	2.33951e-13	Ntab-K326_AWOJ-SS14091	464640	467259	+	2025	PF07859:alpha/beta hydrolase fold
gene_65067	75.5422	3.59174	4.3448	3.10075e-14	2.42036e-13	Ntab-K326_AWOJ-SS5553	22341	22849	.	509	-
gene_73701	96.1968	13.6834	2.81246	3.16112e-14	2.46537e-13	Ntab-K326_AWOJ-SS746	214909	219325	+	3224	PF00326:Prolyl oligopeptidase family
gene_6508	114.528	25.8497	2.13506	3.33071e-14	2.59403e-13	Ntab-K326_AWOJ-SS11453	1154077	1157719	-	1849	-
gene_84474	148.037	34.187	2.09989	3.55758e-14	2.7657e-13	Ntab-K326_AWOJ-SS9761	33898	42714	.	8817	PF03732:Retrotransposon gag protein
gene_38371	125.771	0	9.09093	3.65298e-14	2.83865e-13	Ntab-K326_AWOJ-SS193408	1317	3192	+	1724	PF03171:2OG-Fe(II) oxygenase superfamily|PF14226:non-haem dioxygenase in morphine synthesis N-terminal
gene_85129	127.948	0	9.11546	3.6831e-14	2.86084e-13	Ntab-K326_AWOJ-SS9914	15553	16563	.	1011	-
gene_77525	136.474	34.6321	1.96199	4.13064e-14	3.19926e-13	Ntab-K326_AWOJ-SS8314	161170	165455	-	2038	PF00083:Sugar (and other) transporter
gene_75397	130.482	35.209	1.8863	4.22454e-14	3.26991e-13	Ntab-K326_AWOJ-SS78422	10	671	+	497	-
gene_26659	168.316	53.223	1.66588	4.2761e-14	3.30771e-13	Ntab-K326_AWOJ-SS16936	55398	59113	-	1518	PF16653:Saccharopine dehydrogenase C-terminal domain
gene_22889	197.895	62.6527	1.64739	4.35542e-14	3.36799e-13	Ntab-K326_AWOJ-SS15668	162937	166430	+	1768	PF08449:UAA transporter family
gene_3281	118.552	26.0406	2.19522	4.4687e-14	3.45266e-13	Ntab-K326_AWOJ-SS10665	771	2980	+	1863	PF00027:Cyclic nucleotide-binding domain
gene_20665	142.928	41.9407	1.76737	4.49913e-14	3.47507e-13	Ntab-K326_AWOJ-SS14926	58163	58971	.	809	-
gene_21241	186.378	59.8837	1.64171	4.53962e-14	3.50523e-13	Ntab-K326_AWOJ-SS1510	431557	435201	-	3099	-
gene_50582	118.126	26.8216	2.159	4.84633e-14	3.73809e-13	Ntab-K326_AWOJ-SS3	716601	717686	.	1086	-
gene_71719	102.558	18.9546	2.44559	4.90897e-14	3.78481e-13	Ntab-K326_AWOJ-SS7034	270891	273524	-	2539	-
gene_8275	85.6292	13.2028	2.68819	4.91393e-14	3.78823e-13	Ntab-K326_AWOJ-SS11866	106997	109270	+	1566	PF00201:UDP-glucoronosyl and UDP-glucosyl transferase
gene_44930	133.303	36.4273	1.87707	5.18757e-14	3.99327e-13	Ntab-K326_AWOJ-SS2252	153150	162562	-	6552	PF01535:PPR repeat|PF12854:PPR repeat|PF13041:PPR repeat family
gene_26869	86.1402	11.8526	2.88006	5.21141e-14	4.0112e-13	Ntab-K326_AWOJ-SS17024	611640	616352	-	4160	-
gene_40257	190.809	53.0714	1.84424	5.26853e-14	4.05474e-13	Ntab-K326_AWOJ-SS19790	319160	328764	-	5018	-
gene_82776	104.035	21.5967	2.266	5.40446e-14	4.15584e-13	Ntab-K326_AWOJ-SS9400	151312	152288	+	977	-
gene_59953	113.428	23.9623	2.22321	5.48258e-14	4.21458e-13	Ntab-K326_AWOJ-SS446	341666	348643	+	5774	-
gene_8583	88.7221	11.3178	3.0144	5.51629e-14	4.2396e-13	Ntab-K326_AWOJ-SS1193	233667	235553	-	1636	PF03188:Eukaryotic cytochrome b561
gene_47155	165.469	53.1375	1.63082	5.6751e-14	4.3589e-13	Ntab-K326_AWOJ-SS256783	53	8745	+	5221	PF00931:NB-ARC domain
gene_43067	161.324	49.7553	1.69469	5.80431e-14	4.45533e-13	Ntab-K326_AWOJ-SS20494	20582	39412	+	2070	-
gene_32016	92.3361	16.5205	2.49954	5.83492e-14	4.47741e-13	Ntab-K326_AWOJ-SS18121	128098	142281	+	2274	-
gene_70912	114.245	27.4973	2.05574	5.91356e-14	4.5368e-13	Ntab-K326_AWOJ-SS6813	12322	19529	+	2220	PF00400:WD domain, G-beta repeat
gene_81351	99.9937	19.8357	2.32646	5.94608e-14	4.56079e-13	Ntab-K326_AWOJ-SS9091	7217	8266	-	1050	-
gene_74690	127.924	34.5597	1.88857	6.17412e-14	4.73222e-13	Ntab-K326_AWOJ-SS7669	7385	8615	+	1231	-
gene_40752	106.96	20.4573	2.3733	6.18674e-14	4.74139e-13	Ntab-K326_AWOJ-SS19900	205005	208819	-	3333	-
gene_21542	141.401	40.4682	1.80651	6.21433e-14	4.76204e-13	Ntab-K326_AWOJ-SS15207	167435	170812	+	1533	-
gene_31780	92.5328	15.8423	2.54724	6.66151e-14	5.09882e-13	Ntab-K326_AWOJ-SS18096	467295	469725	.	2431	PF14111:Domain of unknown function (DUF4283)
gene_20463	116.928	0	8.98539	7.20733e-14	5.51254e-13	Ntab-K326_AWOJ-SS1485	63950	64940	.	991	-
gene_44999	160.584	48.0811	1.73619	7.24365e-14	5.53974e-13	Ntab-K326_AWOJ-SS2266	119855	124519	+	1417	PF00753:Metallo-beta-lactamase superfamily
gene_73080	149.646	42.5441	1.8166	7.46227e-14	5.70405e-13	Ntab-K326_AWOJ-SS7304	26092	28477	-	2386	-
gene_44079	129.569	29.734	2.1168	7.4624e-14	5.70405e-13	Ntab-K326_AWOJ-SS2163	45414	48650	+	3237	-
gene_45348	154.111	44.6659	1.78349	7.78115e-14	5.93897e-13	Ntab-K326_AWOJ-SS230773	22054	23599	.	1546	-
gene_9644	143.858	37.5642	1.93005	7.93589e-14	6.05289e-13	Ntab-K326_AWOJ-SS12159	95833	97804	.	1972	-
gene_21262	152.413	48.5237	1.65563	8.00669e-14	6.10473e-13	Ntab-K326_AWOJ-SS15101	79760	80683	.	924	-
gene_44588	123.885	29.61	2.07943	8.12451e-14	6.19067e-13	Ntab-K326_AWOJ-SS221464	3	581	.	579	-
gene_73149	152.965	44.3972	1.77599	8.62227e-14	6.56515e-13	Ntab-K326_AWOJ-SS7326	372052	378000	-	1575	PF12678:RING-H2 zinc finger domain
gene_72210	101.291	21.1251	2.27598	8.67366e-14	6.60359e-13	Ntab-K326_AWOJ-SS7131	274733	276903	.	2171	-
gene_76842	155.524	46.2189	1.75093	8.69783e-14	6.6213e-13	Ntab-K326_AWOJ-SS81798	106	5712	-	5425	-
gene_67681	892.285	225.9	1.98175	9.08382e-14	6.91009e-13	Ntab-K326_AWOJ-SS61344	5	3272	.	3268	-
gene_68571	118.002	26.8716	2.14092	9.49717e-14	7.22226e-13	Ntab-K326_AWOJ-SS6336	55029	62507	-	4221	PF13041:PPR repeat family|PF01535:PPR repeat
gene_54286	93.8746	13.3226	2.84466	9.80391e-14	7.45242e-13	Ntab-K326_AWOJ-SS348	83244	84083	.	840	PF00067:Cytochrome P450
gene_71063	113.317	0	8.93959	1.02207e-13	7.76357e-13	Ntab-K326_AWOJ-SS6857	239966	241940	-	1217	PF04116:Fatty acid hydroxylase superfamily
gene_25991	126.799	33.7654	1.92103	1.02793e-13	7.8065e-13	Ntab-K326_AWOJ-SS16704	305025	312896	+	2908	PF16661:Metallo-beta-lactamase superfamily domain
gene_54020	164.312	49.2813	1.72831	1.03676e-13	7.87109e-13	Ntab-K326_AWOJ-SS345	240287	244103	-	3627	PF00685:Sulfotransferase domain
gene_85019	74.9075	6.63421	3.56494	1.03766e-13	7.87711e-13	Ntab-K326_AWOJ-SS9893	18079	24024	-	5946	-
gene_37266	79.1156	10.0561	2.98225	1.08899e-13	8.25641e-13	Ntab-K326_AWOJ-SS19044	246083	248921	.	2839	-
gene_30534	78.167	2.02048	5.23406	1.13869e-13	8.62603e-13	Ntab-K326_AWOJ-SS17947	192861	194183	.	1323	-
gene_50715	70.4307	4.83651	3.82724	1.13967e-13	8.63255e-13	Ntab-K326_AWOJ-SS301989	14	826	.	813	-
gene_78960	72.0542	6.309	3.45441	1.14783e-13	8.69348e-13	Ntab-K326_AWOJ-SS861	164419	165634	.	1216	-
gene_84476	84.3587	12.2886	2.76374	1.16689e-13	8.83326e-13	Ntab-K326_AWOJ-SS9761	118793	120764	.	1972	PF06101:Vacuolar protein sorting-associated protein 62
gene_24551	116.832	28.7669	2.03636	1.17227e-13	8.8731e-13	Ntab-K326_AWOJ-SS16282	6831	18587	-	3916	-
gene_73302	88.2256	13.3437	2.69712	1.17554e-13	8.89594e-13	Ntab-K326_AWOJ-SS7342	621412	626657	-	1460	PF00248:Aldo/keto reductase family
gene_25029	80.1213	9.57012	3.02311	1.19572e-13	9.04493e-13	Ntab-K326_AWOJ-SS16427	505155	506109	.	955	-
gene_50857	77.4268	2.15479	5.21443	1.23263e-13	9.31546e-13	Ntab-K326_AWOJ-SS30428	548	2621	+	1557	PF03171:2OG-Fe(II) oxygenase superfamily|PF14226:non-haem dioxygenase in morphine synthesis N-terminal
gene_53854	150.117	43.1777	1.79546	1.23998e-13	9.36806e-13	Ntab-K326_AWOJ-SS342188	317	7817	-	4263	PF04564:U-box domain|PF07714:Protein tyrosine kinase
gene_39740	96.8731	15.6051	2.62213	1.26881e-13	9.57991e-13	Ntab-K326_AWOJ-SS19661	247006	253145	-	3557	-
gene_35679	112.744	27.3787	2.03924	1.28413e-13	9.69357e-13	Ntab-K326_AWOJ-SS18651	492921	506772	+	2863	PF13249:Squalene-hopene cyclase N-terminal domain|PF13243:Squalene-hopene cyclase C-terminal domain
gene_18085	169.635	56.4949	1.58576	1.29823e-13	9.79289e-13	Ntab-K326_AWOJ-SS1411	536001	537213	.	1213	-
gene_64373	91.5158	16.9486	2.42692	1.33277e-13	1.00483e-12	Ntab-K326_AWOJ-SS54043	7664	18665	+	4720	PF03732:Retrotransposon gag protein
gene_59070	70.3452	6.19575	3.49567	1.37101e-13	1.03291e-12	Ntab-K326_AWOJ-SS4238	33340	36774	-	758	PF02045:CCAAT-binding transcription factor (CBF-B/NF-YA) subunit B
gene_66479	96.2204	16.6168	2.50825	1.39032e-13	1.04724e-12	Ntab-K326_AWOJ-SS5872	1010732	1016025	-	1846	PF09139:Mitochondrial matrix Mmp37
gene_54337	90.0546	11.4707	2.99054	1.39681e-13	1.05192e-12	Ntab-K326_AWOJ-SS3489	22958	32825	+	1744	-
gene_44893	143.478	41.439	1.80443	1.43424e-13	1.07988e-12	Ntab-K326_AWOJ-SS225	599680	608174	-	4616	-
gene_79282	111.866	25.5744	2.12254	1.51576e-13	1.14008e-12	Ntab-K326_AWOJ-SS8670	170766	174825	+	1473	PF01138:3' exoribonuclease family, domain 1|PF03725:3' exoribonuclease family, domain 2
gene_34320	131.677	24.123	2.45906	1.57791e-13	1.18622e-12	Ntab-K326_AWOJ-SS1847	241487	391336	+	3422	-
gene_84653	69.0644	2.95033	4.56549	1.623e-13	1.21948e-12	Ntab-K326_AWOJ-SS9795	85807	91780	-	1928	PF03016:Exostosin family
gene_7586	69.7183	3.12018	4.5689	1.62318e-13	1.2195e-12	Ntab-K326_AWOJ-SS1170	13158	17027	+	3174	-
gene_63617	106.155	23.3853	2.18699	1.63273e-13	1.22642e-12	Ntab-K326_AWOJ-SS5218	116627	119854	.	3228	PF00069:Protein kinase domain
gene_53431	111.149	0	8.91319	1.70929e-13	1.28247e-12	Ntab-K326_AWOJ-SS337	1616	4993	+	1865	-
gene_18170	104.047	22.541	2.1935	1.71541e-13	1.2868e-12	Ntab-K326_AWOJ-SS14139	170151	173990	+	979	PF00255:Glutathione peroxidase
gene_71493	175.672	56.5305	1.61984	1.77644e-13	1.33162e-12	Ntab-K326_AWOJ-SS69861	26601	27890	+	508	PF00013:KH domain
gene_18270	102.328	20.1862	2.33282	1.85536e-13	1.39049e-12	Ntab-K326_AWOJ-SS1418	64163	71424	+	4596	-
gene_21793	127.829	33.8142	1.91253	1.91128e-13	1.43196e-12	Ntab-K326_AWOJ-SS15293	14414	18006	-	2888	PF02705:K+ potassium transporter
gene_46845	163.021	52.5358	1.62929	1.95869e-13	1.46627e-12	Ntab-K326_AWOJ-SS252041	411	5612	+	2623	-
gene_8495	102.167	20.8867	2.27628	1.97414e-13	1.47739e-12	Ntab-K326_AWOJ-SS11915	11130	11491	.	362	-
gene_16259	73.3672	7.73147	3.22295	1.98726e-13	1.4869e-12	Ntab-K326_AWOJ-SS1357	93865	97779	-	2266	PF03641:Possible lysine decarboxylase
gene_3235	142.753	43.6161	1.71624	2.00319e-13	1.49805e-12	Ntab-K326_AWOJ-SS10653	52592	61681	-	2889	PF07714:Protein tyrosine kinase
gene_46116	165.326	0.795547	7.63552	2.02419e-13	1.51297e-12	Ntab-K326_AWOJ-SS241	504925	508191	+	3267	PF08879:WRC|PF08880:QLQ
gene_80129	89.3702	1.62663	5.74896	2.15264e-13	1.60685e-12	Ntab-K326_AWOJ-SS8815	359035	360333	+	535	PF00280:Potato inhibitor I family
gene_14278	145.778	44.82	1.69949	2.15987e-13	1.61191e-12	Ntab-K326_AWOJ-SS1314	74946	78520	-	1412	PF00561:alpha/beta hydrolase fold
gene_69525	180.233	58.0276	1.6528	2.16361e-13	1.61454e-12	Ntab-K326_AWOJ-SS653	1050807	1063910	-	2502	PF03715:Noc2p family
gene_12078	93.2434	15.1798	2.60455	2.22361e-13	1.65846e-12	Ntab-K326_AWOJ-SS1265	43474	44324	.	851	-
gene_68915	135.486	38.8151	1.81565	2.32956e-13	1.73465e-12	Ntab-K326_AWOJ-SS6395	197603	203652	+	4920	PF13041:PPR repeat family
gene_33442	143.569	43.1326	1.74812	2.33641e-13	1.73957e-12	Ntab-K326_AWOJ-SS183707	171	5776	+	2258	PF17177:Pentacotripeptide-repeat region of PRORP|PF13812:Pentatricopeptide repeat domain
gene_58953	153.4	44.9675	1.77735	2.36793e-13	1.76232e-12	Ntab-K326_AWOJ-SS42178	53903	55885	+	1983	-
gene_8372	123.492	32.3615	1.9288	2.37704e-13	1.76874e-12	Ntab-K326_AWOJ-SS11880	106739	111352	-	3165	-
gene_66271	99.9558	20.0147	2.34143	2.40043e-13	1.78541e-12	Ntab-K326_AWOJ-SS583	501074	502708	+	1546	-
gene_50795	112.191	27.7449	2.01222	2.45319e-13	1.82354e-12	Ntab-K326_AWOJ-SS30326	1	826	.	826	-
gene_28574	89.8008	15.0257	2.55556	2.70451e-13	2.00524e-12	Ntab-K326_AWOJ-SS17539	41138	42345	+	1208	-
gene_31973	68.1776	4.21866	4.03286	2.8188e-13	2.08722e-12	Ntab-K326_AWOJ-SS18117	651085	654647	+	3076	PF05691:Raffinose synthase or seed imbibition protein Sip1
gene_53741	100.934	21.9917	2.21257	2.87648e-13	2.12929e-12	Ntab-K326_AWOJ-SS3407	190053	193862	.	3810	PF14529:Endonuclease-reverse transcriptase
gene_32727	70.8805	5.9639	3.59531	2.88499e-13	2.13537e-12	Ntab-K326_AWOJ-SS18233	1084	2156	.	1073	PF00665:Integrase core domain
gene_24368	82.5958	1.7254	5.62918	2.98018e-13	2.20404e-12	Ntab-K326_AWOJ-SS16227	118967	121100	-	2134	-
gene_72792	153.047	47.1736	1.68742	3.0618e-13	2.2621e-12	Ntab-K326_AWOJ-SS7245	532644	535846	-	3116	PF04192:Utp21 specific WD40 associated putative domain|PF00400:WD domain, G-beta repeat
gene_24023	159.661	53.2903	1.58956	3.11067e-13	2.29704e-12	Ntab-K326_AWOJ-SS161	318306	326452	-	3473	PF03715:Noc2p family
gene_34313	101.987	13.0461	2.97651	3.11228e-13	2.29777e-12	Ntab-K326_AWOJ-SS18468	196730	197160	.	431	-
gene_72681	102.856	0	8.8006	3.12024e-13	2.30341e-12	Ntab-K326_AWOJ-SS7216	167589	169156	.	1568	-
gene_20012	88.9599	13.6032	2.6712	3.21664e-13	2.37313e-12	Ntab-K326_AWOJ-SS14705	163682	171160	-	2175	-
gene_13900	158.863	52.737	1.58943	3.27174e-13	2.4133e-12	Ntab-K326_AWOJ-SS1303	72889	77082	-	3976	-
gene_33738	119.637	26.644	2.14131	3.28353e-13	2.42174e-12	Ntab-K326_AWOJ-SS18410	106600	109009	.	2410	PF01182:Glucosamine-6-phosphate isomerases/6-phosphogluconolactonase
gene_9497	152.819	48.2997	1.66801	3.29107e-13	2.42706e-12	Ntab-K326_AWOJ-SS1212	23955	24796	.	842	PF14368:Probable lipid transfer
gene_56143	71.2659	7.35746	3.25679	3.39781e-13	2.50401e-12	Ntab-K326_AWOJ-SS36902	29416	32397	.	2982	-
gene_59039	110.756	24.0676	2.21472	3.8348e-13	2.82006e-12	Ntab-K326_AWOJ-SS4231	45106	49297	+	3954	PF00179:Ubiquitin-conjugating enzyme
gene_6615	99.5994	0	8.75338	3.91562e-13	2.87689e-12	Ntab-K326_AWOJ-SS11488	49303	50566	.	1264	PF14009:Domain of unknown function (DUF4228)
gene_19064	99.8132	0	8.75657	3.93766e-13	2.89191e-12	Ntab-K326_AWOJ-SS14431	388809	391897	-	1489	PF00582:Universal stress protein family
gene_42831	75.8083	9.41348	2.99303	3.98751e-13	2.92734e-12	Ntab-K326_AWOJ-SS20446	433882	435322	-	1356	-
gene_44603	125.851	31.7201	1.98961	4.05386e-13	2.97546e-12	Ntab-K326_AWOJ-SS2215	45403	49536	-	3454	-
gene_37086	109.96	26.3237	2.0669	4.06203e-13	2.98115e-12	Ntab-K326_AWOJ-SS18996	268971	270095	.	1125	PF01967:MoaC family
gene_13456	90.4763	17.2371	2.40177	4.09983e-13	3.00768e-12	Ntab-K326_AWOJ-SS12940	358181	361736	+	1600	-
gene_68562	114.998	27.5118	2.05362	4.10629e-13	3.01212e-12	Ntab-K326_AWOJ-SS6333	115939	125261	-	2087	PF00069:Protein kinase domain
gene_70676	154.611	46.917	1.70529	4.29585e-13	3.14705e-12	Ntab-K326_AWOJ-SS6767	318873	349790	-	1939	PF01554:MatE
gene_36004	139.963	41.8998	1.75381	4.35664e-13	3.19035e-12	Ntab-K326_AWOJ-SS1870	270601	272818	-	2127	PF04005:Hus1-like protein
gene_80846	91.1261	15.1757	2.57225	4.37297e-13	3.2013e-12	Ntab-K326_AWOJ-SS896	7489	10372	+	2672	-
gene_19132	77.8635	10.0007	2.96279	4.54599e-13	3.32562e-12	Ntab-K326_AWOJ-SS14448	337022	339266	.	2245	-
gene_14251	118.808	30.7151	1.94955	4.7958e-13	3.50415e-12	Ntab-K326_AWOJ-SS13138	113942	115732	-	1791	-
gene_43554	147.489	42.5412	1.80438	5.04623e-13	3.67976e-12	Ntab-K326_AWOJ-SS210	55626	56710	.	1085	-
gene_28134	83.285	10.9426	2.93914	5.04681e-13	3.67982e-12	Ntab-K326_AWOJ-SS17403	22541	25049	+	1509	PF03083:Sugar efflux transporter for intercellular exchange
gene_45752	65.5281	4.56912	3.83926	5.06694e-13	3.69412e-12	Ntab-K326_AWOJ-SS2366	245856	248365	-	1707	-
gene_21912	81.5281	1.82417	5.60335	5.17496e-13	3.77137e-12	Ntab-K326_AWOJ-SS15352	107806	110907	-	843	PF03171:2OG-Fe(II) oxygenase superfamily
gene_30411	129.743	36.2918	1.83172	5.2125e-13	3.79797e-12	Ntab-K326_AWOJ-SS17937	53906	54934	.	1029	PF02519:Auxin responsive protein
gene_29058	96.2343	0	8.70378	5.22379e-13	3.80581e-12	Ntab-K326_AWOJ-SS17684	118394	119889	-	847	-
gene_39775	243.012	73.9453	1.71134	5.24973e-13	3.82395e-12	Ntab-K326_AWOJ-SS19675	121164	122799	.	1636	PF00078:Reverse transcriptase (RNA-dependent DNA polymerase)
gene_27824	139.357	44.0877	1.65992	5.43436e-13	3.95488e-12	Ntab-K326_AWOJ-SS17312	2593	7752	-	3199	PF12756:C2H2 type zinc-finger (2 copies)|PF13649:Methyltransferase domain
gene_72687	176.771	0.464927	8.61976	5.50435e-13	4.00382e-12	Ntab-K326_AWOJ-SS7217	38583	39653	.	1071	-
gene_14071	139.696	38.3321	1.85839	5.86236e-13	4.25956e-12	Ntab-K326_AWOJ-SS13080	255938	257237	-	1300	-
gene_65346	95.8923	20.0688	2.26062	5.8705e-13	4.26505e-12	Ntab-K326_AWOJ-SS562	126737	130253	+	2987	PF00450:Serine carboxypeptidase
gene_70455	123.784	35.0957	1.8213	5.90339e-13	4.28766e-12	Ntab-K326_AWOJ-SS6731	150084	154925	.	4842	-
gene_41958	139.98	42.149	1.72559	5.91433e-13	4.29433e-12	Ntab-K326_AWOJ-SS20241	252070	254322	-	1507	-
gene_20771	94.7645	0	8.68198	5.94472e-13	4.31553e-12	Ntab-K326_AWOJ-SS14941	17938	19340	.	1403	-
gene_22117	86.5336	11.2021	2.94441	6.02959e-13	4.37627e-12	Ntab-K326_AWOJ-SS15404	312948	313842	.	895	-
gene_29673	64.2296	3.84465	4.09491	6.47908e-13	4.69223e-12	Ntab-K326_AWOJ-SS17844	10186	12485	.	2300	-
gene_69791	65.6026	4.02113	3.98876	6.84131e-13	4.94916e-12	Ntab-K326_AWOJ-SS6594	2887	4379	.	1493	PF03634:TCP family transcription factor
gene_22198	80.6982	1.62663	5.60228	6.89717e-13	4.98858e-12	Ntab-K326_AWOJ-SS15437	52560	53711	.	1152	-
gene_8935	83.156	14.2314	2.55167	6.94537e-13	5.02294e-12	Ntab-K326_AWOJ-SS12	229155	235874	-	3594	-
gene_71157	103.345	24.223	2.08111	6.95128e-13	5.02672e-12	Ntab-K326_AWOJ-SS6882	51913	58145	-	6075	PF13960:Domain of unknown function (DUF4218)
gene_35351	126.858	34.0895	1.88572	7.02759e-13	5.08058e-12	Ntab-K326_AWOJ-SS18607	225053	233016	+	1696	PF12657:Transcription factor IIIC subunit delta N-term
gene_25086	96.0095	19.8159	2.26994	7.04205e-13	5.08984e-12	Ntab-K326_AWOJ-SS16440	702762	708957	+	4313	PF01086:Clathrin light chain
gene_49951	104.007	24.5036	2.08388	7.07095e-13	5.10971e-12	Ntab-K326_AWOJ-SS292608	244	3699	-	995	PF04420:CHD5-like protein
gene_8183	94.0214	17.5388	2.40454	7.08562e-13	5.1198e-12	Ntab-K326_AWOJ-SS11842	214920	222447	+	2908	-
gene_9410	141.856	44.6592	1.66957	7.14883e-13	5.16343e-12	Ntab-K326_AWOJ-SS12097	239398	242384	-	1902	-
gene_57488	67.0892	5.73204	3.61256	7.3729e-13	5.32158e-12	Ntab-K326_AWOJ-SS389	768517	770220	.	1704	PF00685:Sulfotransferase domain
gene_3919	145.895	43.0825	1.7776	7.75404e-13	5.59004e-12	Ntab-K326_AWOJ-SS1081	12101	19005	+	1990	PF03106:WRKY DNA -binding domain
gene_3179	124.558	31.4288	1.99357	7.9201e-13	5.70637e-12	Ntab-K326_AWOJ-SS10643	104113	108839	-	3518	PF02992:Transposase family tnp2|PF13963:Transposase-associated domain
gene_77375	104.875	23.434	2.1818	8.19205e-13	5.89939e-12	Ntab-K326_AWOJ-SS8287	161231	167450	+	5380	-
gene_62076	132.606	38.6875	1.77605	8.41497e-13	6.05514e-12	Ntab-K326_AWOJ-SS49	11876	121627	-	4152	PF02042:RWP-RK domain|PF00564:PB1 domain
gene_44317	128.781	37.4902	1.78115	8.59968e-13	6.18317e-12	Ntab-K326_AWOJ-SS2187	274794	277588	+	1869	PF00854:POT family
gene_69808	123.896	33.2885	1.90693	8.76784e-13	6.30097e-12	Ntab-K326_AWOJ-SS66	463413	469493	.	6081	-
gene_31242	85.6853	12.5928	2.7752	8.9358e-13	6.41851e-12	Ntab-K326_AWOJ-SS18030	41444	45210	+	3283	-
gene_42415	67.0852	5.34483	3.63498	9.23493e-13	6.62946e-12	Ntab-K326_AWOJ-SS20347	14914	17914	-	2392	PF03398:Regulator of Vps4 activity in the MVB pathway
gene_16311	136.571	39.7661	1.77629	9.62101e-13	6.89982e-12	Ntab-K326_AWOJ-SS13581	9906	12218	+	2079	PF04055:Radical SAM superfamily
gene_84823	68.5383	6.03376	3.46944	1.0317e-12	7.38664e-12	Ntab-K326_AWOJ-SS9841	282324	283826	.	1503	PF04759:Protein of unknown function, DUF617
gene_22412	67.6611	4.28067	3.90618	1.05878e-12	7.57681e-12	Ntab-K326_AWOJ-SS155	1407829	1409641	.	1813	PF02458:Transferase family
gene_37288	73.1688	9.66104	2.88748	1.08265e-12	7.74226e-12	Ntab-K326_AWOJ-SS19050	11877	16179	+	1453	PF00276:Ribosomal protein L23
gene_70816	85.2744	15.9212	2.4275	1.13805e-12	8.12965e-12	Ntab-K326_AWOJ-SS6799	322038	329278	-	6232	PF13041:PPR repeat family
gene_68558	101.217	23.3919	2.10053	1.14447e-12	8.1707e-12	Ntab-K326_AWOJ-SS63303	23	1271	+	822	-
gene_5120	76.1041	11.746	2.7052	1.16173e-12	8.29237e-12	Ntab-K326_AWOJ-SS1115	179103	183379	+	2108	PF07168:Ureide permease
gene_52914	95.9893	20.485	2.21502	1.16231e-12	8.29564e-12	Ntab-K326_AWOJ-SS331289	5186	9055	+	3651	-
gene_76789	162.667	0.36616	8.50026	1.17358e-12	8.37446e-12	Ntab-K326_AWOJ-SS8167	172220	174301	+	1525	PF14226:non-haem dioxygenase in morphine synthesis N-terminal|PF03171:2OG-Fe(II) oxygenase superfamily
gene_38774	92.8369	1.09848	6.22506	1.1888e-12	8.48057e-12	Ntab-K326_AWOJ-SS19466	94493	100861	+	1245	-
gene_84528	64.7978	4.54143	3.82433	1.20188e-12	8.5714e-12	Ntab-K326_AWOJ-SS977	139348	140228	.	881	-
gene_20986	102.228	20.4536	2.30594	1.29134e-12	9.1941e-12	Ntab-K326_AWOJ-SS15008	278657	281646	+	2888	-
gene_72860	139.415	0.732321	7.39177	1.40295e-12	9.9673e-12	Ntab-K326_AWOJ-SS72575	30898	31437	.	540	-
gene_50540	135.781	40.2864	1.75053	1.42705e-12	1.01356e-11	Ntab-K326_AWOJ-SS299799	3591	8982	-	2378	PF10453:Nuclear fragile X mental retardation-interacting protein 1 (NUFIP1)
gene_51567	75.0308	1.82417	5.48526	1.43318e-12	1.01782e-11	Ntab-K326_AWOJ-SS3128	8046	9678	.	1633	-
gene_62753	137.143	41.439	1.73893	1.48164e-12	1.051e-11	Ntab-K326_AWOJ-SS5024	778777	783268	+	3340	PF10536:Plant mobile domain
gene_31231	92.7388	18.4765	2.31598	1.53227e-12	1.08596e-11	Ntab-K326_AWOJ-SS18029	641490	648621	-	2403	PF13365:Trypsin-like peptidase domain|PF13180:PDZ domain
gene_48863	68.4925	2.08371	5.0397	1.533e-12	1.08627e-11	Ntab-K326_AWOJ-SS279422	13	345	.	333	-
gene_49868	126.665	38.025	1.73045	1.56004e-12	1.10511e-11	Ntab-K326_AWOJ-SS2913	62780	70515	-	6927	PF13041:PPR repeat family|PF12854:PPR repeat
gene_32804	145.375	47.0867	1.63395	1.61256e-12	1.14149e-11	Ntab-K326_AWOJ-SS18257	608795	614038	-	1474	-
gene_71564	66.0911	7.1256	3.22071	1.61265e-12	1.14149e-11	Ntab-K326_AWOJ-SS7009	311605	312733	.	1129	-
gene_74524	101.268	18.562	2.4761	1.61826e-12	1.14524e-11	Ntab-K326_AWOJ-SS7631	171783	182154	-	2531	PF05686:Glycosyl transferase family 90
gene_64014	136.233	41.904	1.69018	1.66306e-12	1.17592e-11	Ntab-K326_AWOJ-SS5328	27215	35550	+	1741	PF04280:Tim44-like domain
gene_4260	90.2895	1.29601	6.17391	1.72386e-12	1.21725e-11	Ntab-K326_AWOJ-SS10892	90	546	.	457	-
gene_27417	140.407	44.1389	1.66976	1.73037e-12	1.22173e-11	Ntab-K326_AWOJ-SS17183	30388	37461	+	4667	PF07899:Frigida-like protein
gene_46666	94.3056	20.0044	2.21964	1.7882e-12	1.26146e-11	Ntab-K326_AWOJ-SS249792	1	454	.	454	-
gene_36979	80.5492	13.3569	2.59393	1.84788e-12	1.30281e-11	Ntab-K326_AWOJ-SS18975	563474	566888	-	1886	PF13855:Leucine rich repeat
gene_46832	101.076	24.2507	2.04819	1.87254e-12	1.31956e-11	Ntab-K326_AWOJ-SS251980	792	4984	-	1584	PF00657:GDSL-like Lipase/Acylhydrolase
gene_16707	89.6665	17.7099	2.3533	2.03118e-12	1.42831e-11	Ntab-K326_AWOJ-SS13672	485012	492991	+	7887	PF13456:Reverse transcriptase-like
gene_66296	67.4749	6.67516	3.27471	2.0579e-12	1.44668e-11	Ntab-K326_AWOJ-SS583	499188	500195	.	1008	-
gene_12624	146.977	45.0465	1.69565	2.06094e-12	1.44868e-11	Ntab-K326_AWOJ-SS12758	165639	166823	.	1185	PF06101:Vacuolar protein sorting-associated protein 62
gene_85394	135.896	42.5966	1.68514	2.08084e-12	1.46224e-11	Ntab-K326_AWOJ-SS997	697711	703299	+	3487	PF03000:NPH3 family
gene_65394	88.2016	1.29601	6.14092	2.1121e-12	1.48378e-11	Ntab-K326_AWOJ-SS563	259547	261006	.	1460	-
gene_45731	114.037	29.0661	1.98138	2.13913e-12	1.50248e-11	Ntab-K326_AWOJ-SS2364	81115	83840	.	2726	-
gene_37330	69.1606	8.68901	2.98565	2.16748e-12	1.52137e-11	Ntab-K326_AWOJ-SS19057	113501	118895	+	2720	PF00564:PB1 domain
gene_61475	141.541	44.9332	1.64747	2.21474e-12	1.55349e-11	Ntab-K326_AWOJ-SS4780	58727	65868	+	2395	PF02096:60Kd inner membrane protein
gene_82546	65.716	6.54208	3.31005	2.27037e-12	1.59129e-11	Ntab-K326_AWOJ-SS9338	251891	253677	+	1322	PF00249:Myb-like DNA-binding domain
gene_7140	147.382	45.8763	1.68491	2.2955e-12	1.60844e-11	Ntab-K326_AWOJ-SS11604	143646	146156	+	1745	-
gene_60692	60.5322	4.21081	3.85882	2.36597e-12	1.6567e-11	Ntab-K326_AWOJ-SS4633	175198	177916	-	2719	-
gene_14798	147.275	42.7615	1.78833	2.37578e-12	1.66293e-11	Ntab-K326_AWOJ-SS13265	31181	43394	+	9143	-
gene_65246	78.5292	13.3449	2.56025	2.39915e-12	1.67865e-11	Ntab-K326_AWOJ-SS5589	429214	434219	+	4812	-
gene_54288	101.703	23.251	2.12588	2.40644e-12	1.68358e-11	Ntab-K326_AWOJ-SS348	106706	108474	.	1769	PF00067:Cytochrome P450
gene_24020	94.8275	19.887	2.25077	2.64022e-12	1.84342e-11	Ntab-K326_AWOJ-SS161	456936	460813	+	3636	PF14826:FACT complex subunit SPT16 N-terminal lobe domain
gene_40045	82.25	0	8.47718	2.68546e-12	1.8738e-11	Ntab-K326_AWOJ-SS19752	42853	49143	+	1254	-
gene_33106	130.422	0.831087	7.29249	2.85803e-12	1.99093e-11	Ntab-K326_AWOJ-SS18309	19347	26056	+	3326	PF00931:NB-ARC domain
gene_47061	132.089	41.2072	1.67325	2.9675e-12	2.06541e-11	Ntab-K326_AWOJ-SS2553	223275	228744	+	2145	PF00083:Sugar (and other) transporter
gene_55421	125.77	37.3059	1.75863	2.99881e-12	2.086e-11	Ntab-K326_AWOJ-SS3603	147011	152773	-	3520	-
gene_55493	143.426	44.9398	1.68215	3.00893e-12	2.09285e-11	Ntab-K326_AWOJ-SS361	134578	150914	-	4598	PF00689:Cation transporting ATPase, C-terminus|PF00690:Cation transporter/ATPase, N-terminus|PF00702:haloacid dehalogenase-like hydrolase|PF12515:Ca2+-ATPase N terminal autoinhibitory domain|PF00122:E1-E2 ATPase
gene_40500	128.138	35.1326	1.8528	3.02371e-12	2.10293e-11	Ntab-K326_AWOJ-SS19836	207600	209967	.	2368	-
gene_75011	62.0786	5.43574	3.51804	3.0495e-12	2.12025e-11	Ntab-K326_AWOJ-SS7749	17363	22499	+	4892	-
gene_16725	110.726	29.7232	1.90281	3.32491e-12	2.30823e-11	Ntab-K326_AWOJ-SS13673	160876	164423	+	1066	PF03110:SBP domain
gene_3792	132.495	36.3984	1.86114	3.32684e-12	2.30934e-11	Ntab-K326_AWOJ-SS10782	35765	40545	+	1711	PF03650:Uncharacterised protein family (UPF0041)
gene_3774	70.6542	9.23287	2.94471	3.36674e-12	2.33637e-11	Ntab-K326_AWOJ-SS10779	189623	191947	.	2325	-
gene_66862	106.523	22.6385	2.25609	3.40414e-12	2.3612e-11	Ntab-K326_AWOJ-SS5941	344185	349657	-	2384	-
gene_81063	87.5569	16.7668	2.36997	3.72225e-12	2.57768e-11	Ntab-K326_AWOJ-SS9007	25802	30833	-	2665	PF03169:OPT oligopeptide transporter protein
gene_30062	124.682	36.464	1.78921	3.94614e-12	2.7291e-11	Ntab-K326_AWOJ-SS17898	842926	851090	+	5850	PF12043:Domain of unknown function (DUF3527)
gene_53081	145.078	44.5303	1.69171	4.19849e-12	2.89895e-11	Ntab-K326_AWOJ-SS3332	210092	215505	+	5104	-
gene_55571	142.017	44.6923	1.67824	4.24004e-12	2.92709e-11	Ntab-K326_AWOJ-SS361587	1	1198	+	520	PF00183:Hsp90 protein
gene_66579	91.6619	19.5118	2.21181	4.50958e-12	3.10669e-11	Ntab-K326_AWOJ-SS5880	272749	275702	.	2954	PF13041:PPR repeat family|PF01535:PPR repeat
gene_22109	135.05	39.8293	1.75998	4.60801e-12	3.1727e-11	Ntab-K326_AWOJ-SS15404	207081	214297	+	1587	-
gene_18041	139.293	42.6718	1.6968	4.73286e-12	3.25651e-11	Ntab-K326_AWOJ-SS14100	371981	373556	-	1576	-
gene_22453	81.0186	14.8583	2.46596	4.88159e-12	3.35694e-11	Ntab-K326_AWOJ-SS155201	2551	10031	-	1488	PF00330:Aconitase family (aconitate hydratase)
gene_56309	66.702	8.19761	3.06229	4.90917e-12	3.37496e-11	Ntab-K326_AWOJ-SS3713	6701	13853	+	3000	-
gene_61282	116.278	30.8614	1.91443	5.00017e-12	3.43428e-11	Ntab-K326_AWOJ-SS4752	20272	22405	-	2134	-
gene_74595	101.121	23.4366	2.11498	5.14199e-12	3.53002e-11	Ntab-K326_AWOJ-SS7650	162196	164901	-	1166	-
gene_39250	65.2698	7.29423	3.13389	5.28999e-12	3.6289e-11	Ntab-K326_AWOJ-SS19556	85217	85700	.	484	-
gene_63444	102.62	24.1296	2.08755	5.32032e-12	3.64901e-11	Ntab-K326_AWOJ-SS5156	196138	201575	-	2169	PF07651:ANTH domain
gene_4217	106.468	26.9192	1.99165	5.36396e-12	3.6786e-11	Ntab-K326_AWOJ-SS1088	1129736	1283228	-	3039	-
gene_16490	76.3123	0	8.3705	5.36794e-12	3.68098e-11	Ntab-K326_AWOJ-SS1362	383398	384110	+	488	-
gene_42332	76.0796	12.1543	2.61996	5.53711e-12	3.79378e-11	Ntab-K326_AWOJ-SS20322	14479	24839	-	2612	PF07714:Protein tyrosine kinase
gene_71334	121.969	0.858774	7.19464	5.89929e-12	4.0351e-11	Ntab-K326_AWOJ-SS695	39061	40955	+	1073	-
gene_40561	60.4423	3.18219	4.19119	5.94342e-12	4.06452e-11	Ntab-K326_AWOJ-SS19856	234186	239098	-	4202	-
gene_9443	75.0799	0	8.34685	6.06647e-12	4.14556e-11	Ntab-K326_AWOJ-SS12107	26555	28636	+	1589	PF01161:Phosphatidylethanolamine-binding protein
gene_60450	82.3743	1.19725	6.04674	6.18707e-12	4.22441e-11	Ntab-K326_AWOJ-SS458	109179	110566	.	1388	PF13499:EF-hand domain pair
gene_19242	59.6123	5.57005	3.45274	6.35683e-12	4.33707e-11	Ntab-K326_AWOJ-SS1448	26671	32941	+	2693	-
gene_22225	120.292	35.2288	1.76752	6.4363e-12	4.39047e-11	Ntab-K326_AWOJ-SS1545	86086	96635	-	1877	PF00120:Glutamine synthetase, catalytic domain
gene_59134	117.808	31.2812	1.93661	6.62167e-12	4.51312e-11	Ntab-K326_AWOJ-SS4249	9855	12316	-	2018	PF02826:D-isomer specific 2-hydroxyacid dehydrogenase, NAD binding domain
gene_68048	64.047	7.03469	3.18056	7.07726e-12	4.81374e-11	Ntab-K326_AWOJ-SS6215	66295	75826	-	7190	PF13041:PPR repeat family
gene_67874	98.5989	22.6386	2.09838	7.36333e-12	5.00505e-11	Ntab-K326_AWOJ-SS618	13197	15797	.	2601	PF01535:PPR repeat|PF13041:PPR repeat family
gene_81356	147.623	48.0641	1.62842	7.41841e-12	5.04108e-11	Ntab-K326_AWOJ-SS9093	45429	49486	+	4058	-
gene_27237	60.2298	2.6474	4.5807	7.71702e-12	5.23716e-11	Ntab-K326_AWOJ-SS17134	127080	129484	.	2405	PF00067:Cytochrome P450
gene_8659	67.3424	8.45716	3.01154	8.08417e-12	5.47766e-11	Ntab-K326_AWOJ-SS11947	211240	212201	+	873	-
gene_41860	135.14	40.7633	1.72924	8.24718e-12	5.585e-11	Ntab-K326_AWOJ-SS2022	233684	239905	-	1551	-
gene_24184	79.1527	13.1594	2.57645	8.30085e-12	5.61926e-11	Ntab-K326_AWOJ-SS16177	643157	646984	-	3678	PF12061:Late blight resistance protein R1|PF00931:NB-ARC domain
gene_7334	143.713	46.9338	1.62551	8.40993e-12	5.69204e-11	Ntab-K326_AWOJ-SS11659	153322	158104	-	2434	PF04410:Gar1/Naf1 RNA binding region
gene_37081	120.564	36.4827	1.73039	8.56748e-12	5.79652e-11	Ntab-K326_AWOJ-SS18996	163387	168290	-	3837	PF00704:Glycosyl hydrolases family 18
gene_40534	118.599	0.858774	7.15271	8.82819e-12	5.9707e-11	Ntab-K326_AWOJ-SS19849	15639	24594	+	1199	-
gene_2106	128.854	40.2376	1.69281	8.89073e-12	6.01077e-11	Ntab-K326_AWOJ-SS10446	61670	66618	-	3209	-
gene_10631	115.072	32.3641	1.81802	9.21665e-12	6.22707e-11	Ntab-K326_AWOJ-SS12386	356465	357496	.	1032	-
gene_76308	58.439	4.14758	3.81437	9.3232e-12	6.29731e-11	Ntab-K326_AWOJ-SS8065	268967	271958	-	2992	-
gene_45303	140.739	45.7998	1.63304	9.48421e-12	6.40309e-11	Ntab-K326_AWOJ-SS230057	10030	14872	-	1389	PF00106:short chain dehydrogenase
gene_29899	73.6048	0	8.31924	9.57534e-12	6.46282e-11	Ntab-K326_AWOJ-SS17877	104209	105101	+	893	-
gene_21004	97.2255	23.9056	2.03098	9.64497e-12	6.50741e-11	Ntab-K326_AWOJ-SS15018	173136	175119	+	1510	-
gene_82375	69.9171	10.3789	2.74953	1.00863e-11	6.79513e-11	Ntab-K326_AWOJ-SS9304	164676	176590	+	3612	PF00575:S1 RNA binding domain
gene_44597	96.8044	22.7584	2.08261	1.01406e-11	6.83109e-11	Ntab-K326_AWOJ-SS2215	394379	402385	+	4848	PF00069:Protein kinase domain
gene_33842	91.8761	18.8451	2.31124	1.04034e-11	7.00418e-11	Ntab-K326_AWOJ-SS18422	513994	515391	-	797	-
gene_2337	90.6559	20.4771	2.13309	1.04737e-11	7.05021e-11	Ntab-K326_AWOJ-SS10491	315146	318071	+	1098	PF03110:SBP domain
gene_65184	127.5	32.6	1.97893	1.08967e-11	7.32554e-11	Ntab-K326_AWOJ-SS558	607518	615047	+	4269	-
gene_62743	64.7535	7.85914	3.09356	1.10212e-11	7.40515e-11	Ntab-K326_AWOJ-SS5023	15465	16412	.	948	-
gene_73833	71.311	11.2376	2.66527	1.1634e-11	7.80965e-11	Ntab-K326_AWOJ-SS7496	384190	385273	.	1084	-
gene_16990	117.48	27.3745	2.13305	1.17827e-11	7.90583e-11	Ntab-K326_AWOJ-SS13768	11662	12635	.	974	-
gene_27486	61.6695	6.56191	3.21703	1.19813e-11	8.03317e-11	Ntab-K326_AWOJ-SS17201	53079	53933	.	855	-
gene_22108	57.3871	4.57697	3.64752	1.20692e-11	8.09134e-11	Ntab-K326_AWOJ-SS154037	30067	37730	-	3137	-
gene_41826	83.8948	17.3437	2.28835	1.23451e-11	8.27098e-11	Ntab-K326_AWOJ-SS20216	291168	304902	+	6207	PF12009:Telomerase ribonucleoprotein complex - RNA binding domain|PF00078:Reverse transcriptase (RNA-dependent DNA polymerase)
gene_58473	70.7519	9.75317	2.87902	1.24131e-11	8.31501e-11	Ntab-K326_AWOJ-SS411	317114	322185	+	4672	-
gene_41057	131.546	38.5152	1.7524	1.2955e-11	8.66771e-11	Ntab-K326_AWOJ-SS19984	171402	173463	-	1484	PF00249:Myb-like DNA-binding domain
gene_22079	107.985	27.9978	1.95217	1.3055e-11	8.73301e-11	Ntab-K326_AWOJ-SS153989	224	4407	.	4184	PF14111:Domain of unknown function (DUF4283)
gene_79631	93.8855	20.2296	2.20912	1.34339e-11	8.98125e-11	Ntab-K326_AWOJ-SS8719	356064	358200	.	2137	-
gene_63868	139.937	41.2042	1.78598	1.38801e-11	9.26795e-11	Ntab-K326_AWOJ-SS53	37358	40193	.	2836	-
gene_80212	59.2657	5.90067	3.34133	1.3899e-11	9.27971e-11	Ntab-K326_AWOJ-SS8834	10344	13585	+	2843	PF12854:PPR repeat|PF01535:PPR repeat
gene_81161	63.4942	6.23914	3.34869	1.42159e-11	9.48344e-11	Ntab-K326_AWOJ-SS90398	4490	6594	.	2105	-
gene_58876	62.1161	2.05602	4.90018	1.5146e-11	1.00864e-10	Ntab-K326_AWOJ-SS4199	222086	228403	-	2210	PF00481:Protein phosphatase 2C
gene_42965	73.5152	10.9269	2.75863	1.55058e-11	1.03175e-10	Ntab-K326_AWOJ-SS20477	59883	61671	+	821	PF00641:Zn-finger in Ran binding protein and others
gene_16435	77.3907	13.0684	2.54691	1.57049e-11	1.04472e-10	Ntab-K326_AWOJ-SS13607	44503	48261	+	3759	-
gene_2694	61.443	6.77393	3.13456	1.65968e-11	1.10254e-10	Ntab-K326_AWOJ-SS10565	38760	40506	-	1408	PF03106:WRKY DNA -binding domain
gene_80798	101.452	22.4621	2.16197	1.66313e-11	1.10452e-10	Ntab-K326_AWOJ-SS895	589160	591067	.	1908	-
gene_31682	69.0391	9.55564	2.85106	1.66903e-11	1.10825e-10	Ntab-K326_AWOJ-SS18084	2724	7403	-	2416	PF05904:Plant protein of unknown function (DUF863)
gene_67131	104.801	27.8425	1.89907	1.69904e-11	1.12755e-10	Ntab-K326_AWOJ-SS6002	18166	20824	-	1974	-
gene_25048	122.854	37.2138	1.71763	1.75275e-11	1.16235e-10	Ntab-K326_AWOJ-SS164323	8469	16476	-	5390	PF01582:TIR domain|PF00931:NB-ARC domain
gene_24237	110.496	0.894313	7.04919	1.79471e-11	1.18931e-10	Ntab-K326_AWOJ-SS16196	46578	48876	+	995	-
gene_22976	59.6853	5.83744	3.35775	1.83283e-11	1.21392e-10	Ntab-K326_AWOJ-SS157	343890	346315	.	2426	-
gene_82259	120.032	35.1747	1.77524	1.83489e-11	1.21516e-10	Ntab-K326_AWOJ-SS92870	282	4034	+	1594	-
gene_51484	62.0529	7.929	2.97189	1.86492e-11	1.23461e-10	Ntab-K326_AWOJ-SS3118	154072	155243	.	1172	-
gene_57400	91.2526	19.384	2.24613	1.88245e-11	1.24587e-10	Ntab-K326_AWOJ-SS388	293777	296898	-	3122	PF03081:Exo70 exocyst complex subunit
gene_33104	92.6936	21.2227	2.12598	1.91791e-11	1.26911e-10	Ntab-K326_AWOJ-SS18307	52200	53908	-	1618	PF16913:Purine nucleobase transmembrane transport
gene_481	60.4408	7.07023	3.09513	1.94922e-11	1.28878e-10	Ntab-K326_AWOJ-SS10113	15445	20001	-	2076	-
gene_17434	151.522	48.6621	1.64293	1.94977e-11	1.28891e-10	Ntab-K326_AWOJ-SS1393	647211	649348	-	872	PF09420:Ribosome biogenesis protein Nop16
gene_10759	115.097	34.1105	1.7555	1.96419e-11	1.2982e-10	Ntab-K326_AWOJ-SS12406	101982	107596	-	2096	PF02996:Prefoldin subunit
gene_43509	81.1867	15.0414	2.41116	1.97084e-11	1.30236e-10	Ntab-K326_AWOJ-SS2098	248738	252641	+	1669	PF08127:Peptidase family C1 propeptide|PF00112:Papain family cysteine protease
gene_19281	83.0015	16.5283	2.3455	1.9887e-11	1.31393e-10	Ntab-K326_AWOJ-SS1449	113369	115622	-	858	PF02201:SWIB/MDM2 domain
gene_63828	64.6997	5.9507	3.39459	2.07013e-11	1.36649e-10	Ntab-K326_AWOJ-SS5283	29236	35316	+	2633	-
gene_23996	133.915	43.2975	1.61461	2.1713e-11	1.4321e-10	Ntab-K326_AWOJ-SS16093	90929	98024	.	7096	-
gene_23691	111.076	32.2785	1.77905	2.25029e-11	1.48273e-10	Ntab-K326_AWOJ-SS15984	190931	201569	+	3658	PF01138:3' exoribonuclease family, domain 1|PF00575:S1 RNA binding domain
gene_56737	107.572	28.364	1.92499	2.30367e-11	1.51694e-10	Ntab-K326_AWOJ-SS3770	90240	91201	.	962	-
gene_7904	71.4874	11.3641	2.66437	2.36326e-11	1.55562e-10	Ntab-K326_AWOJ-SS11785	15439	20694	+	1640	PF03006:Haemolysin-III related
gene_2571	69.3079	10.9571	2.63713	2.40162e-11	1.58001e-10	Ntab-K326_AWOJ-SS10540	16443	18144	.	1702	PF00350:Dynamin family|PF02212:Dynamin GTPase effector domain|PF01031:Dynamin central region
gene_71220	81.3575	16.2585	2.30231	2.45647e-11	1.61478e-10	Ntab-K326_AWOJ-SS6909	9367	37679	-	2742	PF00657:GDSL-like Lipase/Acylhydrolase
gene_78950	101.755	27.4498	1.89029	2.47011e-11	1.62302e-10	Ntab-K326_AWOJ-SS861	178523	182863	+	1737	PF00046:Homeobox domain
gene_68840	99.9706	25.1752	2.00972	2.49155e-11	1.63666e-10	Ntab-K326_AWOJ-SS6381	73945	81015	+	3235	PF12874:Zinc-finger of C2H2 type
gene_6118	133.372	44.0546	1.61186	2.50429e-11	1.64474e-10	Ntab-K326_AWOJ-SS11379	32113	37258	-	1787	PF14559:Tetratricopeptide repeat
gene_85236	93.7333	21.9471	2.0907	2.54897e-11	1.67288e-10	Ntab-K326_AWOJ-SS99319	1249	2452	-	1073	-
gene_33166	115.673	0.429387	8.00744	2.60874e-11	1.71102e-10	Ntab-K326_AWOJ-SS18319	224686	226226	-	1114	PF01161:Phosphatidylethanolamine-binding protein
gene_16758	134.874	39.6029	1.75438	2.62408e-11	1.72093e-10	Ntab-K326_AWOJ-SS13684	105438	161749	+	6915	-
gene_83571	64.0241	8.81546	2.86986	2.67679e-11	1.75471e-10	Ntab-K326_AWOJ-SS9546	202187	204260	-	1852	-
gene_25152	65.6758	8.5547	2.92005	2.79167e-11	1.8269e-10	Ntab-K326_AWOJ-SS16449	105261	106133	-	712	PF07172:Glycine rich protein family
gene_57378	85.7382	17.914	2.25839	2.79534e-11	1.82914e-10	Ntab-K326_AWOJ-SS3878	722080	727756	-	4010	-
gene_79958	84.541	16.0279	2.40952	2.86198e-11	1.87173e-10	Ntab-K326_AWOJ-SS8784	457806	461427	+	2334	PF00436:Single-strand binding protein family
gene_66292	79.3163	16.6812	2.25106	2.918e-11	1.90735e-10	Ntab-K326_AWOJ-SS583	431167	433697	.	2531	PF14432:DYW family of nucleic acid deaminases|PF13041:PPR repeat family
gene_63263	62.2018	6.53422	3.23276	2.99587e-11	1.95719e-10	Ntab-K326_AWOJ-SS5127	138534	139711	.	1178	-
gene_38466	114.825	32.1008	1.82901	3.02941e-11	1.97822e-10	Ntab-K326_AWOJ-SS19372	13755	16039	-	2285	PF00249:Myb-like DNA-binding domain
gene_36732	130.867	38.997	1.7611	3.03304e-11	1.98041e-10	Ntab-K326_AWOJ-SS18881	19892	24224	-	4333	PF13041:PPR repeat family|PF14432:DYW family of nucleic acid deaminases
gene_8496	91.9147	19.0113	2.24899	3.16584e-11	2.06454e-10	Ntab-K326_AWOJ-SS11915	11613	12027	.	415	-
gene_56258	56.5327	2.39449	4.51028	3.17564e-11	2.07074e-10	Ntab-K326_AWOJ-SS370352	10902	15957	+	1367	PF13441:YMGG-like Gly-zipper|PF13639:Ring finger domain
gene_60784	57.3751	2.05602	4.78762	3.20294e-11	2.08835e-10	Ntab-K326_AWOJ-SS4649	1142711	1147019	-	1134	-
gene_49498	118.986	32.4525	1.87257	3.2109e-11	2.09335e-10	Ntab-K326_AWOJ-SS287337	2	569	.	568	PF00106:short chain dehydrogenase
gene_82966	130.325	39.3541	1.73291	3.35427e-11	2.18292e-10	Ntab-K326_AWOJ-SS943	149779	154736	+	2791	-
gene_38941	115	32.8566	1.82721	3.35477e-11	2.18306e-10	Ntab-K326_AWOJ-SS195	2486389	2487792	+	1404	-
gene_82170	72.0113	1.3237	5.84598	3.42092e-11	2.22511e-10	Ntab-K326_AWOJ-SS9259	667425	669174	.	1750	PF05834:Lycopene cyclase protein
gene_58486	65.9313	9.85194	2.77206	3.52292e-11	2.29002e-10	Ntab-K326_AWOJ-SS411	958525	961920	+	1305	-
gene_8242	111.602	27.3684	2.03542	3.59595e-11	2.33604e-10	Ntab-K326_AWOJ-SS11850	91957	93612	.	1656	-
gene_30846	59.5717	6.67638	3.1623	3.70388e-11	2.40465e-10	Ntab-K326_AWOJ-SS17989	5988	13556	-	3335	PF14418:OST-HTH Associated domain|PF12872:OST-HTH/LOTUS domain|PF01936:NYN domain
gene_44264	144.724	41.9787	1.79726	3.77916e-11	2.45069e-10	Ntab-K326_AWOJ-SS2184	933814	935996	-	1736	-
gene_48066	55.3256	3.92236	3.74929	3.84767e-11	2.49379e-10	Ntab-K326_AWOJ-SS269362	22275	22764	.	490	-
gene_3600	79.9901	15.2588	2.38297	4.07192e-11	2.63515e-10	Ntab-K326_AWOJ-SS10737	294483	295785	-	1066	PF03110:SBP domain
gene_15065	100.953	22.5042	2.17918	4.10424e-11	2.65583e-10	Ntab-K326_AWOJ-SS13322	296156	298675	.	2520	PF00201:UDP-glucoronosyl and UDP-glucosyl transferase
gene_29898	54.5428	4.24635	3.70609	4.23865e-11	2.74183e-10	Ntab-K326_AWOJ-SS17876	69323	70757	.	1435	-
gene_63889	83.6652	18.5199	2.16588	4.32803e-11	2.79667e-10	Ntab-K326_AWOJ-SS530	771629	781278	-	6101	PF00271:Helicase conserved C-terminal domain
gene_40258	105.022	25.3203	2.0241	4.37413e-11	2.82545e-10	Ntab-K326_AWOJ-SS19790	407538	409662	-	1271	-
gene_5721	105.477	18.2935	2.49456	4.52383e-11	2.92009e-10	Ntab-K326_AWOJ-SS11280	139650	140624	+	794	-
gene_32389	78.5926	15.3311	2.38053	4.57534e-11	2.95125e-10	Ntab-K326_AWOJ-SS18173	133235	136307	+	3073	-
gene_62878	89.4885	22.2513	2.01588	4.85237e-11	3.12497e-10	Ntab-K326_AWOJ-SS5050	55831	59034	.	3204	-
gene_77308	71.1954	1.09848	5.84509	4.94723e-11	3.18465e-10	Ntab-K326_AWOJ-SS8265	386194	390290	-	1490	PF13445:RING-type zinc-finger
gene_22195	95.6498	23.999	1.99095	5.14844e-11	3.30891e-10	Ntab-K326_AWOJ-SS15436	17984	24735	-	3601	PF04777:Erv1 / Alr family
gene_19518	82.9849	17.8153	2.21553	5.22813e-11	3.35865e-10	Ntab-K326_AWOJ-SS14554	111597	119037	-	1310	-
gene_68737	56.4495	2.1271	4.75916	5.29091e-11	3.39719e-10	Ntab-K326_AWOJ-SS6369	211800	213846	+	1303	-
gene_21574	90.0506	20.3205	2.1453	5.41239e-11	3.47305e-10	Ntab-K326_AWOJ-SS15227	352860	353774	.	915	-
gene_41675	98.163	20.3887	2.28419	5.61107e-11	3.598e-10	Ntab-K326_AWOJ-SS20153	13253	20059	-	6807	-
gene_17822	86.3829	19.9279	2.13175	5.64963e-11	3.62209e-10	Ntab-K326_AWOJ-SS14067	26036	38344	+	10019	-
gene_80194	54.6568	2.51309	4.45008	5.65895e-11	3.62775e-10	Ntab-K326_AWOJ-SS8830	327148	329051	+	1904	-
gene_76333	130.958	41.4403	1.65871	5.71322e-11	3.66093e-10	Ntab-K326_AWOJ-SS807	1397043	1412134	-	2579	PF03715:Noc2p family
gene_77112	108.141	25.4099	2.08855	6.51363e-11	4.15993e-10	Ntab-K326_AWOJ-SS8230	730115	731336	.	1222	PF13456:Reverse transcriptase-like
gene_46113	52.5826	3.01356	4.16629	6.53361e-11	4.17196e-10	Ntab-K326_AWOJ-SS241	240870	246213	+	2806	PF00072:Response regulator receiver domain
gene_69100	93.2632	24.6813	1.92248	6.55484e-11	4.18404e-10	Ntab-K326_AWOJ-SS6425	837683	843076	+	3162	PF13802:Galactose mutarotase-like|PF16863:N-terminal barrel of NtMGAM and CtMGAM, maltase-glucoamylase|PF01055:Glycosyl hydrolases family 31
gene_22650	58.2556	3.52066	3.97865	6.75125e-11	4.30678e-10	Ntab-K326_AWOJ-SS15577	3662	4457	.	796	-
gene_16453	92.0207	21.0185	2.13685	7.12338e-11	4.53822e-10	Ntab-K326_AWOJ-SS1361	473140	478020	-	2483	-
gene_44734	80.919	17.3069	2.2164	7.5326e-11	4.79181e-10	Ntab-K326_AWOJ-SS22289	18870	22093	+	3141	PF01370:NAD dependent epimerase/dehydratase family
gene_45973	100.48	26.9572	1.89666	7.73756e-11	4.91576e-10	Ntab-K326_AWOJ-SS239	242618	249770	.	7153	-
gene_32001	67.7029	11.1823	2.59222	7.79201e-11	4.94985e-10	Ntab-K326_AWOJ-SS18119	220283	223711	.	3429	-
gene_11683	98.5869	23.1824	2.07096	7.80604e-11	4.95646e-10	Ntab-K326_AWOJ-SS1258	150782	154663	+	2864	PF14223:gag-polypeptide of LTR copia-type
gene_51687	116.186	29.7191	1.97305	7.80604e-11	4.95646e-10	Ntab-K326_AWOJ-SS3135	218693	223797	-	2944	PF00132:Bacterial transferase hexapeptide (six repeats)|PF13720:Udp N-acetylglucosamine O-acyltransferase; Domain 2
gene_24073	109.53	27.7251	1.9801	8.02538e-11	5.09196e-10	Ntab-K326_AWOJ-SS16124	5	956	.	952	-
gene_66498	58.6752	1.46464	5.15569	9.20018e-11	5.8166e-10	Ntab-K326_AWOJ-SS5872	702228	703893	.	1666	-
gene_24817	57.5198	6.01392	3.21743	9.375e-11	5.92507e-10	Ntab-K326_AWOJ-SS16359	14397	15282	.	886	-
gene_44812	53.4729	4.94313	3.42337	9.40045e-11	5.94064e-10	Ntab-K326_AWOJ-SS2240	5205	10502	-	3112	PF07887:Calmodulin binding protein-like
gene_82350	125.649	40.6447	1.6252	9.88207e-11	6.23851e-10	Ntab-K326_AWOJ-SS930	358573	370508	+	2359	PF00481:Protein phosphatase 2C
gene_79904	56.0483	0	7.92384	9.88546e-11	6.24011e-10	Ntab-K326_AWOJ-SS878	180049	183006	+	2175	PF02365:No apical meristem (NAM) protein
gene_62951	69.6493	11.7393	2.60915	9.92734e-11	6.26546e-10	Ntab-K326_AWOJ-SS5067	142299	150970	-	2924	PF00076:RNA recognition motif. (a.k.a. RRM, RBD, or RNP domain)
gene_49117	96.6052	25.162	1.94853	9.93552e-11	6.27009e-10	Ntab-K326_AWOJ-SS2825	229066	235948	-	4478	-
gene_19361	65.9354	9.58332	2.78216	1.01879e-10	6.42323e-10	Ntab-K326_AWOJ-SS14513	2524	5480	.	2957	PF10536:Plant mobile domain
gene_78652	82.9544	19.1113	2.11553	1.03871e-10	6.54484e-10	Ntab-K326_AWOJ-SS8551	105547	108750	.	3204	-
gene_79285	52.1617	4.61251	3.50792	1.04976e-10	6.61281e-10	Ntab-K326_AWOJ-SS8670	45997	52533	-	6359	PF00069:Protein kinase domain
gene_6049	73.1457	13.4425	2.42494	1.06092e-10	6.68017e-10	Ntab-K326_AWOJ-SS11353	26891	28982	-	1224	PF06017:Unconventional myosin tail, actin- and lipid-binding
gene_27881	75.9768	15.4985	2.2757	1.0698e-10	6.73434e-10	Ntab-K326_AWOJ-SS173369	12337	17730	+	3393	PF01535:PPR repeat|PF13041:PPR repeat family
gene_28505	56.0125	0	7.92206	1.0981e-10	6.90952e-10	Ntab-K326_AWOJ-SS17519	20475	22323	+	1849	PF00067:Cytochrome P450
gene_9831	98.9245	0.464927	7.78155	1.10575e-10	6.95586e-10	Ntab-K326_AWOJ-SS12205	24735	27218	+	2484	PF00069:Protein kinase domain|PF03822:NAF domain
gene_61062	80.3519	15.6605	2.34918	1.12044e-10	7.04586e-10	Ntab-K326_AWOJ-SS4714	31628	32629	.	1002	-
gene_53111	92.4749	0.732321	6.80133	1.1366e-10	7.1419e-10	Ntab-K326_AWOJ-SS333738	22397	24845	+	1067	PF00046:Homeobox domain
gene_60678	58.2846	7.2744	2.97209	1.16061e-10	7.28778e-10	Ntab-K326_AWOJ-SS4631	175044	175702	.	659	PF07859:alpha/beta hydrolase fold
gene_32292	111.107	34.3345	1.68874	1.17294e-10	7.36268e-10	Ntab-K326_AWOJ-SS18157	339880	345432	+	2270	-
gene_59651	92.8843	21.2685	2.16102	1.20511e-10	7.55808e-10	Ntab-K326_AWOJ-SS438	51103	55234	-	2826	PF00472:RF-1 domain|PF03462:PCRF domain
gene_20820	82.6267	19.3997	2.10233	1.21165e-10	7.59847e-10	Ntab-K326_AWOJ-SS149649	1	478	+	382	PF05694:56kDa selenium binding protein (SBP56)
gene_7669	124.746	41.0886	1.59347	1.24429e-10	7.79643e-10	Ntab-K326_AWOJ-SS11727	323546	324492	.	947	-
gene_12682	106.12	31.8081	1.75386	1.26991e-10	7.95425e-10	Ntab-K326_AWOJ-SS12767	279327	282993	+	3667	-
gene_48906	70.4015	13.2028	2.40681	1.29067e-10	8.07729e-10	Ntab-K326_AWOJ-SS28	113943	118978	+	1528	-
gene_40116	92.4416	23.0113	2.00908	1.34598e-10	8.4148e-10	Ntab-K326_AWOJ-SS19770	196239	198964	+	2357	-
gene_37664	51.943	4.54928	3.50604	1.36446e-10	8.5274e-10	Ntab-K326_AWOJ-SS19152	132812	144700	-	847	PF07707:BTB And C-terminal Kelch
gene_69739	95.9175	0.464927	7.73737	1.37466e-10	8.58892e-10	Ntab-K326_AWOJ-SS6576	146215	151673	-	5204	PF00249:Myb-like DNA-binding domain
gene_16964	87.0058	19.363	2.15758	1.39809e-10	8.72788e-10	Ntab-K326_AWOJ-SS1376	10778	14349	-	3252	-
gene_46572	56.7621	5.76636	3.28963	1.40773e-10	8.78656e-10	Ntab-K326_AWOJ-SS2485	155680	156223	.	544	-
gene_4134	118.235	38.0804	1.63056	1.41122e-10	8.80605e-10	Ntab-K326_AWOJ-SS10862	316734	319850	+	1554	PF00079:Serpin (serine protease inhibitor)
gene_3434	67.0403	1.28816	5.74244	1.42702e-10	8.9001e-10	Ntab-K326_AWOJ-SS10706	179022	181587	-	1700	PF00067:Cytochrome P450
gene_40249	87.8391	22.3934	1.98585	1.48947e-10	9.27688e-10	Ntab-K326_AWOJ-SS19790	299156	308066	+	2488	PF03959:Serine hydrolase (FSH1)
gene_20504	56.9774	1.71755	5.09309	1.54607e-10	9.61955e-10	Ntab-K326_AWOJ-SS14871	1703	9279	-	964	PF00319:SRF-type transcription factor (DNA-binding and dimerisation domain)
gene_41454	86.9085	20.323	2.07717	1.57008e-10	9.7664e-10	Ntab-K326_AWOJ-SS201	4088	12893	+	4358	-
[truncated: 9,851 more rows]
