# Supplementary material for: Enhancement of Nicotiana tabacum Resistance Against Dehydration-Induced Leaf Senescence via Metabolite/Phytohormone-Gene Regulatory Networks Modulated by Melatonin
Source: Front Plant Sci. 2021 Jul 6;12:686062. doi: 10.3389/fpls.2021.686062 (PMC8291779; doi:10.3389/fpls.2021.686062)
Supplement: Supplementary file 7 [file Table_7.XLSX]

## Sheet: Sheet1
Table S7. GO categories show the most significant biological process and molecular function terms falling into clusters 1 and 4
	Biological process (BP)				Molecular function (MF)
Cluster	GO terms	Number of DEGs	P-value		GO terms	Number of DEGs	P-value
Cluster1	photosynthesis	15	2.84482e-15		xyloglucan:xyloglucosyl transferase activity	9	8.1387e-10
	cellular glucan metabolic process	9	8.97459e-06		nutrient reservoir activity	6	3.52951e-06
	glucan metabolic process	9	8.97459e-06		oxidoreductase activity, acting on paired donors, with oxidation of a pair of donors resulting in the reduction of molecular oxygen to two molecules of water	4	3.70504e-05
	cellular polysaccharide metabolic process	9	8.97459e-06		oxidoreductase activity, acting on the aldehyde or oxo group of donors, NAD or NADP as acceptor	3	0.00312918
	polysaccharide metabolic process	9	2.67872e-05		oxidoreductase activity, acting on the aldehyde or oxo group of donors	3	0.0151968
	cellular carbohydrate metabolic process	9	0.000280046		coenzyme binding	7	0.0151968
Cluster4	response to acid chemical	6	4.31884e-10		primary amine oxidase activity	4	1.3628e-07
	response to oxygen-containing compound	6	4.31884e-10		oxidoreductase activity, acting on the CH-NH2 group of donors, oxygen as acceptor	4	1.3628e-07
	response to abiotic stimulus	6	8.81667e-10		quinone binding	4	1.85344e-07
	response to inorganic substance	6	8.81667e-10		serine-type endopeptidase inhibitor activity	4	4.12205e-07
	amine metabolic process	4	0.00114805		oxidoreductase activity, acting on the CH-NH2 group of donors	4	1.17713e-06
	inositol metabolic process	2	0.0102714		endopeptidase inhibitor activity	4	3.59549e-05
