# Supplementary material for: Enhancement of Nicotiana tabacum Resistance Against Dehydration-Induced Leaf Senescence via Metabolite/Phytohormone-Gene Regulatory Networks Modulated by Melatonin
Source: Front Plant Sci. 2021 Jul 6;12:686062. doi: 10.3389/fpls.2021.686062 (PMC8291779; doi:10.3389/fpls.2021.686062)
Supplement: Supplementary file 8 [file Table_8.XLSX]

## Sheet: Sheet1
Table S8. Primer sequences used for qPCR analyses
Name	Forward	Reverse
NtSOD	CTCCTACCGTCGCCAAAT	GCCCAACCAAGAGAACCC
NtCAT	AGGTACCGCTCATTCACACC	AAGCAAGCTTTTGACCCAGA
NtAPX	CAAATGTAAGAGGAAACTCAGAGGA	CAGCCTTGAGCCTCATGGTACCG
NtGST	CCCCTAGTTTGCTCCCTTCT	TTCTTAGCTGCCTCCTGCTC
NtLTP1	GCAGAAGCCATAACCTGTGG	CAGTGGAAGGGCTGATCTTG
NtLEA5	TTGAATCTGGGGTTTTGGTT	GGAAGCATTGACGAGCTAGG
NtERD10C	AACGTGGAGGCTACAGATCG	GTTCCTCTTGGGCATGAGTT
NtERD10D	GAGGACACGGCTGTACCAGT	GCGCCACTTCCTCTGTCTT
NtSAMDC	CCATCCTAAAGTTGGCTGAGACC	ACTGAGCACCAGGGAAAATGAA
NtSPSA	GAATTCAGGCGCTTCGTTGTCA	ACCCCTAGTTTCTCCAGTGA
NtTDC	TTAGGGCTTTGAAACTATGGCTAG	AGGACATTCGCATGGTCTTGT
NtT5H	AACCTTTAGACTACACCCAC	CTTCTTCCATATCAACATCC
NtASMT1	ACCCAGGAGGCAAAGAAAGG	AGCCTTGCGGAAACCAGTAA
NtSNAT	CTTGAAGGCTGGCTTTTGGGA	ACACATCAACATCTCCGCCA
NtSAG12	TACGGAAGGGCTACACCAAC	AGGCCCTTGTTTTTCAGGAT
NtNYC	AGAAGGAGTGCAAGCGGTCA	CATCGGCCCCGTCTTAACCA
NtNOL	TATGGAGCGACAAAGCGCAG	AGTTGTGACCATCCCAGGCG
NtPPH	GGTCGATAGCTGCTTGTGGGA	CCAAAACCCCAGACGGCATT
NtRCCR	TCATCCGCAGCAGTCCAACA	TCAATGCGAACGGCCTGAGA
NtPAO	TGGCTTAGACGGCATGGCAA	CAGAACACCACTACTGCGCC
NtSGR1	GAAGCAGCCTCCCCTTCATCT	GGCTCACCATCAGTCCCAGAAA
NtBH0283	TGACACATCTCACGGCTAT	CCTTTGCCAGGGAAATTCAT
NtARR6	ATTGCATGTTCTAGCCGTC	CAAAGCCATCCTTCCACTC
NtCAO	CGGCTTGTGATTGGTCAG	CTCCACTCTCTACAGCGT
NtCIPK1	TACAACTTGCGGTAGTCCTAAC	ACATATAAGATGACACCACACG
NtGDCSP	GAAGGTTGTTATGGCGTCT	ACAACAATATCCGCTCCGA
NtLOG1	TGTTGGAGAAGTGAGGGC	GCCACCTGGTAAGGCTAT
NtNCED1	AAGAATGGCTCCGCAAGTTA	GCCTAGCAATTCCAGAGTGG
NtNCED3	AATTGTGGTGATTGGTTC	ATTGCTCTTCTTGTTGATT
NtActin	CTATTCTCCGCTTTGGACTTGGCA	ACCTGCTGGAAGGTGCTGAGGGAA
